# Supplementary material for: Proteins and microRNAs are differentially expressed in tear fluid from patients with Alzheimer’s disease
Source: Sci Rep. 2019 Oct 28;9:15437. doi: 10.1038/s41598-019-51837-y (PMC6817868; doi:10.1038/s41598-019-51837-y)
Supplement: Supplementary file 3 — Supplementary file 2 [file 41598_2019_51837_MOESM3_ESM.xlsx]

## Sheet: SAMPLES
Title: Proteins and microRNAs are differentially expressed in tear fluid from patients with Alzheimer’s disease
Authors: Aidan Kenny, Eva M. Jiménez-Mateos, María Ascensión-Zea, Alberto Rábano, Pablo Gili-Manzanaro, Jochen H.M. Prehn, David C. Henshall, Jesús Ávila, Tobias Engel#, Félix Hernández# # contributed equally
Table I. Human samples used in the study
Sample and birth year	Gender
02S - 1933	M	MCI
03S - 1937	F	CONTROL
04S - 1926	F	CONTROL
05S - 1929	F	ALZHEIMER
06S - 1925	M	CONTROL
07S - 1934	F	MCI
08S - 1938	F	CONTROL
09S - 1934	M	MCI
10S - 1936	F	ALZHEIMER
11S - 1929	F	ALZHEIMER
12S -1925	M	CONTROL
13S - 1932	F	MCI
14S - 1938	F	ALZHEIMER
15S -1928	F	CONTROL
16S - 1925	F	CONTROL
17S - 1933	F	CONTROL
18S - 1935	M	ALZHEIMER
19S - 1941	F	CONTROL
20S - 1940	F	CONTROL
21S - 1935	M	ALZHEIMER
22S - 1933	M	CONTROL
24S - 1944	M	ALZHEIMER
25S - 1940	F	CONTROL
26S - 1943	F	CONTROL
27S - 1939	M	CONTROL
28S -1932	F	MCI
29S -1928	F	ALZHEIMER
30S - 1940	M	MCI
31S - 1936	F	CONTROL
32S - 1926	F	MCI
33S - 1940	F	MCI
34S - 1929	M	ALZHEIMER

## Sheet: ALZ_05_Orbi_Homo_Sheet1
Accession	Description	Score	Coverage	# Proteins	# Unique Peptides	# Peptides	MW [kDa]	calc. pI
P02768	Serum albumin OS=Homo sapiens GN=ALB PE=1 SV=2 - [ALBU_HUMAN]	1701.27	56.81	7	46	46	69.3215	6.27783
	A2	Sequence	Protein Group Accessions	Modifications	XCorr	Charge	MH+ [Da]	m/z [Da]
	High	KVPQVSTPTLVEVSR	P02768		5.29524	3	1639.92	547.312
	High	PcFSALEVDETYVPK	P02768	C2(Carbamidomethyl)	5.2775	2	1754.82	877.912
	High	ADDKETcFAEEGKK	P02768	C7(Carbamidomethyl)	4.94498	3	1627.72	543.244
	High	RHPYFYAPELLFFAK	P02768		4.88591	3	1898.98	633.666
	High	SLHTLFGDKLcTVATLR	P02768	C11(Carbamidomethyl)	4.81859	2	1932.02	966.514
	High	ccAAADPHEcYAK	P02768	C1(Carbamidomethyl); C2(Carbamidomethyl); C10(Carbamidomethyl)	4.74299	2	1552.59	776.796
	High	RPcFSALEVDETYVPK	P02768	C3(Carbamidomethyl)	4.735	3	1910.92	637.645
	High	RHPDYSVVLLLR	P02768		4.69152	3	1467.84	489.95
	High	ADDKETCFAEEGKK	P02768		4.53648	3	1570.7	524.237
	High	LKEccEKPLLEK	P02768	C4(Carbamidomethyl); C5(Carbamidomethyl)	4.48257	2	1546.78	773.896
	High	AVMDDFAAFVEK	P02768		4.34874	3	1342.63	448.213
	High	TcVADESAENcDK	P02768	C2(Carbamidomethyl); C11(Carbamidomethyl)	4.25886	2	1498.57	749.788
	High	ADDKETcFAEEGK	P02768	C7(Carbamidomethyl)	4.18102	3	1499.63	500.547
	High	TcVADESAENCDK	P02768	C2(Carbamidomethyl)	4.17559	2	1441.55	721.278
	High	AAFTEccQAADK	P02768	C6(Carbamidomethyl); C7(Carbamidomethyl)	4.16947	2	1371.55	686.281
	High	QNcELFEQLGEYK	P02768	C3(Carbamidomethyl)	4.09258	3	1657.74	553.252
	High	HPYFYAPELLFFAK	P02768		4.05594	3	1742.89	581.635
	High	YIcENQDSISSK	P02768	C3(Carbamidomethyl)	4.0244	2	1443.63	722.319
	High	AVmDDFAAFVEK	P02768	M3(Oxidation)	3.83783	2	1358.62	679.814
	High	VPQVSTPTLVEVSR	P02768		3.72733	2	1511.83	756.419
	High	DVFLGmFLYEYAR	P02768	M6(Oxidation)	3.60709	2	1639.77	820.39
	High	VTKccTESLVNR	P02768	C4(Carbamidomethyl); C5(Carbamidomethyl)	3.57774	3	1466.7	489.571
	High	AAFTECcQAADK	P02768	C7(Carbamidomethyl)	3.54115	2	1314.54	657.773
	High	LVNEVTEFAK	P02768		3.53328	2	1149.61	575.307
	High	DVFLGMFLYEYAR	P02768		3.42609	2	1623.78	812.394
	High	HPDYSVVLLLR	P02768		3.40833	3	1311.74	437.917
	High	FKDLGEENFK	P02768		3.40502	3	1226.6	409.537
	High	LVAASQAALGL	P02768		3.36301	2	1013.59	507.3
	High	ETYGEMADccAK	P02768	C9(Carbamidomethyl); C10(Carbamidomethyl)	3.34934	2	1434.52	717.766
	High	PLVEEPQNLIK	P02768		3.2709	2	1279.72	640.362
	High	LDELRDEGKASSAK	P02768		3.21273	3	1518.76	506.925
	High	ccTESLVNR	P02768	C1(Carbamidomethyl); C2(Carbamidomethyl)	3.16231	2	1138.49	569.748
	High	KQTALVELVK	P02768		3.0893	2	1128.69	564.849
	High	ETYGEmADccAK	P02768	M6(Oxidation); C9(Carbamidomethyl); C10(Carbamidomethyl)	3.05727	2	1450.52	725.763
	High	AEFAEVSKLVTDLTK	P02768		2.86151	3	1650.89	550.967
	High	EccEKPLLEK	P02768	C2(Carbamidomethyl); C3(Carbamidomethyl)	2.70495	2	1305.61	653.307
	High	KLVAASQAALGL	P02768		2.70289	2	1141.69	571.347
	High	QEPERNEcFLQHK	P02768	C8(Carbamidomethyl)	2.6966	2	1714.78	857.895
	High	FQNALLVR	P02768		2.5331	2	960.556	480.781
	High	YIcENQDSISSKLK	P02768	C3(Carbamidomethyl)	2.51248	3	1684.81	562.275
	High	ETcFAEEGKK	P02768	C3(Carbamidomethyl)	2.42185	2	1198.53	599.771
	High	DDNPNLPR	P02768		2.37022	2	940.442	470.724
	High	SLHTLFGDK	P02768		2.36646	2	1017.53	509.269
	High	LDELRDEGK	P02768		2.36091	2	1074.54	537.772
	High	AEFAEVSK	P02768		2.25809	2	880.434	440.721
	High	KYLYEIAR	P02768		2.21733	2	1055.58	528.293
	High	QTALVELVK	P02768		2.11942	2	1000.6	500.802
	High	YLYEIAR	P02768		2.10043	2	927.487	464.247
	High	ETYGEMADcCAK	P02768	C9(Carbamidomethyl)	2.08285	2	1377.5	689.254
	High	DLGEENFK	P02768		2.04178	2	951.436	476.222
	High	LcTVATLR	P02768	C2(Carbamidomethyl)	1.97084	2	933.514	467.261
	High	LSQRFPK	P02768		1.84669	2	875.506	438.257
	High	TYETTLEK	P02768		1.65179	2	984.482	492.745
	High	LCTVATLR	P02768		1.40242	2	876.492	438.75
E7ER44	Kaliocin-1 OS=Homo sapiens GN=LTF PE=2 SV=1 - [E7ER44_HUMAN]	675.073	52.82	6	43	43	77.9198	8.11865
	A2	Sequence	Protein Group Accessions	Modifications	XCorr	Charge	MH+ [Da]	m/z [Da]
	High	GEADAMSLDGGYVYTAGK	E7ER44		5.57323	2	1804.79	902.898
	High	KGGSFQLNELQGLK	E7ER44		5.50387	2	1518.82	759.911
	High	SNLcALcIGDEQGENK	E7ER44	C4(Carbamidomethyl); C7(Carbamidomethyl)	5.24467	2	1807.78	904.394
	High	cSTSPLLEAcEFLR	E7ER44	C1(Carbamidomethyl); C10(Carbamidomethyl)	4.9379	3	1682.78	561.598
	High	FDEYFSQScAPGSDPR	E7ER44	C9(Carbamidomethyl)	4.92439	2	1862.75	931.88
	High	GEADAmSLDGGYVYTAGK	E7ER44	M6(Oxidation)	4.83778	2	1820.79	910.899
	High	KcSTSPLLEAcEFLR	E7ER44	C2(Carbamidomethyl); C11(Carbamidomethyl)	4.76307	3	1810.87	604.296
	High	LADFALLcLDGK	E7ER44	C8(Carbamidomethyl)	4.54224	2	1335.69	668.348
	High	SVQWcAVSQPEATK	E7ER44	C5(Carbamidomethyl)	4.51236	2	1590.75	795.878
	High	YLGPQYVAGITNLKK	E7ER44		4.40912	2	1664.93	832.966
	High	SVNGKEDAIWNLLR	E7ER44		4.30519	2	1614.85	807.927
	High	YLGPQYVAGITNLK	E7ER44		4.29869	3	1536.83	512.949
	High	RDSPIQcIQAIAENR	E7ER44	C7(Carbamidomethyl)	4.29423	3	1770.88	590.965
	High	ScHLAMAPNHAVVSR	E7ER44	C2(Carbamidomethyl)	4.2471	2	1649.79	825.397
	High	ScHLAmAPNHAVVSR	E7ER44	C2(Carbamidomethyl); M6(Oxidation)	4.15597	4	1665.79	417.203
	High	LKQVLLHQQAK	E7ER44		4.14774	2	1305.79	653.399
	High	DSPIQcIQAIAENR	E7ER44	C6(Carbamidomethyl)	4.09116	3	1614.77	538.929
	High	cLAENAGDVAFVK	E7ER44	C1(Carbamidomethyl)	4.06444	2	1393.67	697.338
	High	VVWcAVGEQELR	E7ER44	C4(Carbamidomethyl)	4.0326	3	1445.71	482.576
	High	NLLFNDNTEcLAR	E7ER44	C10(Carbamidomethyl)	3.973	2	1579.74	790.374
	High	RSDTSLTWNSVK	E7ER44		3.88915	2	1393.7	697.352
	High	GGSFQLNELQGLK	E7ER44		3.84669	2	1390.72	695.865
	High	FFSAScVPGADK	E7ER44	C6(Carbamidomethyl)	3.6761	2	1285.58	643.293
	High	DGAGDVAFIR	E7ER44		3.66999	2	1020.5	510.756
	High	cGLVPVLAENYK	E7ER44	C1(Carbamidomethyl)	3.62948	2	1362.7	681.852
	High	LRPVAAEVYGTER	E7ER44		3.4125	3	1460.78	487.597
	High	SDTSLTWNSVK	E7ER44		3.40308	2	1237.6	619.303
	High	EDAIWNLLR	E7ER44		3.36134	2	1129.59	565.3
	High	VVWcAVGEQELRK	E7ER44	C4(Carbamidomethyl)	3.22682	2	1573.8	787.404
	High	PVAAEVYGTER	E7ER44		3.17764	2	1191.59	596.3
	High	LADFALLcLDGKR	E7ER44	C8(Carbamidomethyl)	3.11222	2	1491.79	746.398
	High	FKDcHLAR	E7ER44	C4(Carbamidomethyl)	3.04991	2	1046.51	523.761
	High	THYYAVAVVK	E7ER44		2.8921	2	1150.62	575.813
	High	QVLLHQQAK	E7ER44		2.84096	2	1064.62	532.812
	High	cSTSPLLEAcEFLRK	E7ER44	C1(Carbamidomethyl); C10(Carbamidomethyl)	2.82276	3	1810.87	604.296
	High	TAGWNVPIGTLR	E7ER44		2.7825	2	1284.7	642.852
	High	VRGPPVScIK	E7ER44	C8(Carbamidomethyl)	2.6976	2	1112.62	556.812
	High	FQLFGSPSGQK	E7ER44		2.60542	2	1195.6	598.304
	High	cFQWQR	E7ER44	C1(Carbamidomethyl)	2.46344	2	924.407	462.707
	High	VPSHAVVAR	E7ER44		2.44806	2	935.538	468.272
	High	YYGYTGAFR	E7ER44		2.42818	2	1097.5	549.252
	High	KSEEEVAAR	E7ER44		2.20707	2	1018.51	509.759
	High	DSAIGFSR	E7ER44		2.20415	2	852.416	426.712
	High	GPPVScIK	E7ER44	C6(Carbamidomethyl)	2.1393	2	857.449	429.228
	High	GQFPNLcR	E7ER44	C7(Carbamidomethyl)	1.9427	2	991.471	496.239
P01024	Complement C3 OS=Homo sapiens GN=C3 PE=1 SV=2 - [CO3_HUMAN]	445.369	42.33	4	74	74	187.03	6.40479
	A2	Sequence	Protein Group Accessions	Modifications	XCorr	Charge	MH+ [Da]	m/z [Da]
	High	SNLDEDIIAEENIVSR	P01024		5.23107	2	1816.88	908.943
	High	VHQYFNVELIQPGAVK	P01024		5.0721	2	1841.98	921.492
	High	FVTVQATFGTQVVEK	P01024		4.9548	2	1653.88	827.441
	High	VYAYYNLEEScTR	P01024	C11(Carbamidomethyl)	4.69229	2	1667.73	834.366
	High	DIcEEQVNSLPGSITK	P01024	C3(Carbamidomethyl)	4.66798	2	1789.85	895.428
	High	VFLDccNYITELR	P01024	C5(Carbamidomethyl); C6(Carbamidomethyl)	4.58175	2	1702.79	851.9
	High	TELRPGETLNVNFLLR	P01024		4.44945	3	1872.02	624.678
	High	LVAYYTLIGASGQR	P01024		4.38259	2	1511.81	756.408
	High	TKKQELSEAEQATR	P01024		4.37948	3	1618.83	540.281
	High	AGDFLEANYMNLQR	P01024		4.32221	3	1641.76	547.925
	High	SGSDEVQVGQQR	P01024		4.20704	2	1289.6	645.304
	High	KVFLDccNYITELR	P01024	C6(Carbamidomethyl); C7(Carbamidomethyl)	4.17175	2	1830.87	915.941
	High	VELLHNPAFcSLATTK	P01024	C10(Carbamidomethyl)	4.13588	3	1800.92	600.978
	High	EYVLPSFEVIVEPTEK	P01024		3.96247	2	1878.96	939.984
	High	SGIPIVTSPYQIHFTK	P01024		3.93479	2	1787.95	894.481
	High	TVMVNIENPEGIPVK	P01024		3.88885	2	1639.86	820.435
	High	LSINTHPSQKPLSITVR	P01024		3.85152	3	1891.06	631.026
	High	RIPIEDGSGEVVLSR	P01024		3.83464	2	1626.86	813.934
	High	IPIEDGSGEVVLSR	P01024		3.7962	2	1470.77	735.888
	High	VSHSEDDcLAFK	P01024	C8(Carbamidomethyl)	3.77106	3	1407.61	469.876
	High	KQELSEAEQATR	P01024		3.69851	3	1389.69	463.902
	High	SEETKENEGFTVTAEGK	P01024		3.68231	3	1855.84	619.286
	High	TVmVNIENPEGIPVK	P01024	M3(Oxidation)	3.67288	2	1655.86	828.432
	High	KVLLDGVQNPR	P01024		3.65777	2	1238.72	619.861
	High	VLLDGVQNPR	P01024		3.57723	2	1110.62	555.813
	High	cAEENcFIQK	P01024	C1(Carbamidomethyl); C6(Carbamidomethyl)	3.51439	2	1298.54	649.773
	High	RHQQTVTIPPK	P01024		3.44576	3	1304.74	435.584
	High	QELSEAEQATR	P01024		3.38565	2	1261.59	631.3
	High	IHWESASLLR	P01024		3.22793	3	1211.65	404.554
	High	TGLQEVEVK	P01024		3.18677	2	1002.54	501.774
	High	LDKAcEPGVDYVYK	P01024	C5(Carbamidomethyl)	3.13509	3	1656.78	552.933
	High	TIYTPGSTVLYR	P01024		3.0978	2	1370.72	685.865
	High	AAVYHHFISDGVR	P01024		3.06451	2	1471.74	736.372
	High	EVVADSVWVDVK	P01024		3.04106	2	1345.69	673.349
	High	GLEVTITAR	P01024		2.90413	2	959.546	480.277
	High	GQGTLSVVTMYHAK	P01024		2.8446	2	1491.75	746.38
	High	ADIGcTPGSGK	P01024	C5(Carbamidomethyl)	2.81901	2	1062.48	531.743
	High	FYHPEKEDGKLNK	P01024		2.81539	4	1604.8	401.956
	High	AKDQLTcNKFDLK	P01024	C7(Carbamidomethyl)	2.81188	2	1580.8	790.902
	High	ENEGFTVTAEGK	P01024		2.80373	2	1281.59	641.297
	High	LMNIFLK	P01024		2.72712	2	878.512	439.76
	High	NEQVEIR	P01024		2.71914	2	887.452	444.23
	High	VTIKPAPETEK	P01024		2.68146	2	1212.68	606.842
	High	AcEPGVDYVYK	P01024	C2(Carbamidomethyl)	2.62386	2	1300.58	650.793
	High	SDDKVTLEER	P01024		2.62154	2	1191.58	596.293
	High	DScVGSLVVK	P01024	C3(Carbamidomethyl)	2.62065	2	1063.54	532.272
	High	NTMILEIcTR	P01024	C8(Carbamidomethyl)	2.55755	2	1250.62	625.812
	High	NTmILEIcTR	P01024	M3(Oxidation); C8(Carbamidomethyl)	2.49898	2	1266.61	633.808
	High	NTLIIYLDK	P01024		2.39823	2	1092.62	546.815
	High	LKGPLLNK	P01024		2.33032	2	882.572	441.789
	High	ISLPESLKR	P01024		2.31091	2	1042.62	521.813
	High	DFDFVPPVVR	P01024		2.30475	2	1190.61	595.809
	High	QPSSAFAAFVK	P01024		2.28989	2	1152.6	576.802
	High	SSLSVPYVIVPLK	P01024		2.28948	2	1401.83	701.416
	High	ASHLGLAR	P01024		2.28658	2	824.471	412.739
	High	KGYTQQLAFR	P01024		2.21809	2	1211.64	606.326
	High	HQQTVTIPPK	P01024		2.19257	2	1148.64	574.821
	High	FYHPEKEDGK	P01024		2.13702	3	1249.58	417.198
	High	FYYIYNEK	P01024		2.08774	2	1139.53	570.27
	High	QPVPGQQMTLK	P01024		2.07155	2	1226.65	613.827
	High	TFISPIK	P01024		2.06281	2	805.476	403.241
	High	QLANGVDR	P01024		2.03773	2	872.455	436.731
	High	IWDVVEK	P01024		1.99327	2	888.477	444.742
	High	QGALELIK	P01024		1.97186	2	871.519	436.263
	High	FISLGEAcKK	P01024	C8(Carbamidomethyl)	1.94992	2	1152.6	576.803
	High	QGALELIKK	P01024		1.93904	2	999.615	500.311
	High	YISKYELDK	P01024		1.90247	2	1158.6	579.802
	High	YYTYLImNK	P01024	M7(Oxidation)	1.88028	2	1224.59	612.798
	High	IFTVNHK	P01024		1.86036	2	858.48	429.744
	High	LmNIFLK	P01024	M2(Oxidation)	1.81799	2	894.506	447.756
	High	LPYSVVR	P01024		1.76855	2	833.483	417.245
	High	WLNEQR	P01024		1.76119	2	845.421	423.214
	High	ISLPESLK	P01024		1.76114	2	886.518	443.763
	High	VVLVAVDK	P01024		1.75851	2	842.528	421.768
	High	GVFVLNKK	P01024		1.74402	2	904.555	452.781
	High	SVQLTEK	P01024		1.61277	2	804.443	402.725
	High	AVLYNYR	P01024		1.46114	2	898.47	449.739
P02787	Serotransferrin OS=Homo sapiens GN=TF PE=1 SV=3 - [TRFE_HUMAN]	439.779	50.43	7	38	38	77.0136	7.12256
	A2	Sequence	Protein Group Accessions	Modifications	XCorr	Charge	MH+ [Da]	m/z [Da]
	High	NLNEKDYELLcLDGTR	P02787	C11(Carbamidomethyl)	4.8044	2	1952.92	976.966
	High	FDEFFSEGcAPGSK	P02787	C9(Carbamidomethyl)	4.6192	2	1577.65	789.327
	High	KPVEEYANcHLAR	P02787	C9(Carbamidomethyl)	4.55193	3	1586.76	529.592
	High	EDPQTFYYAVAVVK	P02787		4.53627	3	1629.81	543.941
	High	LcMGSGLNLcEPNNK	P02787	C2(Carbamidomethyl); C10(Carbamidomethyl)	4.49552	2	1706.75	853.881
	High	KcSTSSLLEAcTFR	P02787	C2(Carbamidomethyl); C11(Carbamidomethyl)	4.43966	2	1659.76	830.384
	High	IEcVSAETTEDcIAK	P02787	C3(Carbamidomethyl); C12(Carbamidomethyl)	4.38438	2	1725.75	863.379
	High	LKcDEWSVNSVGK	P02787	C3(Carbamidomethyl)	4.32447	3	1521.73	507.914
	High	SKEFQLFSSPHGK	P02787		4.32039	3	1491.75	497.922
	High	DcHLAQVPSHTVVAR	P02787	C2(Carbamidomethyl)	4.29384	2	1689.84	845.422
	High	ADRDQYELLcLDNTR	P02787	C10(Carbamidomethyl)	4.14914	2	1881.86	941.435
	High	TAGWNIPMGLLYNK	P02787		4.14317	2	1577.8	789.405
	High	cSTSSLLEAcTFR	P02787	C1(Carbamidomethyl); C10(Carbamidomethyl)	4.10476	2	1531.68	766.342
	High	HSTIFENLANK	P02787		4.03918	2	1273.64	637.326
	High	mYLGYEYVTAIR	P02787	M1(Oxidation)	3.92428	2	1494.72	747.864
	High	DYELLcLDGTR	P02787	C6(Carbamidomethyl)	3.83306	2	1354.62	677.815
	High	LcmGSGLNLcEPNNK	P02787	C2(Carbamidomethyl); M3(Oxidation); C10(Carbamidomethyl)	3.83139	2	1722.75	861.878
	High	cLKDGAGDVAFVK	P02787	C1(Carbamidomethyl)	3.81359	3	1379.69	460.568
	High	WcAVSEHEATK	P02787	C2(Carbamidomethyl)	3.70839	2	1317.58	659.294
	High	DSGFQMNQLR	P02787		3.70316	2	1195.54	598.274
	High	TAGWNIPmGLLYNK	P02787	M8(Oxidation)	3.67757	2	1593.8	797.402
	High	DGAGDVAFVK	P02787		3.64425	2	978.482	489.745
	High	FDEFFSEGcAPGSKK	P02787	C9(Carbamidomethyl)	3.53657	2	1705.74	853.371
	High	cDEWSVNSVGK	P02787	C1(Carbamidomethyl)	3.49568	2	1280.55	640.778
	High	EFQLFSSPHGK	P02787		3.4793	2	1276.62	638.816
	High	DLLFRDDTVcLAK	P02787	C10(Carbamidomethyl)	3.4674	2	1565.79	783.397
	High	KSASDLTWDNLK	P02787		3.45413	2	1377.69	689.347
	High	SASDLTWDNLK	P02787		3.25148	2	1249.6	625.303
	High	cLVEKGDVAFVK	P02787	C1(Carbamidomethyl)	3.18221	3	1364.71	455.576
	High	WcALSHHER	P02787	C2(Carbamidomethyl)	3.15432	2	1195.53	598.27
	High	KDSGFQMNQLR	P02787		3.08938	2	1323.64	662.322
	High	EGYYGYTGAFR	P02787		2.99485	2	1283.56	642.284
	High	DSGFQmNQLR	P02787	M6(Oxidation)	2.99211	2	1211.54	606.273
	High	KASYLDcIR	P02787	C7(Carbamidomethyl)	2.93337	2	1125.56	563.285
	High	SVIPSDGPSVAcVK	P02787	C12(Carbamidomethyl)	2.89026	2	1415.71	708.358
	High	ASYLDcIR	P02787	C6(Carbamidomethyl)	2.55828	2	997.47	499.239
	High	PVVAEFYGSK	P02787		2.49892	2	1096.56	548.783
	High	DDTVcLAK	P02787	C5(Carbamidomethyl)	2.49822	2	921.43	461.218
	High	DSAHGFLK	P02787		2.408	2	874.436	437.722
	High	YLGEEYVK	P02787		2.07981	2	1000.49	500.75
	High	EGTcPEAPTDEcKPVK	P02787	C4(Carbamidomethyl); C12(Carbamidomethyl)	1.80481	3	1817.79	606.601
P01857	Ig gamma-1 chain C region OS=Homo sapiens GN=IGHG1 PE=1 SV=1 - [IGHG1_HUMAN]	255.577	32.12	1	4	9	36.0832	8.19189
	A2	Sequence	Protein Group Accessions	Modifications	XCorr	Charge	MH+ [Da]	m/z [Da]
	High	FNWYVDGVEVHNAK	P01857		5.00292	2	1677.79	839.397
	High	VVSVLTVLHQDWLNGK	P01857;P01860;P01861		4.29061	2	1808	904.504
	High	STSGGTAALGcLVK	P01857;P01860	C11(Carbamidomethyl)	4.13073	2	1321.67	661.337
	High	TTPPVLDSDGSFFLYSK	P01857		4.03177	3	1873.91	625.31
	High	EPQVYTLPPSRDELTK	P01857		3.71156	2	1872.96	936.983
	High	GPSVFPLAPSSK	P01857		2.8523	2	1186.64	593.824
	High	EPQVYTLPPSR	P01857;P01859;P01860		2.47914	2	1286.67	643.837
	High	NQVSLTcLVK	P01857;P01859;P01860;P01861	C7(Carbamidomethyl)	2.47085	2	1161.62	581.314
	High	DTLMISR	P01857;P01859;P01860;P01861		1.67476	2	835.429	418.218
	High	DTLmISR	P01857;P01859;P01860;P01861	M4(Oxidation)	1.53843	2	851.426	426.216
P01834	Ig kappa chain C region OS=Homo sapiens GN=IGKC PE=1 SV=1 - [IGKC_HUMAN]	236.967	61.32	1	4	4	11.6017	5.87158
	A2	Sequence	Protein Group Accessions	Modifications	XCorr	Charge	MH+ [Da]	m/z [Da]
	High	VYAcEVTHQGLSSPVTK	P01834	C4(Carbamidomethyl)	4.82592	2	1875.91	938.458
	High	TVAAPSVFIFPPSDEQLK	P01834		4.50998	3	1946.03	649.348
	High	SGTASVVcLLNNFYPR	P01834	C8(Carbamidomethyl)	4.46408	2	1797.88	899.446
	High	DSTYSLSSTLTLSK	P01834		3.49502	2	1502.75	751.879
	High	SGTAsVVCLLNNFYPR	P01834	S5(Phospho)	2.57087	3	1820.84	607.619
B4DIT7	Protein-glutamine gamma-glutamyltransferase 2 OS=Homo sapiens GN=TGM2 PE=2 SV=1 - [B4DIT7_HUMAN]	227.017	40.26	7	26	26	68.6054	5.30029
	A2	Sequence	Protein Group Accessions	Modifications	XCorr	Charge	MH+ [Da]	m/z [Da]
	High	ALLVEPVINSYLLAER	B4DIT7		5.4893	3	1800.02	600.679
	High	LAEKEETGmAmR	B4DIT7	M9(Oxidation); M11(Oxidation)	4.67055	3	1397.63	466.549
	High	VVSGMVNcNDDQGVLLGR	B4DIT7	C8(Carbamidomethyl)	4.46623	3	1932.91	644.976
	High	YLLNLNLEPFSEK	B4DIT7		4.45197	2	1579.83	790.417
	High	QEYVLTQQGFIYQGSAK	B4DIT7		4.213	2	1959.97	980.487
	High	VVSGmVNcNDDQGVLLGR	B4DIT7	M5(Oxidation); C8(Carbamidomethyl)	4.18026	2	1948.91	974.959
	High	RGQPFWLTLHFEGR	B4DIT7		4.08105	3	1743.9	581.97
	High	LAEKEETGmAMR	B4DIT7	M9(Oxidation)	3.96014	3	1381.64	461.217
	High	SEGTYccGPVPVR	B4DIT7	C6(Carbamidomethyl); C7(Carbamidomethyl)	3.88322	2	1481.64	741.325
	High	YRDcLTESNLIK	B4DIT7	C4(Carbamidomethyl)	3.86478	2	1511.74	756.374
	High	TVSYNGILGPEcGTK	B4DIT7	C12(Carbamidomethyl)	3.6804	2	1595.76	798.385
	High	LAEKEETGMAMR	B4DIT7		3.59575	3	1365.64	455.885
	High	DEREDITHTYK	B4DIT7		3.36575	3	1406.64	469.552
	High	LVVNFESDKLK	B4DIT7		3.23394	2	1291.72	646.361
	High	TVEIPDPVEAGEEVK	B4DIT7		3.22133	2	1611.8	806.404
	High	GQPFWLTLHFEGR	B4DIT7		3.18535	2	1587.79	794.398
	High	cDLELETNGR	B4DIT7	C1(Carbamidomethyl)	3.16854	2	1206.53	603.77
	High	MDLLPLHMGLHK	B4DIT7		3.11988	2	1404.74	702.873
	High	RSSPVYVGR	B4DIT7		3.08557	2	1020.55	510.78
	High	DLYLENPEIK	B4DIT7		2.6736	2	1233.63	617.317
	High	NEFGEIQGDK	B4DIT7		2.6727	2	1136.51	568.76
	High	MDLLPLHmGLHK	B4DIT7	M8(Oxidation)	2.45344	3	1420.73	474.25
	High	YPEGSSEER	B4DIT7		2.38192	2	1053.44	527.225
	High	EDITHTYK	B4DIT7		2.1678	2	1006.48	503.743
	High	DcLTESNLIK	B4DIT7	C2(Carbamidomethyl)	1.91503	2	1192.58	596.791
	High	cLGIPTR	B4DIT7	C1(Carbamidomethyl)	1.87537	2	816.435	408.721
	High	LVVNFESDK	B4DIT7		1.75686	2	1050.54	525.772
	High	SSPVYVGR	B4DIT7		1.68189	2	864.453	432.73
	High	EETGMAMR	B4DIT7		1.64938	2	924.386	462.696
	High	SVPLcILYEK	B4DIT7	C5(Carbamidomethyl)	1.38127	2	1221.65	611.328
O43707	Alpha-actinin-4 OS=Homo sapiens GN=ACTN4 PE=1 SV=2 - [ACTN4_HUMAN]	224.112	45.23	23	37	37	104.788	5.43994
	A2	Sequence	Protein Group Accessions	Modifications	XCorr	Charge	MH+ [Da]	m/z [Da]
	High	LSGSNPYTTVTPQIINSK	O43707		5.33706	2	1919.99	960.5
	High	ETTDTDTADQVIASFK	O43707		5.08695	2	1741.8	871.405
	High	KDDPVTNLNNAFEVAEK	O43707		4.75356	2	1903.93	952.466
	High	LVSIGAEEIVDGNAK	O43707		4.28219	2	1514.79	757.901
	High	QFASQANVVGPWIQTK	O43707		4.20503	2	1773.91	887.46
	High	HRDYETATLSDIK	O43707		4.18072	3	1548.75	516.922
	High	LASDLLEWIR	O43707		4.11002	2	1215.66	608.334
	High	FAIQDISVEETSAK	O43707		4.10747	2	1537.76	769.385
	High	cQLEINFNTLQTK	O43707	C1(Carbamidomethyl)	4.05798	2	1608.8	804.901
	High	MAPYQGPDAVPGALDYK	O43707		4.01336	2	1792.84	896.926
	High	TINEVENQILTR	O43707		3.97407	2	1429.75	715.38
	High	AcLISLGYDVENDR	O43707	C2(Carbamidomethyl)	3.85906	2	1624.75	812.88
	High	MLDAEDIVNTARPDEK	O43707		3.83317	2	1816.86	908.933
	High	VGWEQLLTTIAR	O43707		3.81324	2	1386.76	693.884
	High	HTNYTMEHIR	O43707		3.55922	3	1301.6	434.538
	High	RDHALLEEQSK	O43707		3.54482	2	1325.67	663.341
	High	IcDQWDALGSLTHSR	O43707	C2(Carbamidomethyl)	3.48144	3	1758.81	586.942
	High	HRPELIEYDK	O43707		3.44399	3	1299.66	433.892
	High	LSNRPAFMPSEGK	O43707		3.40977	2	1433.71	717.357
	High	VLAGDKNFITAEELR	O43707		3.36022	3	1675.89	559.301
	High	GISQEQMQEFR	O43707		3.2249	2	1352.62	676.811
	High	RQFASQANVVGPWIQTK	O43707		3.13941	3	1930.01	644.01
	High	QLEAIDQLHLEYAK	O43707		2.9474	3	1670.86	557.626
	High	HRPELIEYDKLR	O43707		2.91015	3	1568.84	523.619
	High	EGLLLWcQR	O43707	C7(Carbamidomethyl)	2.89143	2	1174.6	587.802
	High	DHALLEEQSK	O43707		2.87685	2	1169.57	585.289
	High	ASIHEAWTDGK	O43707		2.69146	2	1214.57	607.789
	High	DYETATLSDIK	O43707		2.59833	2	1255.6	628.301
	High	NFITAEELR	O43707		2.52947	2	1092.56	546.785
	High	VQQLVPK	O43707		2.44684	2	811.499	406.253
	High	NVNVQNFHISWK	O43707		2.41382	2	1485.75	743.379
	High	QGEAEFNR	O43707		2.32026	2	950.426	475.717
	High	ALDFIASK	O43707		2.2557	2	864.475	432.741
	High	TFTAWcNSHLR	O43707	C6(Carbamidomethyl)	1.94556	2	1392.64	696.822
	High	ELPPDQAEYcIAR	O43707	C10(Carbamidomethyl)	1.90058	2	1561.71	781.359
	High	AGTQIENIDEDFRDGLK	O43707		1.84887	3	1920.92	640.978
	High	DGLAFNALIHR	O43707		1.81141	3	1226.65	409.556
P00352	Retinal dehydrogenase 1 OS=Homo sapiens GN=ALDH1A1 PE=1 SV=2 - [AL1A1_HUMAN]	215.383	40.52	6	18	21	54.827	6.72705
	A2	Sequence	Protein Group Accessions	Modifications	XCorr	Charge	MH+ [Da]	m/z [Da]
	High	IFINNEWHDSVSGK	P00352		4.81757	2	1645.79	823.396
	High	IAKEEIFGPVQQIMK	P00352		4.79579	2	1730.94	865.973
	High	RANNTFYGLSAGVFTK	P00352		4.62172	3	1745.88	582.633
	High	LYSNAYLNDLAGcIK	P00352	C13(Carbamidomethyl)	4.54516	2	1714.83	857.921
	High	ANNTFYGLSAGVFTK	P00352		4.4103	2	1589.79	795.397
	High	ELGEYGFHEYTEVK	P00352		3.92349	2	1700.77	850.887
	High	IFVEESIYDEFVR	P00352		3.82739	2	1645.8	823.401
	High	EEIFGPVQQIMK	P00352		3.51886	2	1418.73	709.867
	High	LLLATMESMNGGK	P00352		3.49885	2	1364.68	682.844
	High	IAKEEIFGPVQQImK	P00352	M14(Oxidation)	3.28342	3	1746.93	582.983
	High	LEcGGGPWGNK	P00352	C3(Carbamidomethyl)	3.12669	2	1174.52	587.764
	High	LLLATmESMNGGK	P00352	M6(Oxidation)	2.99609	2	1380.67	690.841
	High	PAEQTPLTALHVASLIK	P00352		2.91024	3	1789.02	597.01
	High	LLLATmESmNGGK	P00352	M6(Oxidation); M9(Oxidation)	2.88576	2	1396.67	698.839
	High	VAFTGSTEVGK	P00352		2.84932	2	1095.56	548.284
	High	RVTLELGGK	P00352;P47895;P05091		2.688	2	972.579	486.793
	High	ILDLIESGKK	P00352		2.64889	2	1115.66	558.333
	High	QAFQIGSPWR	P00352		2.56777	2	1189.6	595.305
	High	SLDDVIKR	P00352		2.51829	2	945.53	473.268
	High	YcAGWADK	P00352	C2(Carbamidomethyl)	2.48281	2	970.404	485.706
	High	LADLIER	P00352;P05091		2.46501	2	829.473	415.24
	High	ILDLIESGK	P00352		2.38112	2	987.566	494.286
	High	VTLELGGK	P00352;P47895;P05091		2.25854	2	816.478	408.743
	High	TIPIDGNFFTYTR	P00352		2.16442	2	1544.76	772.886
P04264	Keratin, type II cytoskeletal 1 OS=Homo sapiens GN=KRT1 PE=1 SV=6 - [K2C1_HUMAN]	214.526	38.2	1	24	29	65.999	8.11865
	A2	Sequence	Protein Group Accessions	Modifications	XCorr	Charge	MH+ [Da]	m/z [Da]
	High	FSScGGGGGSFGAGGGFGSR	P04264	C4(Carbamidomethyl)	5.23709	2	1765.72	883.365
	High	LNDLEDALQQAK	P04264		4.53505	2	1357.69	679.347
	High	FLEQQNQVLQTK	P35908;Q7Z794;P04264		4.47749	2	1475.77	738.39
	High	NKLNDLEDALQQAK	P04264		4.41824	2	1599.82	800.413
	High	SLDLDSIIAEVK	P04264		4.14259	2	1302.7	651.856
	High	SGGGFSSGSAGIINYQR	P04264		4.07946	2	1657.78	829.394
	High	SKAEAESLYQSK	P04264		4.03742	2	1340.66	670.834
	High	QISNLQQSISDAEQR	P04264		3.96208	2	1716.84	858.924
	High	SLNNQFASFIDK	P04264		3.73341	2	1383.68	692.344
	High	YEELQITAGR	P04264		3.63894	2	1179.59	590.3
	High	AEAESLYQSK	P04264		3.52506	2	1125.54	563.272
	High	TNAENEFVTIKK	P04264		3.50917	2	1393.72	697.364
	High	NMQDMVEDYR	P04264		3.4089	2	1300.52	650.764
	High	SLNNQFASFIDKVR	P04264		3.22495	2	1638.85	819.929
	High	LLRDYQELMNTK	P04264		3.20655	2	1523.78	762.392
	High	DYQELMNTK	P04264		3.20192	2	1141.51	571.26
	High	NKYEDEINKR	P04264;P13647;P02538;P05787		3.09988	3	1308.65	436.887
	High	AQYEDIAQK	P04264		3.08692	2	1065.52	533.262
	High	LRSEIDNVKK	P04264		3.05981	3	1201.69	401.233
	High	TNAENEFVTIK	P04264		3.0499	2	1265.63	633.318
	High	NKYEDEINK	P04264;P13647;P02538;P05787		3.02392	2	1152.55	576.776
	High	IEISELNR	P35908;P04264		2.95022	2	973.525	487.266
	High	NSKIEISELNR	P04264		2.92322	3	1302.7	434.903
	High	DVDGAYMTK	P04264		2.84675	2	999.439	500.223
	High	DYQELmNTK	P04264	M6(Oxidation)	2.73333	2	1157.51	579.256
	High	TLLEGEESR	P04264		2.71067	2	1033.51	517.258
	High	NMQDmVEDYR	P04264	M5(Oxidation)	2.70357	2	1316.52	658.761
	High	NmQDmVEDYR	P04264	M2(Oxidation); M5(Oxidation)	2.62939	2	1332.51	666.758
	High	SLVNLGGSK	P04264		2.45793	2	874.493	437.75
	High	SDQSRLDSELK	P04264		1.88402	3	1277.63	426.547
	High	DVDGAYmTK	P04264	M7(Oxidation)	1.88087	2	1015.44	508.222
	High	YEDEINKR	P35908;Q7Z794;P04264;P13647;P02538;P05787		1.70156	2	1066.51	533.759
	High	SISISVAR	P04264		1.48603	2	832.484	416.746
P04083	Annexin A1 OS=Homo sapiens GN=ANXA1 PE=1 SV=2 - [ANXA1_HUMAN]	199.067	58.96	3	24	24	38.69	7.02002
	A2	Sequence	Protein Group Accessions	Modifications	XCorr	Charge	MH+ [Da]	m/z [Da]
	High	GTDVNVFNTILTTR	P04083		4.9409	2	1550.81	775.906
	High	ALTGHLEEVVLALLK	P04083		4.82576	2	1605.95	803.477
	High	MYGISLcQAILDETK	P04083	C7(Carbamidomethyl)	4.71795	2	1741.84	871.423
	High	AAYLQETGKPLDETLK	P04083		4.64418	2	1776.92	888.964
	High	SEDFGVNEDLADSDAR	P04083		4.60304	2	1739.72	870.365
	High	GVDEATIIDILTK	P04083		4.49803	2	1387.76	694.383
	High	KGTDVNVFNTILTTR	P04083		4.43559	2	1678.9	839.954
	High	GLGTDEDTLIEILASR	P04083		4.40068	2	1702.87	851.939
	High	RKGTDVNVFNTILTTR	P04083		3.97118	2	1835	918.003
	High	TPAQFDADELR	P04083		3.68828	2	1262.59	631.801
	High	DITSDTSGDFR	P04083		3.55876	2	1213.53	607.266
	High	cATSKPAFFAEK	P04083	C1(Carbamidomethyl)	3.08094	3	1356.65	452.889
	High	VLDLELKGDIEK	P04083		3.08067	2	1371.76	686.385
	High	cLTAIVK	P04083	C1(Carbamidomethyl)	3.00125	2	804.461	402.734
	High	ILVALcGGN	P04083	C6(Carbamidomethyl)	2.74584	2	916.487	458.747
	High	VLDLELK	P04083		2.72922	2	829.497	415.252
	High	SEIDMNDIK	P04083		2.68169	2	1064.48	532.746
	High	AAYLQETGKPLDETLKK	P04083		2.66499	3	1905.02	635.678
	High	ALYEAGER	P04083		2.6009	2	908.442	454.725
	High	KALTGHLEEVVLALLK	P04083		2.503	3	1734.04	578.684
	High	PAFFAEK	P04083		2.45333	2	809.414	405.211
	High	VYREELKR	P04083		2.31473	2	1092.61	546.809
	High	SEIDmNDIK	P04083	M5(Oxidation)	2.01816	2	1080.48	540.743
	High	NALLSLAK	P04083		1.96684	2	829.507	415.257
	High	GVDEATIIDILTKR	P04083		1.74595	3	1543.86	515.292
P06733	Alpha-enolase OS=Homo sapiens GN=ENO1 PE=1 SV=2 - [ENOA_HUMAN]	193.507	49.31	14	20	20	47.1393	7.38623
	A2	Sequence	Protein Group Accessions	Modifications	XCorr	Charge	MH+ [Da]	m/z [Da]
	High	DATNVGDEGGFAPNILENK	P06733		5.54376	2	1960.91	980.961
	High	VNQIGSVTESLQAcK	P06733	C14(Carbamidomethyl)	4.97178	2	1633.81	817.411
	High	AAVPSGASTGIYEALELR	P06733		4.74592	2	1804.93	902.968
	High	LAMQEFMILPVGAANFR	P06733		4.63069	2	1907.97	954.489
	High	FGANAILGVSLAVcK	P06733	C14(Carbamidomethyl)	4.26487	2	1519.82	760.414
	High	KLNVTEQEKIDK	P06733		4.219	2	1444.79	722.9
	High	IDKLmIEMDGTENK	P06733	M5(Oxidation)	4.02336	3	1652.78	551.597
	High	VVIGMDVAASEFFR	P06733		3.65533	2	1540.78	770.891
	High	VVIGmDVAASEFFR	P06733	M5(Oxidation)	3.54365	2	1556.76	778.886
	High	LMIEMDGTENK	P06733		3.52519	2	1280.57	640.791
	High	YISPDQLADLYK	P06733		3.52439	2	1425.72	713.362
	High	LAMQEFmILPVGAANFR	P06733	M7(Oxidation)	3.45962	2	1923.97	962.488
	High	LNVTEQEKIDK	P06733		3.44876	2	1316.7	658.855
	High	GNPTVEVDLFTSK	P06733		3.38758	2	1406.71	703.856
	High	LAQANGWGVMVSHR	P06733		3.35376	3	1525.76	509.258
	High	LMIEmDGTENK	P06733	M5(Oxidation)	3.21025	2	1296.57	648.791
	High	IGAEVYHNLK	P06733		2.72052	2	1143.61	572.308
	High	ScNcLLLK	P06733	C2(Carbamidomethyl); C4(Carbamidomethyl)	2.67899	2	1007.49	504.25
	High	IEEELGSK	P06733		2.52796	2	904.457	452.732
	High	LmIEmDGTENK	P06733	M2(Oxidation); M5(Oxidation)	2.27147	2	1312.57	656.787
	High	YNQLLR	P06733		1.76246	2	806.448	403.728
	High	TIAPALVSK	P06733		1.70781	2	899.55	450.279
	High	EGLELLK	P06733		1.6842	2	801.466	401.237
	High	YDLDFK	P06733		1.55146	2	800.378	400.692
J3QR68	Haptoglobin (Fragment) OS=Homo sapiens GN=HP PE=3 SV=1 - [J3QR68_HUMAN]	193.069	40.59	7	7	23	45.0115	6.58057
	A2	Sequence	Protein Group Accessions	Modifications	XCorr	Charge	MH+ [Da]	m/z [Da]
	High	YVMLPVADQDQcIR	J3QR68	C12(Carbamidomethyl)	5.01986	3	1707.8	569.939
	High	AVGDKLPEcEAVcGKPK	P00739;J3QR68	C9(Carbamidomethyl); C13(Carbamidomethyl)	4.72679	3	1857.9	619.973
	High	VVLHPNYSQVDIGLIK	J3QR68		4.39493	2	1795	898.002
	High	LRTEGDGVYTLNDK	P00739;J3QR68		4.28181	2	1580.78	790.894
	High	ScAVAEYGVYVK	P00739;J3QR68	C2(Carbamidomethyl)	4.13535	2	1345.63	673.321
	High	YVmLPVADQDQcIR	J3QR68	M3(Oxidation); C12(Carbamidomethyl)	4.08785	2	1723.8	862.404
	High	VMPIcLPSKDYAEVGR	J3QR68	C5(Carbamidomethyl)	3.70442	2	1834.91	917.957
	High	LRTEGDGVYTLNDKK	P00739;J3QR68		3.69605	4	1708.88	427.974
	High	VTSIQDWVQK	J3QR68		3.50789	2	1203.63	602.318
	High	LPEcEAVcGKPK	P00739;J3QR68	C4(Carbamidomethyl); C8(Carbamidomethyl)	3.48837	3	1387.66	463.225
	High	DIAPTLTLYVGK	P00739;J3QR68		3.23546	2	1290.72	645.865
	High	TEGDGVYTLNDK	P00739;J3QR68		3.21939	2	1311.59	656.301
	High	TEGDGVYTLNDKK	P00739;J3QR68		3.10663	2	1439.69	720.351
	High	HYEGSTVPEK	J3QR68		2.9349	2	1146.54	573.772
	High	VGYVSGWGR	J3QR68		2.81051	2	980.488	490.748
	High	LPEcEAVcGK	P00739;J3QR68	C4(Carbamidomethyl); C8(Carbamidomethyl)	2.51728	2	1162.52	581.761
	High	QLVEIEK	P00739;J3QR68		2.30443	2	858.488	429.748
	High	DIAPTLTLYVGKK	P00739;J3QR68		2.27944	2	1418.81	709.911
	High	ILGGHLDAK	P00739;J3QR68		2.24182	2	923.524	462.265
	High	GSFPWQAK	P00739;J3QR68		2.13069	2	920.456	460.732
	High	KQLVEIEK	P00739;J3QR68		2.12938	2	986.582	493.795
	High	NPANPVQR	P00739;J3QR68		2.11938	2	895.471	448.239
	High	DYAEVGR	J3QR68		1.76619	2	809.375	405.191
	High	VMPIcLPSK	P00739;J3QR68	C5(Carbamidomethyl)	1.41052	2	1044.55	522.779
P14618	Pyruvate kinase PKM OS=Homo sapiens GN=PKM PE=1 SV=4 - [KPYM_HUMAN]	189.244	53.11	10	25	25	57.9	7.84033
	A2	Sequence	Protein Group Accessions	Modifications	XCorr	Charge	MH+ [Da]	m/z [Da]
	High	KGVNLPGAAVDLPAVSEK	P14618		5.53964	2	1764.97	882.99
	High	GADFLVTEVENGGSLGSK	P14618		5.25615	2	1779.87	890.437
	High	RFDEILEASDGIMVAR	P14618		4.6613	3	1821.91	607.974
	High	AGKPVIcATQMLESMIK	P14618	C7(Carbamidomethyl)	4.52853	3	1876.96	626.323
	High	LNFSHGTHEYHAETIK	P14618		4.4481	3	1883.89	628.635
	High	IYVDDGLISLQVK	P14618		4.3323	2	1462.8	731.906
	High	GVNLPGAAVDLPAVSEK	P14618		4.27663	2	1636.88	818.943
	High	cDENILWLDYK	P14618	C1(Carbamidomethyl)	4.07726	2	1468.67	734.838
	High	ccSGAIIVLTK	P14618	C1(Carbamidomethyl); C2(Carbamidomethyl)	3.95444	2	1221.62	611.314
	High	LDIDSPPITAR	P14618		3.92537	2	1197.64	599.323
	High	DPVQEAWAEDVDLR	P14618		3.91306	2	1642.75	821.88
	High	NTGIIcTIGPASR	P14618	C6(Carbamidomethyl)	3.8639	2	1359.7	680.352
	High	FGVEQDVDmVFASFIR	P14618	M9(Oxidation)	3.4322	2	1875.89	938.45
	High	GSGTAEVELKK	P14618		3.22628	2	1118.6	559.803
	High	FGVEQDVDMVFASFIR	P14618		3.21322	3	1859.89	620.634
	High	EAEAAIYHLQLFEELR	P14618		3.17526	3	1931.98	644.666
	High	GDLGIEIPAEK	P14618		3.17048	2	1141.6	571.305
	High	ITLDNAYMEK	P14618		3.05955	2	1197.57	599.29
	High	GDYPLEAVR	P14618		2.86606	2	1019.51	510.258
	High	GSGTAEVELK	P14618		2.71947	2	990.505	495.756
	High	VNFAMNVGK	P14618		2.60227	2	979.496	490.251
	High	PVAVALDTK	P14618		2.58657	2	913.53	457.269
	High	MQHLIAR	P14618		2.5503	2	868.477	434.742
	High	ITLDNAYmEK	P14618	M8(Oxidation)	2.52388	2	1213.57	607.288
	High	APIIAVTR	P14618		2.4336	2	840.524	420.766
	High	SVETLKEmIK	P14618	M8(Oxidation)	1.7775	2	1193.64	597.323
	High	mQHLIAR	P14618	M1(Oxidation)	1.73137	2	884.473	442.74
	High	GIFPVLcK	P14618	C7(Carbamidomethyl)	1.39044	2	933.518	467.263
P35908	Keratin, type II cytoskeletal 2 epidermal OS=Homo sapiens GN=KRT2 PE=1 SV=2 - [K22E_HUMAN]	180.478	43.51	1	22	29	65.3932	8.00146
	A2	Sequence	Protein Group Accessions	Modifications	XCorr	Charge	MH+ [Da]	m/z [Da]
	High	GSSSGGGYSSGSSSYGSGGR	P35908		5.27275	2	1740.7	870.852
	High	LNDLEEALQQAK	P35908		4.49516	2	1371.7	686.355
	High	FLEQQNQVLQTK	P35908;Q7Z794;P04264		4.47749	2	1475.77	738.39
	High	NKLNDLEEALQQAK	P35908		4.23118	2	1613.84	807.423
	High	VDLLNQEIEFLK	P35908		4.21249	2	1460.79	730.901
	High	NLDLDSIIAEVK	P35908;P13647;P02538		3.96942	2	1329.72	665.364
	High	GFSSGSAVVSGGSR	P35908		3.94384	2	1254.6	627.803
	High	YEELQVTVGR	P35908		3.91417	2	1193.61	597.307
	High	GGSSSGGGYGSGGGGSSSVK	P35908		3.8429	2	1588.67	794.841
	High	SKEEAEALYHSK	P35908		3.64996	2	1391.67	696.34
	High	NVQDAIADAEQR	P35908		3.56849	2	1329.63	665.318
	High	HGGGGGGFGGGGFGSR	P35908		3.39355	2	1320.57	660.788
	High	TAAENDFVTLKK	P35908		3.16715	2	1336.7	668.855
	High	AQYEEIAQR	P35908;P19013;P02538		3.10469	2	1107.54	554.272
	High	TAAENDFVTLK	P35908		3.06509	2	1208.61	604.807
	High	KYEDEINKR	P35908		2.95556	2	1194.61	597.808
	High	IEISELNR	P35908;P04264		2.95022	2	973.525	487.266
	High	GGSISGGGYGSGGGK	P35908		2.80199	2	1197.55	599.277
	High	YLDGLTAER	P35908		2.70348	2	1037.52	519.263
	High	KDVDNAYMIK	P35908		2.57668	2	1196.59	598.799
	High	LLEGEEcR	P35908;P13647;P02538;Q86Y46	C7(Carbamidomethyl)	2.48146	2	1005.46	503.234
	High	DYQELmNVK	P35908	M6(Oxidation)	2.42432	2	1155.53	578.267
	High	STSSFScLSR	P35908	C7(Carbamidomethyl)	2.40556	2	1131.5	566.254
	High	DVDNAYmIK	P35908	M7(Oxidation)	2.35979	2	1084.49	542.748
	High	LQGEIAHVKK	P35908		2.11253	2	1122.66	561.833
	High	LQGEIAHVK	P35908		2.10404	2	994.563	497.785
	High	DVDNAYMIK	P35908		1.96734	2	1068.49	534.75
	High	FASFIDK	P35908;Q7Z794;P19013;P13647;P02538;Q86Y46;P08729;P05787		1.8728	2	827.425	414.216
	High	YEDEINKR	P35908;Q7Z794;P04264;P13647;P02538;P05787		1.70156	2	1066.51	533.759
	High	VDPEIQNVK	P35908		1.53724	2	1041.55	521.279
P60709	Actin, cytoplasmic 1 OS=Homo sapiens GN=ACTB PE=1 SV=1 - [ACTB_HUMAN]	177.768	38.13	16	2	14	41.7097	5.47803
	A2	Sequence	Protein Group Accessions	Modifications	XCorr	Charge	MH+ [Da]	m/z [Da]
	High	SYELPDGQVITIGNER	P68032;Q6S8J3;P60709		4.07632	2	1790.88	895.945
	High	IWHHTFYNELR	Q6S8J3;P60709;P68032		3.86559	3	1515.74	505.918
	High	VAPEEHPVLLTEAPLNPK	P60709		3.71847	3	1954.05	652.022
	High	QEYDESGPSIVHR	Q6S8J3;P60709		3.53954	2	1516.69	758.848
	High	DSYVGDEAQSK	P68032;P60709		3.45491	2	1198.52	599.761
	High	AGFAGDDAPR	P68032;P60709;Q6S8J3		2.93214	2	976.441	488.724
	High	HQGVMVGMGQK	P68032;P60709		2.74795	2	1171.56	586.285
	High	EITALAPSTMK	P68032;P60709		2.63718	2	1161.61	581.309
	High	HQGVmVGMGQK	P68032;P60709	M5(Oxidation)	2.62737	2	1187.56	594.284
	High	EITALAPSTmK	P68032;P60709	M10(Oxidation)	2.59021	2	1177.61	589.306
	High	GYSFTTTAER	P60709		2.54204	2	1132.52	566.763
	High	DSYVGDEAQSKR	P68032;P60709		2.52635	2	1354.61	677.81
	High	DLTDYLMK	P68032;P60709		2.19347	2	998.482	499.744
	High	IIAPPERK	P68032;P60709		2.18903	2	923.562	462.284
	High	AVFPSIVGR	P68032;P60709;Q6S8J3		2.11543	2	945.545	473.276
	High	LDLAGRDLTDYLMK	P68032;P60709		1.84776	3	1623.83	541.947
P01833	Polymeric immunoglobulin receptor OS=Homo sapiens GN=PIGR PE=1 SV=4 - [PIGR_HUMAN]	174.135	25.65	1	18	18	83.2317	5.74463
	A2	Sequence	Protein Group Accessions	Modifications	XCorr	Charge	MH+ [Da]	m/z [Da]
	High	GSVTFHcALGPEVANVAK	P01833	C7(Carbamidomethyl)	5.37278	2	1856.92	928.963
	High	GGcITLISSEGYVSSK	P01833	C3(Carbamidomethyl)	4.98123	2	1657.8	829.403
	High	QSSGENcDVVVNTLGK	P01833	C7(Carbamidomethyl)	4.87795	2	1706.79	853.898
	High	GVAGGSVAVLcPYNR	P01833	C11(Carbamidomethyl)	4.29867	2	1519.76	760.383
	High	ADEGWYWcGVK	P01833	C8(Carbamidomethyl)	3.82243	2	1370.57	685.791
	High	YWcLWEGAQNGR	P01833	C3(Carbamidomethyl)	3.55074	2	1539.67	770.338
	High	DGSFSVVITGLR	P01833		3.43361	2	1250.67	625.837
	High	cPLLVDSEGWVK	P01833	C1(Carbamidomethyl)	2.9259	2	1402.7	701.855
	High	LVSLTLNLVTR	P01833		2.81293	2	1228.76	614.881
	High	AFVNcDENSR	P01833	C5(Carbamidomethyl)	2.76718	2	1211.5	606.255
	High	RAPAFEGR	P01833		2.71395	2	903.475	452.241
	High	IIEGEPNLK	P01833		2.50301	2	1012.56	506.784
	High	VPcHFPcK	P01833	C3(Carbamidomethyl); C7(Carbamidomethyl)	2.45799	2	1044.47	522.739
	High	cGLGINSR	P01833	C1(Carbamidomethyl)	2.27904	2	876.429	438.718
	High	TVTINcPFK	P01833	C6(Carbamidomethyl)	2.23472	2	1079.55	540.278
	High	ILLNPQDK	P01833		2.22879	2	940.541	470.774
	High	VYTVDLGR	P01833		2.11468	2	922.492	461.75
	High	KYWcR	P01833	C4(Carbamidomethyl)	1.63319	2	812.384	406.696
P68032	Actin, alpha cardiac muscle 1 OS=Homo sapiens GN=ACTC1 PE=1 SV=1 - [ACTC_HUMAN]	162.108	31.3	16	1	12	41.9919	5.38916
	A2	Sequence	Protein Group Accessions	Modifications	XCorr	Charge	MH+ [Da]	m/z [Da]
	High	YPIEHGIITNWDDMEK	P68032		4.62664	2	1960.9	980.953
	High	SYELPDGQVITIGNER	P68032;Q6S8J3;P60709		4.07632	2	1790.88	895.945
	High	IWHHTFYNELR	Q6S8J3;P60709;P68032		3.86559	3	1515.74	505.918
	High	DSYVGDEAQSK	P68032;P60709		3.45491	2	1198.52	599.761
	High	YPIEHGIITNWDDmEK	P68032	M14(Oxidation)	3.18607	3	1976.89	659.636
	High	AGFAGDDAPR	P68032;P60709;Q6S8J3		2.93214	2	976.441	488.724
	High	HQGVMVGMGQK	P68032;P60709		2.74795	2	1171.56	586.285
	High	EITALAPSTMK	P68032;P60709		2.63718	2	1161.61	581.309
	High	HQGVmVGMGQK	P68032;P60709	M5(Oxidation)	2.62737	2	1187.56	594.284
	High	EITALAPSTmK	P68032;P60709	M10(Oxidation)	2.59021	2	1177.61	589.306
	High	DSYVGDEAQSKR	P68032;P60709		2.52635	2	1354.61	677.81
	High	DLTDYLMK	P68032;P60709		2.19347	2	998.482	499.744
	High	IIAPPERK	P68032;P60709		2.18903	2	923.562	462.284
	High	AVFPSIVGR	P68032;P60709;Q6S8J3		2.11543	2	945.545	473.276
	High	LDLAGRDLTDYLMK	P68032;P60709		1.84776	3	1623.83	541.947
P07355	Annexin A2 OS=Homo sapiens GN=ANXA2 PE=1 SV=2 - [ANXA2_HUMAN]	161.576	51.03	25	19	19	38.5798	7.75244
	A2	Sequence	Protein Group Accessions	Modifications	XCorr	Charge	MH+ [Da]	m/z [Da]
	High	TDLEKDIISDTSGDFRK	P07355		5.42299	3	1939.95	647.321
	High	SALSGHLETVILGLLK	P07355		5.32584	2	1650.97	825.989
	High	GLGTDEDSLIEIIcSR	P07355	C14(Carbamidomethyl)	4.88865	2	1777.85	889.428
	High	LSLEGDHSTPPSAYGSVK	P07355		4.78067	2	1844.89	922.948
	High	GVDEVTIVNILTNR	P07355		4.64397	2	1542.84	771.924
	High	TPAQYDASELK	P07355		3.89746	2	1222.59	611.797
	High	SLYYYIQQDTK	P07355		3.71371	2	1421.68	711.345
	High	TNQELQEINR	P07355		3.62716	2	1244.62	622.811
	High	TDLEKDIISDTSGDFR	P07355		3.58769	2	1811.85	906.431
	High	TKGVDEVTIVNILTNR	P07355		3.42645	3	1771.98	591.331
	High	DIISDTSGDFRK	P07355		3.0476	2	1353.65	677.33
	High	DALNIETAIK	P07355		2.92985	2	1087.59	544.3
	High	QDIAFAYQR	P07355		2.88087	2	1111.55	556.277
	High	SYSPYDmLESIR	P07355	M7(Oxidation)	2.5914	2	1476.66	738.832
	High	WISIMTER	P07355		2.51363	2	1035.52	518.265
	High	DIISDTSGDFR	P07355		2.38422	2	1225.56	613.283
	High	ALLYLcGGDD	P07355	C6(Carbamidomethyl)	1.86565	2	1096.49	548.749
	High	DLYDAGVKR	P07355		1.789	2	1036.53	518.771
	High	DLYDAGVK	P07355		1.64441	2	880.435	440.721
P30740	Leukocyte elastase inhibitor OS=Homo sapiens GN=SERPINB1 PE=1 SV=1 - [ILEU_HUMAN]	161.084	39.31	2	16	17	42.7147	6.27783
	A2	Sequence	Protein Group Accessions	Modifications	XCorr	Charge	MH+ [Da]	m/z [Da]
	High	IPELLASGMVDNMTK	P30740		4.59483	2	1618.81	809.907
	High	TYNFLPEFLVSTQK	P30740		4.55043	3	1686.87	562.96
	High	TFHFNTVEEVHSR	P30740		4.37365	3	1602.75	534.923
	High	IPELLASGMVDNmTK	P30740	M13(Oxidation)	4.22682	2	1634.8	817.906
	High	IPELLASGmVDNmTK	P30740	M9(Oxidation); M13(Oxidation)	4.1717	2	1650.8	825.901
	High	FKLEESYTLNSDLAR	P30740		4.16765	2	1785.88	893.446
	High	LEESYTLNSDLAR	P30740		4.00651	2	1510.72	755.866
	High	HNSSGSILFLGR	P30740		3.6301	2	1287.67	644.339
	High	KIEEQLTLEK	P30740		3.47262	2	1230.69	615.846
	High	IEEQLTLEK	P30740		3.45547	2	1102.59	551.799
	High	KFAYGYIEDLK	P30740		3.27803	2	1346.69	673.849
	High	FAYGYIEDLK	P30740		3.13164	2	1218.6	609.802
	High	ADLSGMSGAR	P30740		2.79506	2	964.446	482.727
	High	FQSLNADINKR	P30740		2.74808	2	1305.68	653.345
	High	LVLVNAIYFK	P30740;H7BXK7		2.67644	2	1179.71	590.357
	High	FQSLNADINK	P30740		2.55971	2	1149.58	575.295
	High	KTINQWVK	P30740		2.42273	2	1016.58	508.794
	High	LGVQDLFNSSK	P30740		2.32426	2	1207.63	604.316
	High	EATTNAPFR	P30740		1.81593	2	1006.49	503.748
P01009	Alpha-1-antitrypsin OS=Homo sapiens GN=SERPINA1 PE=1 SV=3 - [A1AT_HUMAN]	158.987	44.74	7	21	21	46.707	5.59229
	A2	Sequence	Protein Group Accessions	Modifications	XCorr	Charge	MH+ [Da]	m/z [Da]
	High	VFSNGADLSGVTEEAPLK	P01009		5.63892	2	1833.91	917.458
	High	DTEEEDFHVDQVTTVK	P01009		5.51805	2	1891.84	946.425
	High	FNKPFVFLMIEQNTK	P01009		5.27192	3	1855.96	619.326
	High	LQHLENELTHDIITK	P01009		5.00387	4	1803.95	451.742
	High	FNKPFVFLmIEQNTK	P01009	M9(Oxidation)	4.78388	3	1871.96	624.659
	High	ITPNLAEFAFSLYR	P01009		3.89501	2	1641.85	821.43
	High	LVDKFLEDVKK	P01009		3.71561	2	1333.76	667.384
	High	RLGMFNIQHcK	P01009	C10(Carbamidomethyl)	3.51505	3	1403.69	468.57
	High	SVLGQLGITK	P01009		3.0682	2	1015.61	508.308
	High	TDTSHHDQDHPTFNK	P01009		2.92805	3	1779.76	593.925
	High	SASLHLPK	P01009		2.81873	2	852.49	426.749
	High	LVDKFLEDVK	P01009		2.76309	2	1205.67	603.339
	High	LGMFNIQHcK	P01009	C9(Carbamidomethyl)	2.55258	2	1247.59	624.3
	High	LSSWVLLMK	P01009		2.50063	2	1076.61	538.809
	High	LSITGTYDLK	P01009		2.34297	2	1110.6	555.802
	High	QINDYVEK	P01009		2.17647	2	1008.49	504.751
	High	AVLTIDEK	P01009		2.17186	2	888.497	444.752
	High	KQINDYVEK	P01009		2.16837	2	1136.59	568.797
	High	KLSSWVLLMK	P01009		2.08839	2	1204.71	602.856
	High	GKWERPFEVK	P01009		1.99722	3	1275.68	425.898
	High	FLEDVKK	P01009		1.66683	2	878.492	439.75
	High	LSSWVLLmK	P01009	M8(Oxidation)	1.53895	2	1092.61	546.807
	High	FLENEDR	P01009		1.3572	2	922.419	461.713
P06702	Protein S100-A9 OS=Homo sapiens GN=S100A9 PE=1 SV=1 - [S10A9_HUMAN]	157.397	67.54	1	9	9	13.2335	6.12549
	A2	Sequence	Protein Group Accessions	Modifications	XCorr	Charge	MH+ [Da]	m/z [Da]
	High	VIEHIMEDLDTNADK	P06702		5.15328	2	1742.81	871.911
	High	VIEHImEDLDTNADK	P06702	M6(Oxidation)	4.77662	2	1758.81	879.908
	High	NIETIINTFHQYSVK	P06702		4.35238	2	1806.92	903.966
	High	LGHPDTLNQGEFK	P06702		3.89863	3	1455.71	485.908
	High	KDLQNFLK	P06702		3.00822	2	1005.57	503.287
	High	LGHPDTLNQGEFKELVR	P06702		2.84644	4	1953.01	489.007
	High	QLSFEEFIMLMAR	P06702		2.4844	2	1614.79	807.899
	High	DLQNFLKK	P06702		2.13061	2	1005.57	503.286
	High	LTWASHEK	P06702		2.12533	2	971.489	486.248
	High	DLQNFLK	P06702		1.57243	2	877.472	439.239
P61626	Lysozyme C OS=Homo sapiens GN=LYZ PE=1 SV=1 - [LYSC_HUMAN]	156.422	49.32	2	9	9	16.5263	9.15869
	A2	Sequence	Protein Group Accessions	Modifications	XCorr	Charge	MH+ [Da]	m/z [Da]
	High	STDYGIFQINSR	P61626		4.5106	2	1400.67	700.839
	High	GISLANWMcLAK	P61626	C9(Carbamidomethyl)	4.05627	2	1363.68	682.341
	High	GISLANWmcLAK	P61626	M8(Oxidation); C9(Carbamidomethyl)	3.88706	2	1379.66	690.336
	High	GISLANWMCLAK	P61626		2.96131	2	1306.65	653.83
	High	QYVQGcGV	P61626	C6(Carbamidomethyl)	2.85397	2	910.403	455.705
	High	RLGMDGYR	P61626		2.79511	2	967.47	484.239
	High	ATNYNAGDR	P61626		2.5896	2	981.435	491.221
	High	YWcNDGK	P61626	C3(Carbamidomethyl)	2.29829	2	942.371	471.689
	High	VVRDPQGIR	P61626		2.21765	2	1039.6	520.302
	High	LGMDGYR	P61626		1.9787	2	811.371	406.189
	High	WESGYNTR	P61626		1.68462	2	1012.44	506.723
E9PKE3	Heat shock cognate 71 kDa protein OS=Homo sapiens GN=HSPA8 PE=2 SV=1 - [E9PKE3_HUMAN]	150.93	35.25	16	17	21	68.7632	5.51611
	A2	Sequence	Protein Group Accessions	Modifications	XCorr	Charge	MH+ [Da]	m/z [Da]
	High	NQVAMNPTNTVFDAK	E9PKE3		4.51631	2	1649.79	825.397
	High	LDKSQIHDIVLVGGSTR	E9PKE3		4.34571	3	1838	613.339
	High	MKEIAEAYLGK	E9PKE3		4.15013	3	1252.65	418.221
	High	NQVAmNPTNTVFDAK	E9PKE3	M5(Oxidation)	4.01928	2	1665.78	833.392
	High	ARFEELNADLFR	E9PKE3		3.95658	3	1480.75	494.254
	High	IINEPTAAAIAYGLDK	P11021;E9PKE3		3.79988	2	1659.88	830.446
	High	STAGDTHLGGEDFDNR	E9PKE3		3.76633	2	1691.71	846.359
	High	DAGTIAGLNVLR	E9PKE3		3.61461	2	1199.67	600.338
	High	VEIIANDQGNR	P08107-2;P11021;E9PKE3		3.59556	2	1228.62	614.813
	High	NSLESYAFNMK	E9PKE3		3.41417	2	1303.59	652.299
	High	HWPFMVVNDAGRPK	E9PKE3		3.41072	3	1653.82	551.945
	High	SQIHDIVLVGGSTR	E9PKE3		3.31369	2	1481.79	741.401
	High	MVNHFIAEFK	E9PKE3		3.10931	2	1235.61	618.31
	High	IINEPTAAAIAYGLDKK	E9PKE3		3.05574	2	1787.97	894.489
	High	cNEIINWLDK	E9PKE3	C1(Carbamidomethyl)	2.92018	2	1304.62	652.815
	High	TTPSYVAFTDTER	P08107-2;E9PKE3		2.83163	2	1487.69	744.35
	High	NQTAEKEEFEHQQK	E9PKE3		2.60475	3	1745.8	582.605
	High	RFDDAVVQSDMK	E9PKE3		2.40751	3	1410.66	470.89
	High	NSLESYAFNmK	E9PKE3	M10(Oxidation)	2.3332	2	1319.59	660.296
	High	LLQDFFNGK	E9PKE3		2.32969	2	1081.56	541.284
	High	FDDAVVQSDMK	E9PKE3		2.22392	2	1254.56	627.783
	High	VcNPIITK	E9PKE3	C2(Carbamidomethyl)	2.14743	2	944.516	472.762
	High	ITITNDKGR	P08107-2;E9PKE3		2.0979	2	1017.56	509.285
P02675	Fibrinogen beta chain OS=Homo sapiens GN=FGB PE=1 SV=2 - [FIBB_HUMAN]	144.91	36.05	2	14	14	55.8923	8.26514
	A2	Sequence	Protein Group Accessions	Modifications	XCorr	Charge	MH+ [Da]	m/z [Da]
	High	DNENVVNEYSSELEK	P02675		4.84012	2	1768.77	884.891
	High	AHYGGFTVQNEANK	P02675		4.50533	2	1535.71	768.36
	High	LESDVSAQmEYcR	P02675	M9(Oxidation); C12(Carbamidomethyl)	4.33075	2	1603.66	802.332
	High	MGPTELLIEMEDWK	P02675		4.26498	2	1691.79	846.401
	High	TPcTVScNIPVVSGK	P02675	C3(Carbamidomethyl); C7(Carbamidomethyl)	4.11147	2	1618.78	809.894
	High	LESDVSAQMEYcR	P02675	C12(Carbamidomethyl)	4.08671	2	1587.66	794.335
	High	mGPTELLIEMEDWK	P02675	M1(Oxidation)	3.87558	2	1707.78	854.396
	High	HGTDDGVVWMNWK	P02675		3.74251	2	1544.68	772.845
	High	YYWGGQYTWDMAK	P02675		3.62325	2	1668.7	834.855
	High	NYcGLPGEYWLGNDK	P02675	C3(Carbamidomethyl)	3.61855	2	1785.78	893.396
	High	EEAPSLRPAPPPISGGGYR	P02675		3.34505	3	1950.98	650.999
	High	QGFGNVATNTDGK	P02675		3.09607	2	1308.61	654.809
	High	EDGGGWWYNR	P02675		2.41261	2	1239.51	620.259
	High	QDGSVDFGR	P02675		2.35641	2	980.437	490.722
	High	YQISVNK	P02675		2.1312	2	851.458	426.233
	High	EcEEIIR	P02675	C2(Carbamidomethyl)	1.64059	2	948.441	474.724
P01876	Ig alpha-1 chain C region OS=Homo sapiens GN=IGHA1 PE=1 SV=2 - [IGHA1_HUMAN]	141.563	24.93	1	3	9	37.6306	6.50732
	A2	Sequence	Protein Group Accessions	Modifications	XCorr	Charge	MH+ [Da]	m/z [Da]
	High	DASGVTFTWTPSSGK	P01876		5.11189	2	1540.72	770.862
	High	QEPSQGTTTFAVTSILR	P01877;P01876		4.64858	3	1835.94	612.651
	High	WLQGSQELPR	P01877;P01876		3.90628	2	1213.62	607.315
	High	TFTcTAAYPESK	P01876	C4(Carbamidomethyl)	3.52518	2	1375.61	688.307
	High	TPLTATLSK	P01876		2.63761	2	931.539	466.273
	High	SAVQGPPER	P01877;P01876		2.35272	2	940.481	470.744
	High	EKYLTWASR	P01877;P01876		2.34502	2	1153.59	577.299
	High	VAAEDWK	P01877;P01876		2.30865	2	818.399	409.703
	High	YLTWASR	P01877;P01876		1.77913	2	896.457	448.732
Q13228	Selenium-binding protein 1 OS=Homo sapiens GN=SELENBP1 PE=1 SV=2 - [SBP1_HUMAN]	139.993	45.76	9	20	20	52.3576	6.3667
	A2	Sequence	Protein Group Accessions	Modifications	XCorr	Charge	MH+ [Da]	m/z [Da]
	High	NTGTEAPDYLATVDVDPK	Q13228		4.30466	2	1905.89	953.449
	High	cGNcGPGYSTPLEAMK	Q13228	C1(Carbamidomethyl); C4(Carbamidomethyl)	4.20471	2	1741.72	871.363
	High	LTGQLFLGGSIVK	Q13228		3.9929	2	1332.78	666.893
	High	VAGGPQmIQLSLDGK	Q13228	M7(Oxidation)	3.81355	2	1529.79	765.397
	High	GGPVQVLEDEELK	Q13228		3.78131	2	1412.71	706.86
	High	SPQYcQVIHR	Q13228	C5(Carbamidomethyl)	3.77827	3	1287.62	429.878
	High	IYVVDVGSEPR	Q13228		3.74178	2	1233.64	617.323
	High	HEIVQTLSLK	Q13228		3.58725	2	1167.67	584.337
	High	GGFVLLDGETFEVK	Q13228		3.5862	2	1510.77	755.888
	High	VAGGPQMIQLSLDGKR	Q13228		3.53152	2	1669.89	835.451
	High	EGSVmLQVDVDTVK	Q13228	M5(Oxidation)	3.22756	2	1535.75	768.378
	High	EEIVYLPcIYR	Q13228	C8(Carbamidomethyl)	2.76998	2	1454.73	727.867
	High	NEGGTWSVEK	Q13228		2.75735	2	1106.51	553.757
	High	LVLPSLISSR	Q13228		2.57505	2	1084.67	542.837
	High	LNPNFLVDFGK	Q13228		2.34612	2	1263.66	632.335
	High	QFYPDLIR	Q13228		2.22204	2	1051.55	526.279
	High	DGLIPLEIR	Q13228		2.00966	2	1025.59	513.3
	High	TKLVLPSLISSR	Q13228		2.00311	2	1313.81	657.408
	High	SQPEPLVVK	Q13228		1.95016	2	996.567	498.787
	High	QYDISDPQRPR	Q13228		1.54879	3	1374.67	458.894
P60174-1	Isoform 2 of Triosephosphate isomerase OS=Homo sapiens GN=TPI1 - [TPIS_HUMAN]	135.793	60.64	6	15	15	26.6527	6.90283
	A2	Sequence	Protein Group Accessions	Modifications	XCorr	Charge	MH+ [Da]	m/z [Da]
	High	VAHALAEGLGVIAcIGEK	P60174-1	C14(Carbamidomethyl)	5.34739	2	1807.96	904.485
	High	KQSLGELIGTLNAAK	P60174-1		4.75256	2	1542.87	771.939
	High	QSLGELIGTLNAAK	P60174-1		4.30436	2	1414.78	707.895
	High	RHVFGESDELIGQK	P60174-1		4.26214	3	1614.81	538.941
	High	VVLAYEPVWAIGTGK	P60174-1		4.2337	2	1602.88	801.943
	High	DcGATWVVLGHSER	P60174-1	C2(Carbamidomethyl)	4.21973	2	1586.73	793.867
	High	SNVSDAVAQSTR	P60174-1		4.21959	2	1234.59	617.801
	High	HVFGESDELIGQK	P60174-1		4.1298	3	1458.71	486.909
	High	IIYGGSVTGATcK	P60174-1	C12(Carbamidomethyl)	3.86243	2	1326.66	663.835
	High	IAVAAQNcYK	P60174-1	C8(Carbamidomethyl)	3.28135	2	1137.56	569.286
	High	VIADNVKDWSK	P60174-1		2.14179	2	1274.67	637.838
	High	FFVGGNWK	P60174-1		2.01541	2	954.478	477.743
	High	KFFVGGNWK	P60174-1		1.96758	2	1082.57	541.789
	High	VVFEQTK	P60174-1		1.89172	2	850.463	425.735
	High	TATPQQAQEVHEK	P60174-1		1.63196	3	1466.72	489.577
P07900	Heat shock protein HSP 90-alpha OS=Homo sapiens GN=HSP90AA1 PE=1 SV=5 - [HS90A_HUMAN]	133.285	33.88	9	16	25	84.6067	5.021
	A2	Sequence	Protein Group Accessions	Modifications	XCorr	Charge	MH+ [Da]	m/z [Da]
	High	GVVDSEDLPLNISR	P07900;P08238		4.74468	2	1513.78	757.391
	High	NPDDITNEEYGEFYK	P07900		4.58832	2	1833.77	917.387
	High	HLEINPDHSIIETLR	P07900		4.10318	3	1786.93	596.316
	High	TLTIVDTGIGMTK	P07900;P08238		3.9344	2	1349.72	675.365
	High	YYTSASGDEMVSLK	P07900		3.79253	2	1550.69	775.849
	High	DQVANSAFVER	P07900		3.73322	2	1235.59	618.298
	High	SLTNDWEDHLAVK	P07900;P08238		3.64863	2	1527.73	764.367
	High	HSQFIGYPITLFVEK	P07900		3.51534	3	1778.93	593.649
	High	EKYIDQEELNK	P08238;P07900		3.51216	2	1408.69	704.847
	High	HIYYITGETK	P07900		3.17624	2	1224.62	612.813
	High	RAPFDLFENR	P07900		3.09182	2	1264.63	632.821
	High	EDQTEYLEER	P08238;P07900		3.0699	2	1311.56	656.284
	High	YIDQEELNK	P08238;P07900		3.05084	2	1151.55	576.28
	High	ELISNSSDALDK	P07900		2.88893	2	1291.63	646.319
	High	HFSVEGQLEFR	P08238;P07900		2.84969	3	1348.66	450.223
	High	YESLTDPSKLDSGK	P08238;P07900		2.82997	2	1539.75	770.377
	High	KHLEINPDHSIIETLR	P07900		2.7879	4	1915.03	479.512
	High	DNSTMGYMAAK	P07900		2.68545	2	1188.49	594.75
	High	ELISNSSDALDKIR	P07900		2.53905	2	1560.82	780.912
	High	YESLTDPSK	P08238;P07900		2.46567	2	1039.49	520.248
	High	TDTGEPMGR	P07900		2.28891	2	963.415	482.211
	High	LGIHEDSQNR	P07900		2.24641	2	1168.57	584.786
	High	ALLFVPR	P07900		2.13375	2	815.51	408.259
	High	ELHINLIPNKQDR	P07900		1.9648	3	1589.87	530.627
	High	FYEQFSK	P07900		1.71482	2	948.44	474.724
P30044-2	Isoform Cytoplasmic+peroxisomal of Peroxiredoxin-5, mitochondrial OS=Homo sapiens GN=PRDX5 - [PRDX5_HUMAN]	128.402	59.88	4	9	9	17.02	7.23975
	A2	Sequence	Protein Group Accessions	Modifications	XCorr	Charge	MH+ [Da]	m/z [Da]
	High	KGVLFGVPGAFTPGcSK	P30044-2	C15(Carbamidomethyl)	4.47145	2	1721.89	861.449
	High	VGDAIPAVEVFEGEPGNK	P30044-2		4.2893	2	1827.9	914.453
	High	ETDLLLDDSLVSIFGNR	P30044-2		4.22874	2	1906.97	953.987
	High	THLPGFVEQAEALK	P30044-2		3.8909	3	1539.81	513.94
	High	FSMVVQDGIVK	P30044-2		3.71182	2	1222.64	611.825
	High	GVLFGVPGAFTPGcSK	P30044-2	C14(Carbamidomethyl)	3.67131	2	1593.81	797.408
	High	FSmVVQDGIVK	P30044-2	M3(Oxidation)	3.55593	2	1238.64	619.822
	High	RFSMVVQDGIVK	P30044-2		3.11307	2	1378.74	689.873
	High	LLADPTGAFGK	P30044-2		3.06848	2	1089.59	545.297
	High	VNLAELFK	P30044-2		2.63776	2	933.534	467.271
P55072	Transitional endoplasmic reticulum ATPase OS=Homo sapiens GN=VCP PE=1 SV=4 - [TERA_HUMAN]	125.665	30.77	3	22	22	89.2657	5.26221
	A2	Sequence	Protein Group Accessions	Modifications	XCorr	Charge	MH+ [Da]	m/z [Da]
	High	NAPAIIFIDELDAIAPK	P55072		5.00951	2	1811	906.002
	High	VINQILTEMDGMSTK	P55072		4.60432	2	1679.82	840.416
	High	ELQELVQYPVEHPDK	P55072		4.45932	2	1823.91	912.457
	High	GPELLTmWFGESEANVR	P55072	M7(Oxidation)	4.33373	2	1951.91	976.461
	High	AIANEcQANFISIK	P55072	C6(Carbamidomethyl)	4.07203	2	1578.78	789.896
	High	KYEMFAQTLQQSR	P55072		4.04864	2	1629.79	815.398
	High	QAAPcVLFFDELDSIAK	P55072	C5(Carbamidomethyl)	3.82103	3	1923.94	641.984
	High	LDQLIYIPLPDEK	P55072		3.63256	2	1556.85	778.927
	High	GILLYGPPGTGK	P55072		3.33097	2	1172.66	586.833
	High	WALSQSNPSALR	P55072		2.86979	2	1329.68	665.344
	High	MDELQLFR	P55072		2.85411	2	1051.52	526.263
	High	GDDLSTAILK	P55072		2.50769	2	1032.55	516.779
	High	LAGESESNLR	P55072		2.48875	2	1075.53	538.27
	High	GGNIGDGGGAADR	P55072		2.3544	2	1116.5	558.752
	High	DVDLEFLAK	P55072		2.28223	2	1049.54	525.276
	High	LEILQIHTK	P55072		2.17547	2	1094.65	547.828
	High	DHFEEAMR	P55072		2.05555	2	1034.43	517.717
	High	SVSDNDIR	P55072		1.8514	2	905.428	453.218
	High	EVDIGIPDATGR	P55072		1.7995	2	1242.62	621.814
	High	GDIFLVR	P55072		1.77588	2	819.468	410.238
	High	KGDIFLVR	P55072		1.7697	2	947.558	474.283
	High	EMVELPLR	P55072		1.44663	2	986.529	493.768
P02671-2	Isoform 2 of Fibrinogen alpha chain OS=Homo sapiens GN=FGA - [FIBA_HUMAN]	125.363	33.39	2	18	18	69.7138	8.06006
	A2	Sequence	Protein Group Accessions	Modifications	XCorr	Charge	MH+ [Da]	m/z [Da]
	High	HRHPDEAAFFDTASTGK	P02671-2		5.13069	2	1886.86	943.933
	High	NPSSAGSWNSGSSGPGSTGNR	P02671-2		4.31467	3	1963.84	655.284
	High	PGSTGTWNPGSSER	P02671-2		4.23826	2	1432.63	716.821
	High	GGSTSYGTGSETESPR	P02671-2		4.05733	2	1572.66	786.835
	High	HPDEAAFFDTASTGK	P02671-2		3.86512	2	1593.7	797.354
	High	EVDLKDYEDQQK	P02671-2		3.6745	2	1509.69	755.351
	High	DSHSLTTNIMEILR	P02671-2		3.6588	2	1629.82	815.412
	High	GSESGIFTNTK	P02671-2		3.64834	2	1140.55	570.777
	High	GLIDEVNQDFTNR	P02671-2		3.40255	2	1520.72	760.865
	High	ESSSHHPGIAEFPSR	P02671-2		3.27971	3	1637.75	546.589
	High	mADEAGSEADHEGTHSTK	P02671-2	M1(Oxidation)	2.78382	4	1888.75	472.943
	High	MKPVPDLVPGNFK	P02671-2		2.53855	2	1441.78	721.392
	High	ALTDMPQMR	P02671-2		2.41382	2	1062.5	531.754
	High	NSLFEYQK	P02671-2		2.30869	2	1028.5	514.753
	High	QFTSSTSYNR	P02671-2		2.26025	2	1190.53	595.77
	High	VQHIQLLQK	P02671-2		2.05497	2	1106.66	553.834
	High	MADEAGSEADHEGTHSTK	P02671-2		2.02924	4	1872.76	468.945
	High	QLEQVIAK	P02671-2		1.97946	2	928.54	464.773
	High	AQLVDMK	P02671-2		1.95364	2	804.424	402.716
	High	ALTDMPQmR	P02671-2	M8(Oxidation)	1.89442	2	1078.5	539.752
P00558	Phosphoglycerate kinase 1 OS=Homo sapiens GN=PGK1 PE=1 SV=3 - [PGK1_HUMAN]	125.181	43.65	4	16	16	44.5861	8.104
	A2	Sequence	Protein Group Accessions	Modifications	XCorr	Charge	MH+ [Da]	m/z [Da]
	High	AcANPAAGSVILLENLR	P00558	C2(Carbamidomethyl)	5.36741	2	1768.92	884.965
	High	VSHVSTGGGASLELLEGK	P00558		4.67347	3	1740.9	580.973
	High	LGDVYVNDAFGTAHR	P00558		4.32894	2	1634.79	817.897
	High	ALESPERPFLAILGGAK	P00558		4.06749	2	1768.98	884.994
	High	AHSSMVGVNLPQK	P00558		3.71022	2	1367.7	684.353
	High	VLNNMEIGTSLFDEEGAK	P00558		3.62872	2	1966.93	983.967
	High	VLPGVDALSNI	P00558		2.77343	2	1097.62	549.312
	High	YSLEPVAVELK	P00558		2.58211	2	1247.68	624.343
	High	FHVEEEGKGK	P00558		2.54738	2	1159.57	580.289
	High	VDFNVPMK	P00558		2.42794	2	949.475	475.241
	High	FHVEEEGK	P00558		2.40318	2	974.452	487.729
	High	YAEAVTR	P00558		2.13305	2	809.411	405.209
	High	ITLPVDFVTADK	P00558		2.10497	2	1318.72	659.861
	High	DcVGPEVEK	P00558	C2(Carbamidomethyl)	2.08182	2	1032.46	516.734
	High	FcLDNGAK	P00558	C2(Carbamidomethyl)	2.02184	2	924.419	462.713
	High	ALMDEVVK	P00558		1.53259	2	904.474	452.741
P13647	Keratin, type II cytoskeletal 5 OS=Homo sapiens GN=KRT5 PE=1 SV=3 - [K2C5_HUMAN]	124.095	41.02	6	17	27	62.34	7.73779
	A2	Sequence	Protein Group Accessions	Modifications	XCorr	Charge	MH+ [Da]	m/z [Da]
	High	VDALMDEINFMK	P13647		4.33393	2	1425.66	713.335
	High	NLDLDSIIAEVK	P35908;P13647;P02538		3.96942	2	1329.72	665.364
	High	QNLEPLFEQYINNLR	P13647;P02538		3.95842	2	1890.96	945.982
	High	QcANLQNAIADAEQR	P13647	C2(Carbamidomethyl)	3.90443	2	1701.78	851.396
	High	TEAESWYQTK	P13647		3.48698	2	1242.56	621.782
	High	SFSTASAITPSVSR	P13647		3.38846	2	1410.71	705.86
	High	YEELQQTAGR	P13647		3.27144	2	1194.57	597.786
	High	GLGVGFGSGGGSSSSVK	P13647		3.24603	2	1439.7	720.354
	High	VSLAGAcGVGGYGSR	P13647	C7(Carbamidomethyl)	3.19512	2	1410.67	705.836
	High	NTKHEISEMNR	P13647		3.10191	3	1358.64	453.552
	High	NKYEDEINKR	P04264;P13647;P02538;P05787		3.09988	3	1308.65	436.887
	High	VDALmDEINFMK	P13647	M5(Oxidation)	3.07094	2	1441.66	721.334
	High	NKYEDEINK	P04264;P13647;P02538;P05787		3.02392	2	1152.55	576.776
	High	SRTEAESWYQTK	P13647		2.97999	2	1485.69	743.348
	High	LAELEEALQK	P13647		2.89517	2	1143.62	572.313
	High	AQYEEIANR	P13647		2.80924	2	1093.52	547.263
	High	TTAENEFVMLK	P13647		2.70175	2	1282.63	641.816
	High	NMQDLVEDFK	P13647		2.65889	2	1238.57	619.786
	High	LLEGEEcR	P35908;P13647;P02538;Q86Y46	C7(Carbamidomethyl)	2.48146	2	1005.46	503.234
	High	TTAENEFVMLKK	P13647		2.40985	2	1410.72	705.862
	High	WTLLQEQGTK	P13647;P02538		2.38537	2	1203.63	602.318
	High	EYQELMNTK	P13647		2.29043	2	1155.53	578.267
	High	HEISEMNR	P13647		2.27184	2	1015.46	508.232
	High	FLEQQNK	P13647;P02538;P08729;P05787;B0YJC4		2.2642	2	906.463	453.735
	High	GRLDSELR	P13647;P02538		2.17767	2	945.505	473.256
	High	FVSTTSSSR	P13647		2.01147	2	971.475	486.241
	High	FASFIDK	P35908;Q7Z794;P19013;P13647;P02538;Q86Y46;P08729;P05787		1.8728	2	827.425	414.216
	High	YEDEINKR	P35908;Q7Z794;P04264;P13647;P02538;P05787		1.70156	2	1066.51	533.759
E7EQR4	Ezrin OS=Homo sapiens GN=EZR PE=2 SV=2 - [E7EQR4_HUMAN]	118.618	28.34	5	14	19	65.5386	5.90967
	A2	Sequence	Protein Group Accessions	Modifications	XCorr	Charge	MH+ [Da]	m/z [Da]
	High	SQEQLAAELAEYTAK	E7EQR4		5.10619	2	1651.81	826.407
	High	RKPDTIEVQQMK	E7EQR4;P26038		4.21732	2	1472.78	736.893
	High	RKEDEVEEWQHR	E7EQR4		3.91192	3	1640.77	547.594
	High	APDFVFYAPR	E7EQR4;P26038		3.67525	2	1182.59	591.796
	High	THNDIIHNENMR	E7EQR4		3.50543	2	1493.68	747.345
	High	AKEAQDDLVK	E7EQR4		3.08074	2	1116.58	558.796
	High	GMLKDNAMLEYLK	E7EQR4		2.88791	3	1525.77	509.262
	High	KAPDFVFYAPR	E7EQR4;P26038		2.84188	3	1310.68	437.565
	High	IQVWHAEHR	E7EQR4		2.76982	2	1175.6	588.303
	High	IALLEEAR	E7EQR4		2.45058	2	914.525	457.766
	High	IGFPWSEIR	E7EQR4;P26038		2.41185	2	1104.58	552.792
	High	DNAMLEYLK	E7EQR4		2.39189	2	1096.53	548.768
	High	KENPLQFK	E7EQR4		2.36042	2	1003.55	502.278
	High	EKEELMLR	E7EQR4		2.03173	2	1047.54	524.275
	High	ALQLEEER	E7EQR4		2.03033	2	987.504	494.255
	High	LQDYEEK	E7EQR4		1.91187	2	924.425	462.716
	High	LFFLQVK	E7EQR4;P26038		1.89718	2	894.539	447.773
	High	EAQDDLVK	E7EQR4		1.58823	2	917.453	459.23
	High	SGYLSSER	E7EQR4		1.55322	2	898.421	449.714
P08107-2	Isoform 2 of Heat shock 70 kDa protein 1A/1B OS=Homo sapiens GN=HSPA1A - [HSP71_HUMAN]	117.732	33.11	4	17	20	63.8979	5.70654
	A2	Sequence	Protein Group Accessions	Modifications	XCorr	Charge	MH+ [Da]	m/z [Da]
	High	IINEPTAAAIAYGLDR	P08107-2		4.91616	2	1687.89	844.448
	High	NQVALNPQNTVFDAK	P08107-2		4.89843	2	1658.84	829.922
	High	ATAGDTHLGGEDFDNR	P08107-2		4.61972	2	1675.71	838.361
	High	DAGVIAGLNVLR	P08107-2		3.96187	2	1197.69	599.348
	High	VEIIANDQGNR	P08107-2;P11021;E9PKE3		3.59556	2	1228.62	614.813
	High	LVNHFVEEFKR	P08107-2		3.5787	3	1417.75	473.254
	High	AQIHDLVLVGGSTR	P08107-2		3.57181	2	1465.8	733.404
	High	NALESYAFNmK	P08107-2	M10(Oxidation)	3.06351	2	1303.59	652.299
	High	FEELcSDLFR	P08107-2	C5(Carbamidomethyl)	3.04668	2	1315.59	658.299
	High	ARFEELcSDLFR	P08107-2	C7(Carbamidomethyl)	2.88715	3	1542.73	514.914
	High	FGDPVVQSDMK	P08107-2		2.88697	2	1222.57	611.788
	High	YKAEDEVQR	P08107-2		2.8776	2	1137.55	569.277
	High	TTPSYVAFTDTER	P08107-2;E9PKE3		2.83163	2	1487.69	744.35
	High	LLQDFFNGR	P08107-2		2.48712	2	1109.57	555.288
	High	LSKEEIER	P08107-2		2.38025	2	1003.54	502.271
	High	KFGDPVVQSDMK	P08107-2		2.34493	2	1350.66	675.834
	High	ITITNDKGR	P08107-2;E9PKE3		2.0979	2	1017.56	509.285
	High	DNNLLGR	P08107-2		1.80143	2	801.416	401.212
	High	LVNHFVEEFK	P08107-2		1.6877	3	1261.65	421.222
	High	SAVEDEGLK	P08107-2		1.66366	2	947.463	474.235
P01860	Ig gamma-3 chain C region OS=Homo sapiens GN=IGHG3 PE=1 SV=2 - [IGHG3_HUMAN]	115.605	32.89	1	3	9	41.2604	7.89893
	A2	Sequence	Protein Group Accessions	Modifications	XCorr	Charge	MH+ [Da]	m/z [Da]
	High	VVSVLTVLHQDWLNGK	P01857;P01860;P01861		4.29061	2	1808	904.504
	High	STSGGTAALGcLVK	P01857;P01860	C11(Carbamidomethyl)	4.13073	2	1321.67	661.337
	High	TPLGDTTHTcPR	P01860	C10(Carbamidomethyl)	3.30766	2	1355.63	678.318
	High	WYVDGVEVHNAK	P01860		3.17211	2	1416.68	708.842
	High	ScDTPPPcPR	P01860	C2(Carbamidomethyl); C8(Carbamidomethyl)	3.07687	2	1186.49	593.75
	High	GPSVFPLAPcSR	P01859;P01860;P01861	C10(Carbamidomethyl)	2.95338	2	1287.64	644.324
	High	EPQVYTLPPSR	P01857;P01859;P01860		2.47914	2	1286.67	643.837
	High	NQVSLTcLVK	P01857;P01859;P01860;P01861	C7(Carbamidomethyl)	2.47085	2	1161.62	581.314
	High	DTLMISR	P01857;P01859;P01860;P01861		1.67476	2	835.429	418.218
	High	DTLmISR	P01857;P01859;P01860;P01861	M4(Oxidation)	1.53843	2	851.426	426.216
P00751	Complement factor B OS=Homo sapiens GN=CFB PE=1 SV=2 - [CFAB_HUMAN]	111.173	29.58	7	22	22	85.4785	7.06396
	A2	Sequence	Protein Group Accessions	Modifications	XCorr	Charge	MH+ [Da]	m/z [Da]
	High	VSEADSSNADWVTK	P00751		4.73384	2	1508.68	754.841
	High	FLcTGGVSPYADPNTcR	P00751	C3(Carbamidomethyl); C16(Carbamidomethyl)	4.53908	2	1914.83	957.92
	High	YGLVTYATYPK	P00751		3.77256	2	1275.65	638.33
	High	VKDISEVVTPR	P00751		3.65824	2	1242.7	621.851
	High	DFHINLFQVLPWLK	P00751		3.54901	3	1769.97	590.661
	High	EKLQDEDLGFL	P00751		3.41348	2	1306.64	653.824
	High	EAGIPEFYDYDVALIK	P00751		3.26477	2	1842.9	921.955
	High	GDSGGPLIVHK	P00751		3.03093	2	1079.58	540.293
	High	LEDSVTYHcSR	P00751	C9(Carbamidomethyl)	2.97783	2	1366.59	683.801
	High	LPPTTTcQQQK	P00751	C7(Carbamidomethyl)	2.9351	2	1301.64	651.323
	High	PQGScSLEGVEIK	P00751	C5(Carbamidomethyl)	2.84248	2	1403.67	702.338
	High	QLNEINYEDHK	P00751		2.6062	2	1402.65	701.829
	High	ALFVSEEEKK	P00751		2.55035	2	1179.62	590.313
	High	DISEVVTPR	P00751		2.38135	2	1015.54	508.273
	High	PIcLPcTEGTTR	P00751	C3(Carbamidomethyl); C6(Carbamidomethyl)	2.2986	2	1404.65	702.828
	High	cLVNLIEK	P00751	C1(Carbamidomethyl)	2.22214	2	988.543	494.775
	High	EELLPAQDIK	P00751		2.07399	2	1155.62	578.312
	High	DAQYAPGYDK	P00751		1.96498	2	1127.49	564.251
	High	ISVIRPSK	P00751		1.94199	2	899.563	450.285
	High	STGSWSTLK	P00751		1.84904	2	966.484	483.745
	High	ALFVSEEEK	P00751		1.7114	2	1051.52	526.265
	High	DNEQHVFK	P00751		1.60757	2	1016.47	508.741
P25311	Zinc-alpha-2-glycoprotein OS=Homo sapiens GN=AZGP1 PE=1 SV=2 - [ZA2G_HUMAN]	110.295	45.97	3	17	17	34.2371	6.04932
	A2	Sequence	Protein Group Accessions	Modifications	XCorr	Charge	MH+ [Da]	m/z [Da]
	High	YYYDGKDYIEFNK	P25311		4.39142	2	1717.76	859.385
	High	AYLEEEcPATLR	P25311	C7(Carbamidomethyl)	4.22881	2	1451.67	726.34
	High	AREDIFMETLK	P25311		3.94261	2	1352.68	676.843
	High	YSLTYIYTGLSK	P25311		3.89169	2	1408.73	704.867
	High	cLAYDFYPGK	P25311	C1(Carbamidomethyl)	3.61051	2	1233.55	617.281
	High	EIPAWVPFDPAAQITK	P25311		3.4945	3	1782.93	594.983
	High	AYLEEEcPATLRK	P25311	C7(Carbamidomethyl)	3.47251	2	1579.77	790.387
	High	QKWEAEPVYVQR	P25311		3.38194	3	1532.77	511.596
	High	WEAEPVYVQR	P25311		3.33441	2	1276.62	638.813
	High	AGEVQEPELR	P25311		2.97574	2	1127.56	564.285
	High	QDPPSVVVTSHQAPGEK	P25311		2.48645	3	1775.88	592.633
	High	QVEGMEDWKQDSQLQK	P25311		2.17732	3	1948.89	650.303
	High	QVEGMEDWK	P25311		2.04964	2	1121.49	561.247
	High	AREDIFmETLK	P25311	M7(Oxidation)	1.93527	3	1368.67	456.896
	High	DYIEFNK	P25311		1.91495	2	928.436	464.722
	High	IDVHWTR	P25311		1.87808	2	926.479	463.743
	High	EDIFMETLK	P25311		1.72361	2	1125.54	563.275
	High	YYYDGK	P25311		1.20827	2	808.348	404.678
P30838	Aldehyde dehydrogenase, dimeric NADP-preferring OS=Homo sapiens GN=ALDH3A1 PE=1 SV=3 - [AL3A1_HUMAN]	106.798	33.77	8	15	15	50.3628	6.53662
	A2	Sequence	Protein Group Accessions	Modifications	XCorr	Charge	MH+ [Da]	m/z [Da]
	High	FDHILYTGSTGVGK	P30838		4.0397	3	1494.75	498.922
	High	EKPLALYMFSSNDK	P30838		3.903	2	1642.8	821.904
	High	SLEEAIQFINQR	P30838		3.62027	3	1447.75	483.253
	High	LPEWAADEPVEK	P30838		3.5802	2	1383.67	692.337
	High	ScLVRPLMNDEGLK	P30838	C2(Carbamidomethyl)	3.51704	2	1631.81	816.409
	High	HLTPVTLELGGK	P30838		3.46809	3	1264.72	422.245
	High	NcDLDVAcR	P30838	C2(Carbamidomethyl); C8(Carbamidomethyl)	3.35537	2	1122.46	561.734
	High	VAYGGTGDAATR	P30838		3.174	2	1138.54	569.774
	High	PLMNDEGLK	P30838		2.89771	2	1016.5	508.753
	High	IQQLEALQR	P30838		2.82615	2	1098.62	549.813
	High	SLKEFYGEDAKK	P30838		2.81965	2	1414.71	707.859
	High	VMGLIEGQK	P30838		2.56303	2	974.526	487.767
	High	KSFETFSHR	P30838		2.54388	2	1138.56	569.782
	High	SPcYVDK	P30838	C3(Carbamidomethyl)	2.39763	2	868.383	434.695
	High	IIMTAAAK	P30838		1.80385	2	818.476	409.742
	High	VmGLIEGQK	P30838	M2(Oxidation)	1.64509	2	990.522	495.765
P35527	Keratin, type I cytoskeletal 9 OS=Homo sapiens GN=KRT9 PE=1 SV=3 - [K1C9_HUMAN]	105.348	24.72	2	13	13	62.0268	5.23682
	A2	Sequence	Protein Group Accessions	Modifications	XCorr	Charge	MH+ [Da]	m/z [Da]
	High	HGVQELEIELQSQLSKK	P35527		5.65014	3	1966.05	656.021
	High	GGSGGSYGGGGSGGGYGGGSGSR	P35527		5.19848	2	1791.71	896.36
	High	VQALEEANNDLENK	P35527		5.00104	2	1586.75	793.881
	High	SGGGGGGGLGSGGSIR	P35527		3.91324	2	1232.59	616.799
	High	HGVQELEIELQSQLSK	P35527		3.60167	3	1837.95	613.323
	High	IKFEMEQNLR	P35527		3.43049	3	1307.67	436.561
	High	IKFEmEQNLR	P35527	M5(Oxidation)	3.42596	3	1323.67	441.893
	High	QGVDADINGLR	P35527		3.247	2	1157.58	579.295
	High	FSSSSGYGGGSSR	P35527		3.12719	2	1235.52	618.264
	High	QVLDNLTmEK	P35527	M8(Oxidation)	2.94316	2	1206.59	603.801
	High	TLNDMRQEYEQLIAK	P35527		2.79311	3	1851.92	617.977
	High	TLLDIDNTR	P35527		2.74687	2	1060.56	530.781
	High	TLNDmRQEYEQLIAK	P35527	M5(Oxidation)	2.41534	3	1867.91	623.307
	High	STMQELNSR	P35527		2.28987	2	1065.49	533.251
	High	MTLDDFR	P35527		2.21364	2	897.409	449.208
P19013	Keratin, type II cytoskeletal 4 OS=Homo sapiens GN=KRT4 PE=1 SV=4 - [K2C4_HUMAN]	103.646	41.39	4	16	22	57.2498	6.60986
	A2	Sequence	Protein Group Accessions	Modifications	XCorr	Charge	MH+ [Da]	m/z [Da]
	High	SKAEAEALYQTK	P19013;Q86Y46		4.37862	2	1338.68	669.844
	High	QcQTLQVSVADAEQR	P19013	C2(Carbamidomethyl)	4.1453	2	1732.81	866.911
	High	WNLLQQQTTTTSSK	P19013		4.11262	2	1635.82	818.416
	High	NLDLDSIIAEVR	P19013;Q86Y46		3.83507	2	1357.72	679.366
	High	VDSLNDEINFLK	P19013		3.70192	2	1406.71	703.857
	High	GAFSSVSmSGGAGR	P19013	M8(Oxidation)	3.64473	2	1286.57	643.788
	High	GAFSSVSMSGGAGR	P19013		3.59724	2	1270.58	635.792
	High	VQQLQISVDQHGDNLK	P19013		3.41811	3	1821.93	607.982
	High	LRAEIENIKK	P19013		3.39812	3	1213.72	405.245
	High	NLEPLFETYLSVLR	P19013		3.28427	2	1693.9	847.454
	High	FASFIDKVQFLEQQNK	P19013		3.26599	3	1941.99	648.003
	High	AQYEEIAQR	P35908;P19013;P02538		3.10469	2	1107.54	554.272
	High	AEAEALYQTK	P19013;Q86Y46		3.0689	2	1123.56	562.281
	High	RVELEAALQQAK	P19013		2.74383	2	1355.75	678.378
	High	TMQDSVEDFK	P19013		2.62333	2	1199.52	600.262
	High	SEIAELNR	P19013		2.62315	2	931.48	466.243
	High	LLEGEEYR	P19013		2.48352	2	1008.49	504.75
	High	KQLDTLGNDK	P19013		2.45085	2	1131.59	566.301
	High	SISmSVAGSR	P19013	M4(Oxidation)	2.29244	2	1010.49	505.747
	High	TmQDSVEDFK	P19013	M2(Oxidation)	2.27437	2	1215.51	608.261
	High	KLLEGEEYR	P19013		2.1263	2	1136.59	568.798
	High	FASFIDK	P35908;Q7Z794;P19013;P13647;P02538;Q86Y46;P08729;P05787		1.8728	2	827.425	414.216
	High	IISTTTLNK	P19013		1.80551	2	990.577	495.792
	High	EYQELMSVK	P19013;P08729		1.51636	2	1126.54	563.773
Q06830	Peroxiredoxin-1 OS=Homo sapiens GN=PRDX1 PE=1 SV=1 - [PRDX1_HUMAN]	103.032	50.25	3	13	14	22.0963	8.1333
	A2	Sequence	Protein Group Accessions	Modifications	XCorr	Charge	MH+ [Da]	m/z [Da]
	High	KQGGLGPMNIPLVSDPK	Q06830		4.2165	2	1750.94	875.975
	High	KQGGLGPMNIPLVSDPKR	Q06830		4.1053	3	1907.04	636.352
	High	QGGLGPMNIPLVSDPK	Q06830		3.82016	2	1622.85	811.927
	High	QITVNDLPVGR	Q06830;P32119		3.61635	2	1211.67	606.337
	High	LVQAFQFTDK	Q06830		3.60193	2	1196.62	598.816
	High	GLFIIDDK	Q06830		2.83806	2	920.503	460.755
	High	ADEGISFR	Q06830		2.80228	2	894.426	447.717
	High	QGGLGPMNIPLVSDPKR	Q06830		2.74025	3	1778.95	593.654
	High	TIAQDYGVLK	Q06830		2.56144	2	1107.6	554.302
	High	DISLSDYK	Q06830		2.32907	2	940.456	470.732
	High	ATAVMPDGQFK	Q06830		2.31002	2	1164.56	582.786
	High	IGHPAPNFK	Q06830		2.20896	2	980.525	490.766
	High	SVDETLR	Q06830		2.1586	2	819.416	410.212
	High	RTIAQDYGVLK	Q06830		2.15696	2	1263.7	632.352
	High	ATAVmPDGQFK	Q06830	M5(Oxidation)	1.715	2	1180.56	590.782
P13645	Keratin, type I cytoskeletal 10 OS=Homo sapiens GN=KRT10 PE=1 SV=6 - [K1C10_HUMAN]	102.638	28.42	5	16	21	58.7917	5.21143
	A2	Sequence	Protein Group Accessions	Modifications	XCorr	Charge	MH+ [Da]	m/z [Da]
	High	NVQALEIELQSQLALK	P13645		4.52217	2	1797	899.005
	High	GSLGGGFSSGGFSGGSFSR	P13645		4.4213	2	1707.76	854.384
	High	SQYEQLAEQNR	P13645		3.92544	2	1365.63	683.319
	High	ALEESNYELEGK	P13645		3.82859	2	1381.64	691.321
	High	QSLEASLAETEGR	P13645		3.5145	2	1390.67	695.839
	High	IRLENEIQTYR	P13645		3.39575	2	1434.76	717.883
	High	LKYENEVALR	P13645		3.22638	3	1234.67	412.229
	High	SQYEQLAEQNRK	P13645		3.08749	2	1493.72	747.365
	High	KNHEEEMKDLR	P13645		3.08014	3	1428.68	476.899
	High	YENEVALR	P13645		2.87764	2	993.494	497.251
	High	LENEIQTYR	P13645		2.813	2	1165.57	583.291
	High	VTmQNLNDR	P13645;P02533;P08779	M3(Oxidation)	2.76819	2	1106.52	553.764
	High	VLDELTLTK	P13645		2.70501	2	1031.59	516.299
	High	RVLDELTLTK	P13645		2.67045	2	1187.69	594.349
	High	VTMQNLNDR	P13645;P02533;P08779		2.64972	2	1090.52	545.766
	High	QSVEADINGLR	P13645;P13646		2.49506	2	1201.61	601.308
	High	DAEAWFNEK	P13645		2.42674	2	1109.48	555.245
	High	LAADDFR	P13645;P13646;P02533;P08779;F8VZY9;P08727		2.34949	2	807.395	404.201
	High	LASYLDKVR	P13645;P02533;P08779;P08727		2.33679	2	1064.6	532.804
	High	IKEWYEK	P13645		2.22022	2	995.516	498.262
	High	NHEEEMKDLR	P13645		2.03204	3	1300.59	434.201
	High	QSVEADINGLRR	P13645;P13646		1.64599	3	1357.71	453.241
P00450	Ceruloplasmin OS=Homo sapiens GN=CP PE=1 SV=1 - [CERU_HUMAN]	101.926	17.46	3	1	16	122.128	5.71924
	A2	Sequence	Protein Group Accessions	Modifications	XCorr	Charge	MH+ [Da]	m/z [Da]
	High	DIASGLIGPLIIcK	P00450;E9PFZ2	C13(Carbamidomethyl)	4.33587	2	1469.84	735.426
	High	VNKDDEEFIESNK	P00450;E9PFZ2		4.31108	2	1566.72	783.862
	High	DLYSGLIGPLIVcR	P00450;E9PFZ2	C13(Carbamidomethyl)	3.95222	3	1575.85	525.955
	High	TTIEKPVWLGFLGPIIK	P00450;E9PFZ2		3.88179	3	1912.13	638.047
	High	KALYLQYTDETFR	P00450;E9PFZ2		3.64017	3	1647.83	549.947
	High	RQSEDSTFYLGER	P00450;E9PFZ2		3.62872	2	1587.73	794.368
	High	EVGPTNADPVcLAK	P00450;E9PFZ2	C11(Carbamidomethyl)	3.62825	2	1470.71	735.861
	High	PYTFHSHGITYYK	P00450;E9PFZ2		3.23629	4	1613.76	404.196
	High	IYHSHIDAPK	P00450;E9PFZ2		3.01825	2	1180.6	590.805
	High	DIFTGLIGPMK	P00450;E9PFZ2		2.96902	2	1191.64	596.322
	High	GAYPLSIEPIGVR	P00450;E9PFZ2		2.9673	2	1371.75	686.38
	High	VDKDNEDFQESNR	P00450;E9PFZ2		2.92716	2	1595.68	798.343
	High	MYYSAVDPTK	P00450		2.79532	2	1174.54	587.772
	High	EYTDASFTNR	P00450;E9PFZ2		2.46999	2	1203.52	602.263
	High	ALYLQYTDETFR	P00450;E9PFZ2		2.37012	2	1519.74	760.373
	High	QYTDSTFR	P00450;E9PFZ2		1.61854	2	1017.46	509.232
E9PFZ2	Ceruloplasmin OS=Homo sapiens GN=CP PE=2 SV=1 - [E9PFZ2_HUMAN]	101.112	19.66	4	1	16	108.751	5.77002
	A2	Sequence	Protein Group Accessions	Modifications	XCorr	Charge	MH+ [Da]	m/z [Da]
	High	DIASGLIGPLIIcK	P00450;E9PFZ2	C13(Carbamidomethyl)	4.33587	2	1469.84	735.426
	High	VNKDDEEFIESNK	P00450;E9PFZ2		4.31108	2	1566.72	783.862
	High	DLYSGLIGPLIVcR	P00450;E9PFZ2	C13(Carbamidomethyl)	3.95222	3	1575.85	525.955
	High	TTIEKPVWLGFLGPIIK	P00450;E9PFZ2		3.88179	3	1912.13	638.047
	High	KALYLQYTDETFR	P00450;E9PFZ2		3.64017	3	1647.83	549.947
	High	RQSEDSTFYLGER	P00450;E9PFZ2		3.62872	2	1587.73	794.368
	High	EVGPTNADPVcLAK	P00450;E9PFZ2	C11(Carbamidomethyl)	3.62825	2	1470.71	735.861
	High	PYTFHSHGITYYK	P00450;E9PFZ2		3.23629	4	1613.76	404.196
	High	IYHSHIDAPK	P00450;E9PFZ2		3.01825	2	1180.6	590.805
	High	DIFTGLIGPMK	P00450;E9PFZ2		2.96902	2	1191.64	596.322
	High	GAYPLSIEPIGVR	P00450;E9PFZ2		2.9673	2	1371.75	686.38
	High	VDKDNEDFQESNR	P00450;E9PFZ2		2.92716	2	1595.68	798.343
	High	EYTDASFTNR	P00450;E9PFZ2		2.46999	2	1203.52	602.263
	High	ALYLQYTDETFR	P00450;E9PFZ2		2.37012	2	1519.74	760.373
	High	MYYSAVEPTK	E9PFZ2		1.9813	2	1188.55	594.78
	High	QYTDSTFR	P00450;E9PFZ2		1.61854	2	1017.46	509.232
P01871	Ig mu chain C region OS=Homo sapiens GN=IGHM PE=1 SV=3 - [IGHM_HUMAN]	100.293	27.88	3	10	10	49.2755	6.771
	A2	Sequence	Protein Group Accessions	Modifications	XCorr	Charge	MH+ [Da]	m/z [Da]
	High	VFAIPPSFASIFLTK	P01871		4.54915	3	1637.92	546.646
	High	FTcTVTHTDLPSPLK	P01871	C3(Carbamidomethyl)	4.46571	2	1716.85	858.929
	High	QVGSGVTTDQVQAEAK	P01871		4.29856	2	1617.79	809.4
	High	YVTSAPMPEPQAPGR	P01871		3.57622	2	1600.77	800.889
	High	YVTSAPmPEPQAPGR	P01871	M7(Oxidation)	3.23443	2	1616.76	808.883
	High	DVmQGTDEHVVcK	P01871	M3(Oxidation); C12(Carbamidomethyl)	3.2316	2	1533.66	767.333
	High	YAATSQVLLPSK	P01871		3.19748	2	1277.7	639.352
	High	LIcQATGFSPR	P01871	C3(Carbamidomethyl)	3.08985	2	1249.63	625.319
	High	DVMQGTDEHVVcK	P01871	C12(Carbamidomethyl)	2.82459	2	1517.66	759.335
	High	VSVFVPPR	P01871		2.30399	2	900.526	450.767
	High	DGFFGNPR	P01871		2.26092	2	909.416	455.212
	High	NVPLPVIAELPPK	P01871		1.86835	2	1386.83	693.918
P06396	Gelsolin OS=Homo sapiens GN=GSN PE=1 SV=1 - [GELS_HUMAN]	99.5346	23.91	9	16	16	85.6442	6.27783
	A2	Sequence	Protein Group Accessions	Modifications	XCorr	Charge	MH+ [Da]	m/z [Da]
	High	TPSAAYLWVGTGASEAEK	P06396		5.06631	2	1837.88	919.444
	High	DSQEEEKTEALTSAK	P06396		4.30357	3	1665.77	555.928
	High	AGALNSNDAFVLK	P06396		3.96815	2	1319.69	660.347
	High	QTQVSVLPEGGETPLFK	P06396		3.83146	2	1829.95	915.479
	High	AGKEPGLQIWR	P06396		3.72522	3	1254.69	418.9
	High	SEDcFILDHGK	P06396	C4(Carbamidomethyl)	3.26046	3	1320.58	440.866
	High	PNSMVVEHPEFLK	P06396		3.25139	3	1526.75	509.589
	High	HVVPNEVVVQR	P06396		3.2198	2	1275.71	638.358
	High	TGAQELLR	P06396		3.21477	2	887.49	444.249
	High	EVQGFESATFLGYFK	P06396		3.05378	2	1722.82	861.916
	High	YIETDPANR	P06396		2.82997	2	1078.51	539.758
	High	PALPAGTEDTAKEDAANRK	P06396		2.70589	4	1954.97	489.498
	High	EPGLQIWR	P06396		1.7283	2	998.532	499.77
	High	LFAcSNK	P06396	C4(Carbamidomethyl)	1.6596	2	839.402	420.205
	High	EPAHLMSLFGGK	P06396		1.43408	3	1286.65	429.554
	High	TASDFITK	P06396		1.3001	2	882.452	441.73
P00739	Haptoglobin-related protein OS=Homo sapiens GN=HPR PE=1 SV=2 - [HPTR_HUMAN]	97.3282	32.18	5	1	17	39.0047	7.09326
	A2	Sequence	Protein Group Accessions	Modifications	XCorr	Charge	MH+ [Da]	m/z [Da]
	High	AVGDKLPEcEAVcGKPK	P00739;J3QR68	C9(Carbamidomethyl); C13(Carbamidomethyl)	4.72679	3	1857.9	619.973
	High	LRTEGDGVYTLNDK	P00739;J3QR68		4.28181	2	1580.78	790.894
	High	ScAVAEYGVYVK	P00739;J3QR68	C2(Carbamidomethyl)	4.13535	2	1345.63	673.321
	High	LRTEGDGVYTLNDKK	P00739;J3QR68		3.69605	4	1708.88	427.974
	High	LPEcEAVcGKPK	P00739;J3QR68	C4(Carbamidomethyl); C8(Carbamidomethyl)	3.48837	3	1387.66	463.225
	High	VGYVSGWGQSDNFK	P00739		3.46419	2	1543.71	772.356
	High	DIAPTLTLYVGK	P00739;J3QR68		3.23546	2	1290.72	645.865
	High	TEGDGVYTLNDK	P00739;J3QR68		3.21939	2	1311.59	656.301
	High	TEGDGVYTLNDKK	P00739;J3QR68		3.10663	2	1439.69	720.351
	High	LPEcEAVcGK	P00739;J3QR68	C4(Carbamidomethyl); C8(Carbamidomethyl)	2.51728	2	1162.52	581.761
	High	QLVEIEK	P00739;J3QR68		2.30443	2	858.488	429.748
	High	DIAPTLTLYVGKK	P00739;J3QR68		2.27944	2	1418.81	709.911
	High	ILGGHLDAK	P00739;J3QR68		2.24182	2	923.524	462.265
	High	GSFPWQAK	P00739;J3QR68		2.13069	2	920.456	460.732
	High	KQLVEIEK	P00739;J3QR68		2.12938	2	986.582	493.795
	High	NPANPVQR	P00739;J3QR68		2.11938	2	895.471	448.239
	High	VMPIcLPSK	P00739;J3QR68	C5(Carbamidomethyl)	1.41052	2	1044.55	522.779
P62258	14-3-3 protein epsilon OS=Homo sapiens GN=YWHAE PE=1 SV=1 - [1433E_HUMAN]	97.0174	48.63	6	13	15	29.1554	4.7417
	A2	Sequence	Protein Group Accessions	Modifications	XCorr	Charge	MH+ [Da]	m/z [Da]
	High	AASDIAMTELPPTHPIR	P62258		4.21024	2	1819.92	910.463
	High	LAEQAERYDEMVESMK	P62258		3.85781	3	1928.86	643.625
	High	IISSIEQKEENK	P62258		3.60675	2	1417.75	709.376
	High	LIccDILDVLDK	P62258	C3(Carbamidomethyl); C4(Carbamidomethyl)	3.4506	2	1476.73	738.87
	High	DSTLIMQLLR	P31946-2;P62258;Q04917;P61981;P27348;P63104;P31947-2		3.15465	2	1189.66	595.332
	High	HLIPAANTGESK	P62258		2.97246	2	1237.65	619.326
	High	YDEMVESMK	P62258		2.83577	2	1131.46	566.235
	High	YLAEFATGNDR	P62258		2.60737	2	1256.58	628.794
	High	IISSIEQKEENKGGEDK	P62258		2.56886	3	1903.95	635.321
	High	NLLSVAYK	P31946-2;P62258;Q04917;P61981;P27348;P63104;P31947-2		2.51586	2	907.517	454.262
	High	YDEMVESMKK	P62258		2.50861	3	1259.56	420.524
	High	EAAENSLVAYK	P62258		2.45818	2	1194.59	597.8
	High	IISSIEQK	P62258		2.20705	2	917.523	459.265
	High	QMVETELK	P62258		1.96411	2	977.492	489.25
	High	AASDIAmTELPPTHPIR	P62258	M7(Oxidation)	1.9276	3	1835.92	612.645
	High	YLAEFATGNDRK	P62258		1.413	3	1384.68	462.231
P01859	Ig gamma-2 chain C region OS=Homo sapiens GN=IGHG2 PE=1 SV=2 - [IGHG2_HUMAN]	96.1817	26.69	1	2	7	35.8778	7.59131
	A2	Sequence	Protein Group Accessions	Modifications	XCorr	Charge	MH+ [Da]	m/z [Da]
	High	VVSVLTVVHQDWLNGK	P01859		4.55962	2	1793.97	897.49
	High	STSESTAALGcLVK	P01859;P01861	C11(Carbamidomethyl)	3.90111	2	1423.7	712.353
	High	TTPPMLDSDGSFFLYSK	P01859		3.6796	3	1905.89	635.967
	High	GPSVFPLAPcSR	P01859;P01860;P01861	C10(Carbamidomethyl)	2.95338	2	1287.64	644.324
	High	EPQVYTLPPSR	P01857;P01859;P01860		2.47914	2	1286.67	643.837
	High	NQVSLTcLVK	P01857;P01859;P01860;P01861	C7(Carbamidomethyl)	2.47085	2	1161.62	581.314
	High	DTLMISR	P01857;P01859;P01860;P01861		1.67476	2	835.429	418.218
	High	DTLmISR	P01857;P01859;P01860;P01861	M4(Oxidation)	1.53843	2	851.426	426.216
P01877	Ig alpha-2 chain C region OS=Homo sapiens GN=IGHA2 PE=1 SV=3 - [IGHA2_HUMAN]	95.5891	19.71	1	1	7	36.503	6.1001
	A2	Sequence	Protein Group Accessions	Modifications	XCorr	Charge	MH+ [Da]	m/z [Da]
	High	QEPSQGTTTFAVTSILR	P01877;P01876		4.64858	3	1835.94	612.651
	High	DASGATFTWTPSSGK	P01877		4.33212	2	1512.69	756.847
	High	WLQGSQELPR	P01877;P01876		3.90628	2	1213.62	607.315
	High	SAVQGPPER	P01877;P01876		2.35272	2	940.481	470.744
	High	EKYLTWASR	P01877;P01876		2.34502	2	1153.59	577.299
	High	VAAEDWK	P01877;P01876		2.30865	2	818.399	409.703
	High	YLTWASR	P01877;P01876		1.77913	2	896.457	448.732
P08727	Keratin, type I cytoskeletal 19 OS=Homo sapiens GN=KRT19 PE=1 SV=4 - [K1C19_HUMAN]	93.681	47.75	3	14	22	44.0791	5.13525
	A2	Sequence	Protein Group Accessions	Modifications	XCorr	Charge	MH+ [Da]	m/z [Da]
	High	DYSHYYTTIQDLR	P08727		3.8562	3	1674.76	558.927
	High	SRLEQEIATYR	P08727		3.77393	2	1365.7	683.354
	High	SQYEVMAEQNR	P08727		3.58563	2	1354.6	677.801
	High	TKFETEQALR	P08727		3.50157	3	1222.63	408.216
	High	AALEDTLAETEAR	P08727		3.34931	2	1389.68	695.342
	High	EVAGHTEQLQMSR	P08727		3.26911	2	1485.7	743.354
	High	QSSATSSFGGLGGGSVR	P08727		3.19993	2	1554.74	777.873
	High	VLDELTLAR	P02533;P08779;P08727		3.15645	2	1029.59	515.297
	High	LEQEIATYR	P13646;P02533;P08779;P08727		3.02622	2	1122.57	561.789
	High	IVLQIDNAR	F8VZY9;P08727		2.89405	2	1041.6	521.303
	High	NHEEEISTLR	P08727		2.79631	2	1227.59	614.296
	High	DAEAWFTSR	P08727		2.78541	2	1082.48	541.745
	High	KNHEEEISTLR	P08727		2.72666	3	1355.68	452.566
	High	ILGATIENSR	P08727		2.65466	2	1073.59	537.297
	High	SQYEVMAEQNRK	P08727		2.65344	2	1482.69	741.849
	High	LTMQNLNDR	P13646;P08727		2.40387	2	1104.54	552.773
	High	KDAEAWFTSR	P08727		2.39081	3	1210.58	404.197
	High	LAADDFR	P13645;P13646;P02533;P08779;F8VZY9;P08727		2.34949	2	807.395	404.201
	High	LASYLDKVR	P13645;P02533;P08779;P08727		2.33679	2	1064.6	532.804
	High	LTmQNLNDR	P13646;P08727	M3(Oxidation)	2.02198	2	1120.54	560.772
	High	MSVEADINGLRR	P02533;P08727		1.80012	3	1360.69	454.235
	High	SLLEGQEDHYNNLSASK	P08727		1.73215	3	1904.88	635.633
	High	MSVEADINGLR	P02533;P08727		1.68917	2	1204.59	602.799
Q6S8J3	POTE ankyrin domain family member E OS=Homo sapiens GN=POTEE PE=1 SV=3 - [POTEE_HUMAN]	93.6331	7.16	6	1	6	121.286	6.20166
	A2	Sequence	Protein Group Accessions	Modifications	XCorr	Charge	MH+ [Da]	m/z [Da]
	High	SYELPDGQVITIGNER	P68032;Q6S8J3;P60709		4.07632	2	1790.88	895.945
	High	IWHHTFYNELR	Q6S8J3;P60709;P68032		3.86559	3	1515.74	505.918
	High	QEYDESGPSIVHR	Q6S8J3;P60709		3.53954	2	1516.69	758.848
	High	AGFAGDDAPR	P68032;P60709;Q6S8J3		2.93214	2	976.441	488.724
	High	VAPEEHPILLTEAPLNPK	Q6S8J3		2.52814	3	1968.07	656.694
	High	AVFPSIVGR	P68032;P60709;Q6S8J3		2.11543	2	945.545	473.276
P80188	Neutrophil gelatinase-associated lipocalin OS=Homo sapiens GN=LCN2 PE=1 SV=2 - [NGAL_HUMAN]	93.3083	52.02	3	10	10	22.5737	8.90967
	A2	Sequence	Protein Group Accessions	Modifications	XCorr	Charge	MH+ [Da]	m/z [Da]
	High	VPLQQNFQDNQFQGK	P80188		5.2704	2	1790.87	895.94
	High	VVSTNYNQHAMVFFK	P80188		4.23047	2	1784.87	892.937
	High	TKELTSELKENFIR	P80188		4.22459	2	1707.91	854.461
	High	ELTSELKENFIR	P80188		3.81094	2	1478.77	739.891
	High	MYATIYELKEDK	P80188		3.57488	2	1503.72	752.366
	High	WYVVGLAGNAILR	P80188		3.53796	2	1431.8	716.404
	High	TFVPGcQPGEFTLGNIK	P80188	C6(Carbamidomethyl)	2.83754	2	1864.91	932.96
	High	MYATIYELK	P80188		2.46417	2	1131.57	566.287
	High	SYPGLTSYLVR	P80188		2.37468	2	1255.66	628.333
	High	cDYWIR	P80188	C1(Carbamidomethyl)	2.20216	2	912.399	456.703
P08238	Heat shock protein HSP 90-beta OS=Homo sapiens GN=HSP90AB1 PE=1 SV=4 - [HS90B_HUMAN]	93.1	22.24	6	7	16	83.2121	5.03369
	A2	Sequence	Protein Group Accessions	Modifications	XCorr	Charge	MH+ [Da]	m/z [Da]
	High	NPDDITQEEYGEFYK	P08238		5.11375	2	1847.78	924.395
	High	GVVDSEDLPLNISR	P07900;P08238		4.74468	2	1513.78	757.391
	High	TLTLVDTGIGMTK	P07900;P08238		3.9344	2	1349.72	675.365
	High	SLTNDWEDHLAVK	P07900;P08238		3.64863	2	1527.73	764.367
	High	KHLEINPDHPIVETLR	P08238		3.5844	4	1911.03	478.513
	High	EKYIDQEELNK	P08238;P07900		3.51216	2	1408.69	704.847
	High	EDQTEYLEER	P08238;P07900		3.0699	2	1311.56	656.284
	High	YIDQEELNK	P08238;P07900		3.05084	2	1151.55	576.28
	High	HLEINPDHPIVETLR	P08238		3.02079	3	1782.94	594.985
	High	HFSVEGQLEFR	P08238;P07900		2.84969	3	1348.66	450.223
	High	YESLTDPSKLDSGK	P08238;P07900		2.82997	2	1539.75	770.377
	High	DNSTMGYMMAK	P08238		2.52759	2	1248.5	624.753
	High	HSQFIGYPITLYLEK	P08238		2.48868	3	1808.95	603.655
	High	YESLTDPSK	P08238;P07900		2.46567	2	1039.49	520.248
	High	EQVANSAFVER	P08238		2.40224	2	1249.61	625.307
	High	ALLFIPR	P08238		2.02638	2	829.524	415.265
P22314	Ubiquitin-like modifier-activating enzyme 1 OS=Homo sapiens GN=UBA1 PE=1 SV=3 - [UBA1_HUMAN]	91.9655	21.55	7	17	17	117.774	5.75732
	A2	Sequence	Protein Group Accessions	Modifications	XCorr	Charge	MH+ [Da]	m/z [Da]
	High	NEEDAAELVALAQAVNAR	P22314		5.69645	2	1883.94	942.472
	High	YDGQVAVFGSDLQEK	P22314		5.35953	2	1655.78	828.394
	High	ALPAVQQNNLDEDLIR	P22314		4.48018	2	1808.94	904.973
	High	AAVATFLQSVQVPEFTPK	P22314		4.40273	2	1933.03	967.02
	High	YFLVGAGAIGcELLK	P22314	C11(Carbamidomethyl)	4.30674	2	1610.85	805.928
	High	SLVASLAEPDFVVTDFAK	P22314		4.29436	2	1908.98	954.995
	High	DNPGVVTcLDEAR	P22314	C8(Carbamidomethyl)	3.79139	2	1445.66	723.333
	High	LAGTQPLEVLEAVQR	P22314		3.72573	2	1623.89	812.451
	High	KPLLESGTLGTK	P22314		3.62211	2	1243.72	622.362
	High	QPAENVNQYLTDPK	P22314		3.2393	2	1616.78	808.893
	High	LDQPMTEIVSR	P22314		2.94372	2	1288.65	644.827
	High	LQTSSVLVSGLR	P22314		2.93026	2	1259.72	630.366
	High	LKSDTAAAAVR	P22314		2.58579	2	1102.62	551.812
	High	DEFEGLFK	P22314		2.11447	2	984.461	492.734
	High	ATLPSPDKLPGFK	P22314		1.99232	2	1370.76	685.883
	High	VGEFcHNR	P22314	C5(Carbamidomethyl)	1.89119	2	1018.45	509.728
	High	QLYVLGHEAMK	P22314		1.56892	3	1288.66	430.226
P47895	Aldehyde dehydrogenase family 1 member A3 OS=Homo sapiens GN=ALDH1A3 PE=1 SV=2 - [AL1A3_HUMAN]	91.5575	38.48	10	17	19	56.0728	7.25439
	A2	Sequence	Protein Group Accessions	Modifications	XCorr	Charge	MH+ [Da]	m/z [Da]
	High	ANSTDYGLTAAVFTK	P47895		4.78628	2	1558.76	779.885
	High	IAKEEIFGPVQPILK	P47895		4.16467	2	1681.98	841.491
	High	GLFIKPTVFSEVTDNMR	P47895		3.96985	3	1954	652.005
	High	ELGEYALAEYTEVK	P47895		3.95891	2	1614.78	807.892
	High	VFVEEQVYSEFVR	P47895		3.76746	2	1630.8	815.903
	High	LLHQLADLVER	P47895		3.76531	3	1306.74	436.252
	High	AVEAAQVAFQR	P47895		3.74991	2	1189.62	595.316
	High	IFINNEWHESK	P47895		3.50438	2	1416.68	708.844
	High	EEIFGPVQPILK	P47895		3.20374	2	1369.76	685.385
	High	IAFTGSTEVGK	P47895		2.8172	2	1109.58	555.292
	High	RVTLELGGK	P00352;P47895;P05091		2.688	2	972.579	486.793
	High	LEcGGSAMEDK	P47895	C3(Carbamidomethyl)	2.42338	2	1196.49	598.747
	High	ILELIESGK	P47895		2.37074	2	1001.58	501.294
	High	RLDALSR	P47895		2.27431	2	830.48	415.744
	High	VTLELGGK	P00352;P47895;P05091		2.25854	2	816.478	408.743
	High	TIPTDDNVVcFTR	P47895	C10(Carbamidomethyl)	2.1552	2	1537.72	769.365
	High	TEQGPQIDQK	P47895		1.98362	2	1143.55	572.28
	High	FATcNPSTR	P47895	C4(Carbamidomethyl)	1.97751	2	1053.47	527.239
	High	KRPVGDPFDVK	P47895		1.95528	3	1257.69	419.901
	High	LEcGGSAmEDK	P47895	C3(Carbamidomethyl); M8(Oxidation)	1.59693	2	1212.48	606.745
P02790	Hemopexin OS=Homo sapiens GN=HPX PE=1 SV=2 - [HEMO_HUMAN]	91.4693	29.22	1	14	14	51.6433	7.02002
	A2	Sequence	Protein Group Accessions	Modifications	XCorr	Charge	MH+ [Da]	m/z [Da]
	High	SGAQATWTELPWPHEK	P02790		4.00522	3	1837.88	613.297
	High	GEcQAEGVLFFQGDR	P02790	C3(Carbamidomethyl)	3.82904	2	1712.76	856.883
	High	YYcFQGNQFLR	P02790	C3(Carbamidomethyl)	3.49221	2	1495.67	748.338
	High	EWFWDLATGTmK	P02790	M11(Oxidation)	2.99977	2	1500.67	750.837
	High	EWFWDLATGTMK	P02790		2.99306	2	1484.68	742.844
	High	GGYTLVSGYPK	P02790		2.98155	2	1141.58	571.294
	High	VDGALcMEK	P02790	C6(Carbamidomethyl)	2.85744	2	1022.46	511.733
	High	QGHNSVFLIK	P02790		2.60277	2	1142.62	571.816
	High	GDKVWVYPPEKK	P02790		2.51184	3	1445.77	482.595
	High	RLWWLDLK	P02790		2.48923	2	1129.64	565.326
	High	LWWLDLK	P02790		2.10666	2	973.547	487.277
	High	DYFMPcPGR	P02790	C6(Carbamidomethyl)	1.72832	2	1142.47	571.738
	High	FDPVRGEVPPR	P02790		1.68872	3	1268.67	423.561
	High	VWVYPPEK	P02790		1.49837	2	1017.53	509.271
	High	NFPSPVDAAFR	P02790		1.27439	2	1220.6	610.803
P11021	78 kDa glucose-regulated protein OS=Homo sapiens GN=HSPA5 PE=1 SV=2 - [GRP78_HUMAN]	90.9612	27.98	1	14	16	72.2884	5.16064
	A2	Sequence	Protein Group Accessions	Modifications	XCorr	Charge	MH+ [Da]	m/z [Da]
	High	NQLTSNPENTVFDAK	P11021		4.87414	2	1677.8	839.401
	High	TFAPEEISAMVLTK	P11021		4.08358	2	1536.79	768.898
	High	TWNDPSVQQDIK	P11021		3.82092	2	1430.68	715.843
	High	IINEPTAAAIAYGLDK	P11021;E9PKE3		3.79988	2	1659.88	830.446
	High	VEIIANDQGNR	P08107-2;P11021;E9PKE3		3.59556	2	1228.62	614.813
	High	VTHAVVTVPAYFNDAQR	P11021		3.39358	3	1887.95	629.99
	High	AKFEELNMDLFR	P11021		3.27189	3	1512.74	504.919
	High	DAGTIAGLNVMR	P11021		3.14004	2	1217.62	609.315
	High	IEWLESHQDADIEDFK	P11021		3.0365	3	1974.89	658.969
	High	TKPYIQVDIGGGQTK	P11021		3.033	2	1604.85	802.93
	High	ITPSYVAFTPEGER	P11021		2.97572	2	1566.77	783.888
	High	NELESYAYSLK	P11021		2.93157	2	1316.63	658.819
	High	KTKPYIQVDIGGGQTK	P11021		2.60046	3	1732.94	578.318
	High	ITITNDQNR	P11021		2.13002	2	1074.55	537.777
	High	VMEHFIK	P11021		1.847	2	903.471	452.239
	High	IINEPTAAAIAYGLDKR	P11021		1.71328	3	1815.98	605.999
P30086	Phosphatidylethanolamine-binding protein 1 OS=Homo sapiens GN=PEBP1 PE=1 SV=3 - [PEBP1_HUMAN]	90.5028	49.73	1	9	9	21.0437	7.53271
	A2	Sequence	Protein Group Accessions	Modifications	XCorr	Charge	MH+ [Da]	m/z [Da]
	High	GNDISSGTVLSDYVGSGPPK	P30086		5.27938	2	1949.93	975.47
	High	LYTLVLTDPDAPSR	P30086		4.47884	2	1560.82	780.912
	High	YVWLVYEQDRPLK	P30086		4.38561	2	1708.89	854.95
	High	NRPTSISWDGLDSGK	P30086		4.01584	2	1632.78	816.896
	High	cDEPILSNR	P30086	C1(Carbamidomethyl)	3.62253	2	1103.51	552.258
	High	YREWHHFLVVNMK	P30086		3.24152	3	1758.87	586.963
	High	YREWHHFLVVNmK	P30086	M12(Oxidation)	2.82022	3	1774.87	592.297
	High	LYEQLSGK	P30086		2.23432	2	937.493	469.25
	High	EWHHFLVVNMK	P30086		2.0887	2	1439.72	720.363
	High	LYTLVLTDPDAPSRK	P30086		1.82193	3	1688.91	563.642
P05109	Protein S100-A8 OS=Homo sapiens GN=S100A8 PE=1 SV=1 - [S10A8_HUMAN]	89.5631	60.22	1	12	12	10.8276	7.03467
	A2	Sequence	Protein Group Accessions	Modifications	XCorr	Charge	MH+ [Da]	m/z [Da]
	High	KLLETEcPQYIR	P05109	C7(Carbamidomethyl)	4.43746	2	1549.79	775.399
	High	LLETEcPQYIR	P05109	C6(Carbamidomethyl)	3.93467	2	1421.7	711.352
	High	ALNSIIDVYHK	P05109		3.74374	2	1272.68	636.846
	High	GNFHAVYRDDLK	P05109		3.70156	2	1434.7	717.855
	High	KGADVWFK	P05109		3.27718	2	950.505	475.756
	High	GNFHAVYRDDLKK	P05109		3.12707	2	1562.8	781.902
	High	KKGADVWFK	P05109		2.24351	2	1078.6	539.803
	High	mLTELEK	P05109	M1(Oxidation)	2.09934	2	879.443	440.225
	High	GADVWFK	P05109		2.09148	2	822.409	411.708
	High	GNFHAVYR	P05109		2.06696	2	963.476	482.241
	High	MLTELEK	P05109		2.05858	2	863.449	432.228
	High	LLETEcPQYIRK	P05109	C6(Carbamidomethyl)	1.82239	3	1549.8	517.27
	High	ALNSIIDVYHKYSLIK	P05109		1.69065	4	1877.04	470.016
P19971	Thymidine phosphorylase OS=Homo sapiens GN=TYMP PE=1 SV=2 - [TYPH_HUMAN]	89.1056	39.63	3	14	14	49.9242	5.52881
	A2	Sequence	Protein Group Accessions	Modifications	XCorr	Charge	MH+ [Da]	m/z [Da]
	High	VAAALDDGSALGR	P19971		3.96025	2	1215.62	608.316
	High	DVTATVDSLPLITASILSK	P19971		3.71607	2	1944.08	972.543
	High	EQEELLAPADGTVELVR	P19971		3.66746	2	1868.95	934.979
	High	MLAAQGVDPGLAR	P19971		3.65474	2	1298.68	649.843
	High	KLVEGLSALVVDVK	P19971		3.46608	3	1469.89	490.634
	High	ALQEALVLSDR	P19971		3.33719	2	1214.66	607.836
	High	VSLVLAPALAAcGcK	P19971	C12(Carbamidomethyl); C14(Carbamidomethyl)	3.29324	2	1529.81	765.407
	High	DGPALSGPQSR	P19971		2.8613	2	1084.53	542.768
	High	VAAALTAMDKPLGR	P19971		2.81324	3	1413.78	471.931
	High	RGTPWLR	P19971		2.49065	2	885.499	443.253
	High	ALcSGSPAER	P19971	C3(Carbamidomethyl)	2.48899	2	1047.48	524.244
	High	FGGAAVFPNQEQAR	P19971		2.4092	2	1491.72	746.366
	High	APFAAPSPFAELVLPPQQ	P19971		2.36587	3	1879.98	627.333
	High	ALPLALVLHELGAGR	P19971		2.17127	3	1529.91	510.64
O75874	Isocitrate dehydrogenase [NADP] cytoplasmic OS=Homo sapiens GN=IDH1 PE=1 SV=2 - [IDHC_HUMAN]	88.0705	37.92	4	13	14	46.6295	7.00537
	A2	Sequence	Protein Group Accessions	Modifications	XCorr	Charge	MH+ [Da]	m/z [Da]
	High	SIEDFAHSSFQMALSK	O75874		4.63033	2	1797.84	899.422
	High	GQETSTNPIASIFAWTR	O75874		4.48352	2	1878.92	939.966
	High	KISGGSVVEMQGDEMTR	O75874		4.29702	3	1823.85	608.621
	High	ISGGSVVEMQGDEMTR	O75874		4.00634	2	1695.75	848.38
	High	SDYLNTFEFMDK	O75874		3.81227	2	1509.65	755.327
	High	LIDDMVAQAMK	O75874		3.79947	2	1234.61	617.808
	High	TVEAEAAHGTVTR	O75874		3.78298	2	1341.67	671.338
	High	FKDIFQEIYDK	O75874		3.5609	3	1445.72	482.579
	High	VEITYTPSDGTQK	O75874		3.22834	2	1438.7	719.851
	High	ATDFVVPGPGK	O75874		2.95643	2	1087.57	544.289
	High	NILGGTVFR	O75874;B4DSZ6		2.56726	2	976.552	488.78
	High	SEGGFIWAcK	O75874	C9(Carbamidomethyl)	2.42843	2	1154.52	577.766
	High	HAYGDQYR	O75874		2.14233	2	1009.44	505.225
	High	GWPLYLSTK	O75874		1.40194	2	1064.57	532.79
D6RF35	Vitamin D-binding protein OS=Homo sapiens GN=GC PE=2 SV=1 - [D6RF35_HUMAN]	87.6183	25	6	15	15	52.9859	5.51611
	A2	Sequence	Protein Group Accessions	Modifications	XCorr	Charge	MH+ [Da]	m/z [Da]
	High	KFPSGTFEQVSQLVK	D6RF35		4.6182	2	1694.9	847.952
	High	RTHLPEVFLSK	D6RF35		3.52277	3	1326.75	442.92
	High	HLSLLTTLSNR	D6RF35		2.90423	2	1254.71	627.857
	High	VcSQYAAYGEK	D6RF35	C2(Carbamidomethyl)	2.83454	2	1275.56	638.283
	High	LcDNLSTK	D6RF35	C2(Carbamidomethyl)	2.64881	2	950.455	475.731
	High	VMDKYTFELSR	D6RF35		2.49595	3	1388.68	463.564
	High	NSKFEDccQEK	D6RF35	C7(Carbamidomethyl); C8(Carbamidomethyl)	2.46723	3	1444.58	482.197
	High	FEDccQEK	D6RF35	C4(Carbamidomethyl); C5(Carbamidomethyl)	2.24014	2	1115.41	558.207
	High	YTFELSR	D6RF35		2.04857	2	915.451	458.229
	High	EFSHLGK	D6RF35		2.03668	2	817.417	409.212
	High	KLcMAALK	D6RF35	C3(Carbamidomethyl)	2.02731	2	934.515	467.761
	High	VLEPTLK	D6RF35		2.02079	2	799.489	400.248
	High	LPDATPTELAK	D6RF35		2.01333	2	1155.62	578.313
	High	ELPEHTVK	D6RF35		1.95909	2	952.505	476.756
	High	LcMAALK	D6RF35	C2(Carbamidomethyl)	1.3455	2	806.421	403.714
P01023	Alpha-2-macroglobulin OS=Homo sapiens GN=A2M PE=1 SV=3 - [A2MG_HUMAN]	87.5406	16.96	4	20	20	163.188	6.45557
	A2	Sequence	Protein Group Accessions	Modifications	XCorr	Charge	MH+ [Da]	m/z [Da]
	High	VSVQLEASPAFLAVPVEK	P01023		4.68251	2	1884.03	942.52
	High	NQGNTWLTAFVLK	P01023		4.23791	2	1491.78	746.395
	High	TEHPFTVEEFVLPK	P01023		4.10036	3	1672.85	558.287
	High	AAQVTIQSSGTFSSK	P01023		3.9188	2	1511.76	756.384
	High	VTGEGcVYLQTSLK	P01023	C6(Carbamidomethyl)	3.84429	2	1554.77	777.891
	High	DMYSFLEDMGLK	P01023		3.81838	2	1448.64	724.822
	High	DTVIKPLLVEPEGLEK	P01023		3.76662	3	1780	594.005
	High	IAQWQSFQLEGGLK	P01023		3.61105	2	1604.83	802.921
	High	QFSFPLSSEPFQGSYK	P01023		3.58229	2	1848.86	924.934
	High	MVSGFIPLKPTVK	P01023		3.19257	2	1416.82	708.914
	High	VGFYESDVMGR	P01023		3.1647	2	1259.56	630.286
	High	NEDSLVFVQTDK	P01023		3.11069	2	1394.67	697.839
	High	SSGSLLNNAIK	P01023		2.8936	2	1103.6	552.303
	High	YDVENcLANK	P01023	C6(Carbamidomethyl)	2.83624	2	1225.54	613.275
	High	LPPNVVEESAR	P01023		2.53757	2	1210.63	605.821
	High	QTVSWAVTPK	P01023		2.49051	2	1116.6	558.803
	High	FEVQVTVPK	P01023		2.40081	2	1046.58	523.794
	High	AIGYLNTGYQR	P01023		2.32227	2	1255.63	628.319
	High	VTAAPQSVcALR	P01023	C9(Carbamidomethyl)	2.29904	2	1272.66	636.834
	High	YGAATFTR	P01023		2.01718	2	886.437	443.722
P00338	L-lactate dehydrogenase A chain OS=Homo sapiens GN=LDHA PE=1 SV=2 - [LDHA_HUMAN]	86.7148	43.67	11	14	15	36.6654	8.26514
	A2	Sequence	Protein Group Accessions	Modifications	XCorr	Charge	MH+ [Da]	m/z [Da]
	High	DLADELALVDVIEDK	P00338		4.94786	2	1657.84	829.425
	High	SADTLWGIQK	P00338		4.01209	2	1118.58	559.792
	High	LKGEMMDLQHGSLFLR	P00338		3.56181	3	1874.95	625.654
	High	VIGSGcNLDSAR	P00338;P07195	C6(Carbamidomethyl)	3.50463	2	1248.59	624.8
	High	LVIITAGAR	P00338		3.03483	2	913.578	457.293
	High	QVVESAYEVIK	P00338		3.03232	2	1264.67	632.84
	High	VTLTSEEEAR	P00338		2.97312	2	1134.55	567.781
	High	KSADTLWGIQK	P00338		2.8341	2	1246.67	623.839
	High	DQLIYNLLK	P00338		2.66969	2	1119.63	560.321
	High	LKGEMmDLQHGSLFLR	P00338	M6(Oxidation)	2.44075	4	1890.94	473.492
	High	DYNVTANSK	P00338		2.42886	2	1011.47	506.238
	High	LLIVSNPVDILTYVAWK	P00338		2.42003	2	1944.11	972.556
	High	RVHPVSTMIK	P00338		2.19507	2	1167.66	584.333
	High	GEMMDLQHGSLFLR	P00338		2.07468	3	1633.77	545.263
	High	TLHPDLGTDKDKEQWK	P00338		1.81435	4	1910.95	478.493
	High	VHPVSTMIK	P00338		1.30467	2	1011.56	506.283
K7EQ48	Glucose-6-phosphate isomerase OS=Homo sapiens GN=GPI PE=2 SV=2 - [K7EQ48_HUMAN]	83.5031	28.69	9	12	12	53.3682	8.67529
	A2	Sequence	Protein Group Accessions	Modifications	XCorr	Charge	MH+ [Da]	m/z [Da]
	High	TLAQLNPESSLFIIASK	K7EQ48		5.20445	2	1832	916.506
	High	ILLANFLAQTEALmR	K7EQ48	M14(Oxidation)	5.09681	3	1719.94	573.985
	High	ILLANFLAQTEALMR	K7EQ48		4.11509	2	1703.95	852.476
	High	TFTTQETITNAETAK	K7EQ48		3.95886	2	1655.8	828.402
	High	SNTPILVDGKDVMPEVNK	K7EQ48		3.95048	3	1955.99	652.67
	High	FAAYFQQGDMESNGK	K7EQ48		3.94984	2	1692.72	846.863
	High	VWYVSNIDGTHIAK	K7EQ48		3.19554	2	1602.82	801.912
	High	HFVALSTNTTK	K7EQ48		3.02013	2	1218.64	609.822
	High	SNTPILVDGK	K7EQ48		2.22319	2	1043.57	522.287
	High	NLVTEDVMR	K7EQ48		1.79586	2	1076.53	538.77
	High	INYTEGR	K7EQ48		1.78621	2	852.417	426.712
	High	AVLHVALR	K7EQ48		1.74969	2	878.552	439.78
	High	mLVDLAK	K7EQ48	M1(Oxidation)	1.69024	2	805.444	403.226
P02679-2	Isoform Gamma-A of Fibrinogen gamma chain OS=Homo sapiens GN=FGG - [FIBG_HUMAN]	83.4828	30.89	6	13	13	49.465	6.0874
	A2	Sequence	Protein Group Accessions	Modifications	XCorr	Charge	MH+ [Da]	m/z [Da]
	High	IHLISTQSAIPYALR	P02679-2		4.79529	2	1682.95	841.977
	High	YLQEIYNSNNQK	P02679-2		4.59536	2	1513.72	757.363
	High	YEASILTHDSSIR	P02679-2		4.03167	2	1491.73	746.371
	High	VAQLEAQcQEPcK	P02679-2	C8(Carbamidomethyl); C12(Carbamidomethyl)	3.98545	2	1560.7	780.856
	High	LTIGEGQQHHLGGAK	P02679-2		3.71097	2	1545.8	773.405
	High	QSGLYFIKPLK	P02679-2		3.40261	2	1293.75	647.378
	High	DNccILDER	P02679-2	C3(Carbamidomethyl); C4(Carbamidomethyl)	3.30936	2	1194.48	597.743
	High	VELEDWNGR	P02679-2		2.87376	2	1117.52	559.264
	High	VGPEADKYR	P02679-2		2.87023	2	1034.52	517.763
	High	TSTADYAMFK	P02679-2		2.86421	2	1134.51	567.757
	High	DTVQIHDITGK	P02679-2		2.81674	2	1226.63	613.817
	High	KMLEEIMK	P02679-2		1.97542	2	1021.53	511.271
	High	MLEEIMK	P02679-2		1.42564	2	893.441	447.224
P01011	Alpha-1-antichymotrypsin OS=Homo sapiens GN=SERPINA3 PE=1 SV=2 - [AACT_HUMAN]	82.4825	32.15	4	13	13	47.6205	5.51611
	A2	Sequence	Protein Group Accessions	Modifications	XCorr	Charge	MH+ [Da]	m/z [Da]
	High	AVLDVFEEGTEASAATAVK	P01011		5.22467	2	1907.95	954.477
	High	LYGSEAFATDFQDSAAAK	P01011		4.49172	2	1891.85	946.43
	High	DEELScTVVELK	P01011	C6(Carbamidomethyl)	4.03297	2	1421.67	711.34
	High	MEEVEAMLLPETLK	P01011		3.92621	2	1632.81	816.909
	High	ITLLSALVETR	P01011		3.71134	2	1215.72	608.365
	High	AKWEMPFDPQDTHQSR	P01011		3.7003	3	1972.88	658.299
	High	ADLSGITGAR	P01011		3.23463	2	960.503	480.755
	High	WEMPFDPQDTHQSR	P01011		3.09462	3	1773.76	591.923
	High	NLAVSQVVHK	P01011		2.87343	2	1094.62	547.815
	High	MEEVEAMLLPETLKR	P01011		2.52433	3	1788.92	596.979
	High	EIGELYLPK	P01011		2.09388	2	1061.58	531.295
	High	WRDSLEFR	P01011		2.03562	2	1108.55	554.777
	High	KLINDYVK	P01011		1.83264	2	992.572	496.79
P31025	Lipocalin-1 OS=Homo sapiens GN=LCN1 PE=1 SV=1 - [LCN1_HUMAN]	81.7902	36.36	2	6	6	19.2378	5.57959
	A2	Sequence	Protein Group Accessions	Modifications	XCorr	Charge	MH+ [Da]	m/z [Da]
	High	DHYIFYcEGELHGK	P31025	C7(Carbamidomethyl)	4.84177	3	1767.77	589.927
	High	GLSTESILIPR	P31025		3.47407	2	1185.68	593.341
	High	TDEPGKYTADGGK	P31025		3.39746	2	1338.61	669.808
	High	NNLEALEDFEK	P31025		3.38043	2	1321.62	661.313
	High	VTMLISGR	P31025		2.49801	2	876.492	438.75
	High	VTmLISGR	P31025	M3(Oxidation)	2.32312	2	892.489	446.748
	High	HVAYIIR	P31025		2.13809	2	871.509	436.258
P04406	Glyceraldehyde-3-phosphate dehydrogenase OS=Homo sapiens GN=GAPDH PE=1 SV=3 - [G3P_HUMAN]	79.9278	28.06	3	8	8	36.0304	8.45557
	A2	Sequence	Protein Group Accessions	Modifications	XCorr	Charge	MH+ [Da]	m/z [Da]
	High	IISNAScTTNcLAPLAK	P04406	C7(Carbamidomethyl); C11(Carbamidomethyl)	5.19936	2	1833.91	917.457
	High	LISWYDNEFGYSNR	P04406		4.39013	2	1763.79	882.399
	High	LVINGNPITIFQER	P04406		3.70546	2	1613.89	807.446
	High	VPTANVSVVDLTcR	P04406	C13(Carbamidomethyl)	3.60467	2	1530.78	765.896
	High	GALQNIIPASTGAAK	P04406		3.28865	2	1411.78	706.394
	High	VVDLMAHMASK	P04406		3.23596	2	1201.6	601.302
	High	VVDLMAHMASKE	P04406		3.02828	2	1330.64	665.823
	High	VVDLMAHmASKE	P04406	M8(Oxidation)	2.92376	2	1346.64	673.822
	High	VVDLmAHmASKE	P04406	M5(Oxidation); M8(Oxidation)	2.88739	2	1362.63	681.819
	High	VGVNGFGR	P04406		1.88294	2	805.428	403.218
P68371	Tubulin beta-4B chain OS=Homo sapiens GN=TUBB4B PE=1 SV=1 - [TBB4B_HUMAN]	79.5769	34.83	23	2	12	49.799	4.89404
	A2	Sequence	Protein Group Accessions	Modifications	XCorr	Charge	MH+ [Da]	m/z [Da]
	High	AVLVDLEPGTMDSVR	P68371		4.30595	2	1601.81	801.406
	High	NSSYFVEWIPNNVK	P07437;P68371		4.28584	2	1696.82	848.913
	High	EIVHLQAGQcGNQIGAK	P07437;P68371	C10(Carbamidomethyl)	4.02877	3	1822.91	608.308
	High	IMNTFSVVPSPK	P68371;P07437		3.8605	2	1319.69	660.35
	High	GHYTEGAELVDSVLDVVR	P07437;P68371		3.67969	3	1958.98	653.664
	High	EVDEQMLNVQNK	P07437;P68371		3.67604	2	1446.68	723.842
	High	ALTVPELTQQMFDAK	P68371		3.62276	2	1691.87	846.437
	High	LHFFMPGFAPLTSR	P07437;P68371		3.26283	2	1620.82	810.914
	High	LAVNMVPFPR	P68371;P07437		3.15879	2	1143.63	572.318
	High	AVLVDLEPGTmDSVR	P68371	M11(Oxidation)	3.07012	2	1617.8	809.404
	High	NMMAAcDPR	P07437;P68371	C6(Carbamidomethyl)	2.70139	2	1065.42	533.214
	High	TAVcDIPPR	P07437;P68371	C4(Carbamidomethyl)	2.29978	2	1028.51	514.76
	High	FPGQLNADLR	P68371;P07437		2.23701	2	1130.59	565.797
P30041	Peroxiredoxin-6 OS=Homo sapiens GN=PRDX6 PE=1 SV=3 - [PRDX6_HUMAN]	76.4794	51.79	1	12	12	25.0192	6.37939
	A2	Sequence	Protein Group Accessions	Modifications	XCorr	Charge	MH+ [Da]	m/z [Da]
	High	ELAILLGMLDPAEKDEK	P30041		5.09974	2	1884.99	942.998
	High	ELAILLGMLDPAEK	P30041		4.65954	2	1512.83	756.917
	High	LIALSIDSVEDHLAWSK	P30041		4.3154	2	1896.99	949
	High	DINAYNcEEPTEK	P30041	C7(Carbamidomethyl)	4.22591	2	1582.65	791.83
	High	DFTPVcTTELGR	P30041	C6(Carbamidomethyl)	3.42548	2	1395.65	698.328
	High	DGDSVMVLPTIPEEEAK	P30041		3.39478	2	1829.87	915.44
	High	VVFVFGPDKK	P30041		3.1724	2	1135.64	568.324
	High	LPFPIIDDR	P30041		3.08522	2	1085.59	543.299
	High	DGDSVmVLPTIPEEEAK	P30041	M6(Oxidation)	2.87609	2	1845.86	923.434
	High	DGDSVMVLPTIPEEEAKK	P30041		2.39119	3	1957.96	653.326
	High	LSILYPATTGR	P30041		2.16797	2	1191.67	596.337
	High	LKLSILYPATTGR	P30041		1.98144	3	1432.84	478.286
	High	NFDEILR	P30041		1.89143	2	906.462	453.735
P37802	Transgelin-2 OS=Homo sapiens GN=TAGLN2 PE=1 SV=3 - [TAGL2_HUMAN]	75.6233	51.26	1	10	10	22.3772	8.25049
	A2	Sequence	Protein Group Accessions	Modifications	XCorr	Charge	MH+ [Da]	m/z [Da]
	High	QMEQISQFLQAAER	P37802		4.52301	3	1678.8	560.273
	High	DDGLFSGDPNWFPK	P37802		4.21735	2	1594.71	797.859
	High	TLMNLGGLAVAR	P37802		3.64982	2	1215.68	608.344
	High	GASQAGMTGYGMPR	P37802		3.61478	2	1383.6	692.306
	High	NFSDNQLQEGK	P37802		3.41944	2	1279.58	640.296
	High	GASQAGMTGYGmPR	P37802	M12(Oxidation)	3.18945	2	1399.6	700.303
	High	DDGLFSGDPNWFPKK	P37802		2.70574	3	1722.8	574.939
	High	NVIGLQMGTNR	P37802		2.68198	2	1202.62	601.815
	High	NMAcVQR	P37802	C4(Carbamidomethyl)	2.25131	2	878.394	439.7
	High	KIQASTMAFK	P37802		2.12016	2	1124.61	562.807
	High	GPAYGLSR	P37802		1.54168	2	820.425	410.716
P31947-2	Isoform 2 of 14-3-3 protein sigma OS=Homo sapiens GN=SFN - [1433S_HUMAN]	74.9326	40.74	2	8	11	24.321	4.81787
	A2	Sequence	Protein Group Accessions	Modifications	XCorr	Charge	MH+ [Da]	m/z [Da]
	High	GAVEKGEELScEER	P31947-2	C11(Carbamidomethyl)	3.90219	2	1592.71	796.859
	High	SNEEGSEEKGPEVR	P31947-2		3.85192	2	1546.69	773.847
	High	YLAEVATGDDKKR	P31947-2		3.23953	2	1465.75	733.38
	High	DSTLIMQLLR	P31946-2;P62258;Q04917;P61981;P27348;P63104;P31947-2		3.15465	2	1189.66	595.332
	High	VLSSIEQK	P31947-2;P31946-2;Q04917;P61981;P27348		3.14324	2	903.51	452.258
	High	YLAEVATGDDK	P31947-2		2.99478	2	1181.56	591.284
	High	SAYQEAMDISK	P31947-2		2.94856	2	1242.56	621.782
	High	SAYQEAMDISKK	P31947-2		2.81599	2	1370.65	685.829
	High	NLLSVAYK	P31946-2;P62258;Q04917;P61981;P27348;P63104;P31947-2		2.51586	2	907.517	454.262
	High	GEELScEER	P31947-2	C6(Carbamidomethyl)	2.50016	2	1108.45	554.729
	High	YEDMAAFMK	P31947-2		2.22709	2	1105.46	553.234
P08758	Annexin A5 OS=Homo sapiens GN=ANXA5 PE=1 SV=2 - [ANXA5_HUMAN]	73.9759	48.75	4	15	16	35.9144	5.04639
	A2	Sequence	Protein Group Accessions	Modifications	XCorr	Charge	MH+ [Da]	m/z [Da]
	High	ETSGNLEQLLLAVVK	P08758		4.53598	2	1613.9	807.454
	High	GLGTDEESILTLLTSR	P08758		4.48871	2	1704.89	852.947
	High	WGTDEEKFITIFGTR	P08758		3.34657	3	1799.88	600.632
	High	GAGTDDHTLIR	P08758		3.2394	2	1155.57	578.288
	High	SIPAYLAETLYYAMK	P08758		3.13512	2	1733.87	867.441
	High	VLTEIIASR	P08758		3.08532	2	1001.59	501.3
	High	MLVVLLQANR	P08758		2.92772	2	1156.68	578.842
	High	GTVTDFPGFDER	P08758		2.68587	2	1340.6	670.806
	High	LYDAYELK	P08758		2.65532	2	1014.51	507.757
	High	ALLLLcGEDD	P08758	C6(Carbamidomethyl)	2.65183	2	1118.54	559.771
	High	FITIFGTR	P08758		2.47819	2	954.536	477.772
	High	NFATSLYSMIK	P08758		2.42939	2	1274.63	637.821
	High	SEIDLFNIR	P08758		2.305	2	1106.58	553.792
	High	WGTDEEK	P08758		1.94125	2	864.369	432.688
	High	QEISAAFK	P08758		1.72768	2	893.469	447.238
	High	DLLDDLK	P08758;P09525		1.60161	2	831.442	416.225
P02538	Keratin, type II cytoskeletal 6A OS=Homo sapiens GN=KRT6A PE=1 SV=3 - [K2C6A_HUMAN]	73.7775	31.74	3	6	18	60.0083	8.00146
	A2	Sequence	Protein Group Accessions	Modifications	XCorr	Charge	MH+ [Da]	m/z [Da]
	High	ISIGGGScAISGGYGSR	P02538	C8(Carbamidomethyl)	4.03846	2	1598.75	799.876
	High	NLDLDSIIAEVK	P35908;P13647;P02538		3.96942	2	1329.72	665.364
	High	QNLEPLFEQYINNLR	P13647;P02538		3.95842	2	1890.96	945.982
	High	AIGGGLSSVGGGSSTIK	P02538		3.37393	2	1447.76	724.386
	High	AQYEEIAQR	P35908;P19013;P02538		3.10469	2	1107.54	554.272
	High	NKYEDEINKR	P04264;P13647;P02538;P05787		3.09988	3	1308.65	436.887
	High	YEELQVTAGR	P02538		3.03765	2	1165.58	583.291
	High	NKYEDEINK	P04264;P13647;P02538;P05787		3.02392	2	1152.55	576.776
	High	ADTLTDEINFLR	P02538		2.92526	2	1407.7	704.355
	High	GSGGLGGAcGGAGFGSR	P02538	C9(Carbamidomethyl)	2.84165	2	1424.62	712.815
	High	LLEGEEcR	P35908;P13647;P02538;Q86Y46	C7(Carbamidomethyl)	2.48146	2	1005.46	503.234
	High	WTLLQEQGTK	P13647;P02538		2.38537	2	1203.63	602.318
	High	FLEQQNK	P13647;P02538;P08729;P05787;B0YJC4		2.2642	2	906.463	453.735
	High	GRLDSELR	P13647;P02538		2.17767	2	945.505	473.256
	High	TAAENEFVTLK	P02538		2.11394	2	1222.62	611.815
	High	EYQELMNVK	P02538;P05787		1.90382	2	1153.55	577.278
	High	FASFIDK	P35908;Q7Z794;P19013;P13647;P02538;Q86Y46;P08729;P05787		1.8728	2	827.425	414.216
	High	YEDEINKR	P35908;Q7Z794;P04264;P13647;P02538;P05787		1.70156	2	1066.51	533.759
Q01469	Fatty acid-binding protein, epidermal OS=Homo sapiens GN=FABP5 PE=1 SV=3 - [FABP5_HUMAN]	73.4631	45.19	2	8	8	15.1546	7.00537
	A2	Sequence	Protein Group Accessions	Modifications	XCorr	Charge	MH+ [Da]	m/z [Da]
	High	LVVEcVMNNVTcTR	Q01469	C5(Carbamidomethyl); C12(Carbamidomethyl)	4.65047	2	1694.79	847.897
	High	LVVEcVmNNVTcTR	Q01469	C5(Carbamidomethyl); M7(Oxidation); C12(Carbamidomethyl)	4.38602	2	1710.78	855.896
	High	MGAMAKPDcIITcDGK	Q01469	C9(Carbamidomethyl); C13(Carbamidomethyl)	3.83545	3	1767.78	589.931
	High	KMGAMAKPDcIITcDGK	Q01469	C10(Carbamidomethyl); C14(Carbamidomethyl)	3.73157	3	1895.87	632.628
	High	MGAmAKPDcIITcDGK	Q01469	M4(Oxidation); C9(Carbamidomethyl); C13(Carbamidomethyl)	3.65129	3	1783.77	595.261
	High	FEETTADGR	Q01469		2.99181	2	1025.45	513.228
	High	FEETTADGRK	Q01469		2.62835	2	1153.54	577.274
	High	TTQFScTLGEK	Q01469	C6(Carbamidomethyl)	2.36631	2	1271.58	636.295
	High	ELGVGIALR	Q01469		2.23616	2	927.556	464.282
	High	PDcIITcDGK	Q01469	C3(Carbamidomethyl); C7(Carbamidomethyl)	2.00055	2	1178.51	589.759
P04792	Heat shock protein beta-1 OS=Homo sapiens GN=HSPB1 PE=1 SV=2 - [HSPB1_HUMAN]	73.4319	49.76	3	13	13	22.7685	6.40479
	A2	Sequence	Protein Group Accessions	Modifications	XCorr	Charge	MH+ [Da]	m/z [Da]
	High	LFDQAFGLPR	P04792		3.76281	2	1163.61	582.31
	High	LATQSNEITIPVTFESR	P04792		3.75649	2	1905.98	953.493
	High	HEERQDEHGYISR	P04792		3.22564	3	1655.74	552.586
	High	TKDGVVEITGK	P04792		3.22195	2	1146.63	573.817
	High	QLSSGVSEIR	P04792		2.92947	2	1075.57	538.288
	High	VSLDVNHFAPDELTVK	P04792		2.85045	3	1783.91	595.309
	High	TKDGVVEITGKHEER	P04792		2.80314	3	1697.87	566.628
	High	DGVVEITGK	P04792		2.60859	2	917.488	459.248
	High	QDEHGYISR	P04792		2.56016	2	1104.5	552.754
	High	AQLGGPEAAK	P04792		2.17223	2	941.502	471.255
	High	GPSWDPFRDWYPHSR	P04792		2.11794	4	1902.86	476.47
	High	QLsSGVSEIR	P04792	S3(Phospho)	2.10682	2	1155.53	578.269
	High	GPSWDPFR	P04792		1.91137	2	961.446	481.226
	High	DWYPHSR	P04792		1.39131	2	960.427	480.717
P09525	Annexin A4 OS=Homo sapiens GN=ANXA4 PE=1 SV=4 - [ANXA4_HUMAN]	72.3167	43.89	3	11	12	35.8601	6.12549
	A2	Sequence	Protein Group Accessions	Modifications	XCorr	Charge	MH+ [Da]	m/z [Da]
	High	GAGTDEGcLIEILASR	P09525	C8(Carbamidomethyl)	4.87858	2	1661.81	831.409
	High	GLGTDEDAIISVLAYR	P09525		4.8398	2	1692.87	846.937
	High	SETSGSFEDALLAIVK	P09525		4.62837	2	1666.84	833.924
	High	AASGFNAMEDAQTLR	P09525		4.34747	2	1581.72	791.365
	High	AASGFNAmEDAQTLR	P09525	M8(Oxidation)	4.13186	2	1597.72	799.363
	High	DEGNYLDDALVR	P09525		3.68586	2	1379.64	690.321
	High	ISQTYQQQYGR	P09525		3.62624	2	1371.66	686.332
	High	QDAQDLYEAGEK	P09525		3.31313	2	1366.6	683.805
	High	GLGTDDNTLIR	P09525		3.049	2	1174.6	587.803
	High	SDTSFMFQR	P09525		2.34598	2	1118.48	559.746
	High	FLTVLcSR	P09525	C6(Carbamidomethyl)	1.98405	2	995.528	498.267
	High	DIEQSIK	P09525		1.88006	2	832.437	416.722
	High	DLIDDLK	P08758;P09525		1.60161	2	831.442	416.225
P17931	Galectin-3 OS=Homo sapiens GN=LGALS3 PE=1 SV=5 - [LEG3_HUMAN]	70.9682	31.2	2	7	7	26.1361	8.55811
	A2	Sequence	Protein Group Accessions	Modifications	XCorr	Charge	MH+ [Da]	m/z [Da]
	High	VAVNDAHLLQYNHR	P17931		3.4572	3	1649.84	550.617
	High	MLITILGTVKPNANR	P17931		3.42872	2	1640.94	820.972
	High	QSVFPFESGKPFK	P17931		3.17905	3	1497.77	499.927
	High	mLITILGTVKPNANR	P17931	M1(Oxidation)	3.1224	2	1656.94	828.972
	High	IQVLVEPDHFK	P17931		2.98632	3	1324.71	442.243
	High	GNDVAFHFNPR	P17931		2.6254	2	1273.6	637.303
	High	LDNNWGR	P17931		1.74	2	874.412	437.709
	High	IALDFQR	P17931		1.52883	2	862.473	431.74
A8MX94	Glutathione S-transferase P OS=Homo sapiens GN=GSTP1 PE=2 SV=1 - [A8MX94_HUMAN]	70.2956	40.23	2	5	5	19.468	5.97314
	A2	Sequence	Protein Group Accessions	Modifications	XCorr	Charge	MH+ [Da]	m/z [Da]
	High	FQDGDLTLYQSNTILR	A8MX94		5.93591	2	1883.94	942.473
	High	EEVVTVETWQEGSLK	A8MX94		4.28361	2	1733.85	867.428
	High	AFLASPEYVNLPINGNGK	A8MX94		3.641	2	1903.98	952.492
	High	MLLADQGQSWK	A8MX94		3.61073	2	1276.63	638.818
	High	mLLADQGQSWK	A8MX94	M1(Oxidation)	3.14876	2	1292.62	646.814
	High	AScLYGQLPK	A8MX94	C3(Carbamidomethyl)	2.76471	2	1136.57	568.788
P12273	Prolactin-inducible protein OS=Homo sapiens GN=PIP PE=1 SV=1 - [PIP_HUMAN]	69.0443	50.68	1	7	7	16.5618	8.04541
	A2	Sequence	Protein Group Accessions	Modifications	XCorr	Charge	MH+ [Da]	m/z [Da]
	High	TYLISSIPLQGAFNYK	P12273		4.61304	2	1814.96	907.985
	High	TVQIAAVVDVIR	P12273		4.18977	2	1283.76	642.384
	High	ELGIcPDDAAVIPIK	P12273	C5(Carbamidomethyl)	3.9536	2	1610.84	805.922
	High	YTAcLcDDNPK	P12273	C4(Carbamidomethyl); C6(Carbamidomethyl)	3.68216	2	1356.55	678.778
	High	FYTIEILKVE	P12273		3.60005	2	1254.68	627.846
	High	TFYWDFYTNR	P12273		2.4596	2	1412.61	706.811
	High	FYTIEILK	P12273		2.09542	2	1026.58	513.794
P01008	Antithrombin-III OS=Homo sapiens GN=SERPINC1 PE=1 SV=1 - [ANT3_HUMAN]	68.4446	32.11	1	15	15	52.5689	6.7124
	A2	Sequence	Protein Group Accessions	Modifications	XCorr	Charge	MH+ [Da]	m/z [Da]
	High	EQLQDMGLVDLFSPEK	P01008		4.58782	2	1848.9	924.954
	High	FRIEDGFSLK	P01008		4.09921	3	1211.63	404.549
	High	VAEGTQVLELPFK	P01008		3.60888	2	1430.78	715.894
	High	ANRPFLVFIR	P01008		3.21156	3	1232.72	411.577
	High	EVPLNTIIFMGR	P01008		3.08185	2	1389.75	695.377
	High	TSDQIHFFFAK	P01008		3.04433	3	1340.65	447.556
	High	DDLYVSDAFHK	P01008		2.79164	2	1309.59	655.3
	High	SKLPGIVAEGR	P01008		2.72797	2	1126.65	563.829
	High	RVWELSK	P01008		2.29066	2	917.516	459.262
	High	ATEDEGSEQKIPEATNR	P01008		2.25366	3	1874.86	625.623
	High	LPGIVAEGR	P01008		2.17557	2	911.524	456.266
	High	FDTISEK	P01008		2.08945	2	839.41	420.209
	High	FATTFYQHLADSK	P01008		1.56914	3	1528.73	510.249
	High	DIPMNPMcIYR	P01008	C8(Carbamidomethyl)	1.54544	2	1409.63	705.319
	High	IEDGFSLK	P01008		1.24199	2	908.466	454.737
P63104	14-3-3 protein zeta/delta OS=Homo sapiens GN=YWHAZ PE=1 SV=1 - [1433Z_HUMAN]	67.0095	38.78	11	7	11	27.7277	4.79248
	A2	Sequence	Protein Group Accessions	Modifications	XCorr	Charge	MH+ [Da]	m/z [Da]
	High	SVTEQGAELSNEER	P63104		4.55743	2	1548.7	774.855
	High	DIcNDVLSLLEK	P63104	C3(Carbamidomethyl)	3.91725	2	1418.71	709.858
	High	KEMQPTHPIR	P31946-2;P27348;P63104		3.54325	3	1236.65	412.887
	High	DSTLIMQLLR	P31946-2;P62258;Q04917;P61981;P27348;P63104;P31947-2		3.15465	2	1189.66	595.332
	High	YDDMAAcMK	P63104	C7(Carbamidomethyl)	3.14338	2	1104.41	552.707
	High	YLAEVAAGDDKK	P63104		3.04426	3	1279.64	427.22
	High	VVSSIEQK	P63104		2.57209	2	889.496	445.252
	High	NLLSVAYK	P31946-2;P62258;Q04917;P61981;P27348;P63104;P31947-2		2.51586	2	907.517	454.262
	High	YLAEVAAGDDK	P63104		2.42013	2	1151.55	576.279
	High	EmQPTHPIR	P31946-2;P27348;P63104	M2(Oxidation)	2.29602	2	1124.54	562.776
	High	YDDMAAcmK	P63104	C7(Carbamidomethyl); M8(Oxidation)	2.24665	2	1120.4	560.706
	High	FLIPNASQAESK	P63104		2.16014	2	1304.67	652.84
P09960	Leukotriene A-4 hydrolase OS=Homo sapiens GN=LTA4H PE=1 SV=2 - [LKHA4_HUMAN]	66.7622	23.73	4	11	11	69.2412	6.17627
	A2	Sequence	Protein Group Accessions	Modifications	XCorr	Charge	MH+ [Da]	m/z [Da]
	High	MQEVYNFNAINNSEIR	P09960		5.03199	2	1941.9	971.453
	High	TLTGTAALTVQSQEDNLR	P09960		4.0577	3	1917.98	639.997
	High	EDDLNSFNATDLK	P09960		4.04134	2	1481.66	741.336
	High	ASMHPVTAMLVGK	P09960		4.03813	3	1341.69	447.903
	High	GSPMEISLPIALSK	P09960		3.74237	2	1442.78	721.892
	High	SSALQWLTPEQTSGK	P09960		3.73784	2	1632.82	816.912
	High	SAYEFSETESMLK	P09960		3.49556	2	1521.67	761.337
	High	ELVALMSAIR	P09960		2.84808	2	1102.62	551.813
	High	LTYTAEVSVPK	P09960		2.63915	2	1207.65	604.328
	High	DGETPDPEDPSR	P09960		2.59637	2	1314.53	657.771
	High	WEDAIPLALK	P09960		2.37275	2	1155.63	578.32
P02749	Beta-2-glycoprotein 1 OS=Homo sapiens GN=APOH PE=1 SV=3 - [APOH_HUMAN]	65.7763	23.19	3	8	8	38.2727	7.97217
	A2	Sequence	Protein Group Accessions	Modifications	XCorr	Charge	MH+ [Da]	m/z [Da]
	High	KFIcPLTGLWPINTLK	P02749	C4(Carbamidomethyl)	3.83475	3	1901.06	634.357
	High	FIcPLTGLWPINTLK	P02749	C3(Carbamidomethyl)	3.81566	2	1772.97	886.988
	High	TFYEPGEEITYScK	P02749	C13(Carbamidomethyl)	3.52884	2	1723.74	862.372
	High	KATVVYQGER	P02749		3.48137	2	1150.61	575.811
	High	TcPKPDDLPFSTVVPLK	P02749	C2(Carbamidomethyl)	3.44734	3	1913.99	638.668
	High	VcPFAGILENGAVR	P02749	C2(Carbamidomethyl)	3.09518	2	1502.77	751.888
	High	ATVVYQGER	P02749		2.88882	2	1022.52	511.764
	High	TDASDVKPc	P02749	C9(Carbamidomethyl)	2.84517	2	992.43	496.718
P13646	Keratin, type I cytoskeletal 13 OS=Homo sapiens GN=KRT13 PE=1 SV=4 - [K1C13_HUMAN]	64.6508	24.67	7	8	14	49.5574	4.95752
	A2	Sequence	Protein Group Accessions	Modifications	XCorr	Charge	MH+ [Da]	m/z [Da]
	High	MIGFPSSAGSVSPR	P13646		3.26288	2	1392.68	696.844
	High	LKYENELALR	P13646		3.13745	3	1248.69	416.901
	High	TRLEQEIATYR	P13646;P02533;P08779		3.10359	2	1379.72	690.361
	High	LEQEIATYR	P13646;P02533;P08779;P08727		3.02622	2	1122.57	561.789
	High	SEMEcQNQEYK	P13646	C5(Carbamidomethyl)	3.00667	2	1445.56	723.281
	High	EVSTNTAmIQTSK	P13646	M8(Oxidation)	2.71226	2	1425.68	713.344
	High	VILEIDNAR	P13646		2.51194	2	1042.58	521.793
	High	QSVEADINGLR	P13645;P13646		2.49506	2	1201.61	601.308
	High	ITMQNLNDR	P13646;P08727		2.40387	2	1104.54	552.773
	High	LAADDFR	P13645;P13646;P02533;P08779;F8VZY9;P08727		2.34949	2	807.395	404.201
	High	TIEELRDK	P13646		2.25856	2	1003.54	502.272
	High	YENELALR	P13646		2.25451	2	1007.51	504.258
	High	EQYEAMAER	P13646		2.17399	2	1126.48	563.741
	High	ITmQNLNDR	P13646;P08727	M3(Oxidation)	2.02198	2	1120.54	560.772
	High	QSVEADINGLRR	P13645;P13646		1.64599	3	1357.71	453.241
P26038	Moesin OS=Homo sapiens GN=MSN PE=1 SV=3 - [MOES_HUMAN]	64.6187	18.89	2	7	12	67.7778	6.40479
	A2	Sequence	Protein Group Accessions	Modifications	XCorr	Charge	MH+ [Da]	m/z [Da]
	High	RKPDTIEVQQMK	E7EQR4;P26038		4.21732	2	1472.78	736.893
	High	APDFVFYAPR	E7EQR4;P26038		3.67525	2	1182.59	591.796
	High	AQQELEEQTR	P26038		3.08934	2	1231.58	616.296
	High	KAPDFVFYAPR	E7EQR4;P26038		2.84188	3	1310.68	437.565
	High	ESEAVEWQQK	P26038		2.67883	2	1233.57	617.287
	High	GMLREDAVLEYLK	P26038		2.62201	3	1536.8	512.937
	High	ALTSELANAR	P26038		2.57588	2	1045.55	523.281
	High	IGFPWSEIR	E7EQR4;P26038		2.41185	2	1104.58	552.792
	High	AQMVQEDLEK	P26038		2.05467	2	1190.57	595.786
	High	EKEELMER	P26038		1.94395	2	1063.5	532.255
	High	LFFLQVK	E7EQR4;P26038		1.89718	2	894.539	447.773
	High	IQVWHEEHR	P26038		1.7008	3	1233.61	411.874
P62937	Peptidyl-prolyl cis-trans isomerase A OS=Homo sapiens GN=PPIA PE=1 SV=2 - [PPIA_HUMAN]	64.5439	43.64	6	10	10	18.0009	7.81104
	A2	Sequence	Protein Group Accessions	Modifications	XCorr	Charge	MH+ [Da]	m/z [Da]
	High	SIYGEKFEDENFILK	P62937		4.47171	2	1831.9	916.453
	High	VSFELFADKVPK	P62937		3.68572	2	1379.75	690.378
	High	VKEGMNIVEAMER	P62937		3.67498	3	1505.74	502.583
	High	VSFELFADK	P62937		3.00346	2	1055.53	528.271
	High	EGMNIVEAMER	P62937		2.89258	2	1278.57	639.791
	High	FEDENFILK	P62937		2.7238	2	1154.57	577.786
	High	KITIADcGQLE	P62937	C7(Carbamidomethyl)	2.72308	2	1247.62	624.313
	High	ITIADcGQLE	P62937	C6(Carbamidomethyl)	2.68857	2	1119.53	560.268
	High	VKEGmNIVEAMER	P62937	M5(Oxidation)	2.17963	2	1521.73	761.368
	High	IIPGFMcQGGDFTR	P62937	C7(Carbamidomethyl)	2.16671	3	1598.73	533.582
	High	IIPGFmcQGGDFTR	P62937	M6(Oxidation); C7(Carbamidomethyl)	1.87764	2	1614.73	807.87
	High	TEWLDGK	P62937		1.50315	2	848.409	424.708
B7Z6M1	Plastin-3 OS=Homo sapiens GN=PLS3 PE=2 SV=1 - [B7Z6M1_HUMAN]	64.2347	19.32	7	6	10	65.5908	6.30322
	A2	Sequence	Protein Group Accessions	Modifications	XCorr	Charge	MH+ [Da]	m/z [Da]
	High	AYFHLLNQIAPK	Q14651;B7Z6M1		3.90121	3	1414.78	472.264
	High	KLENcNYAVELGK	P13796;B7Z6M1;Q14651	C5(Carbamidomethyl)	3.7756	2	1537.76	769.383
	High	LENcNYAVELGK	Q14651;P13796;B7Z6M1	C4(Carbamidomethyl)	3.64936	2	1409.66	705.336
	High	QFVTPADVVSGNPK	Q14651;B7Z6M1		3.49268	2	1458.75	729.88
	High	ANDDIIVNWVNR	B7Z6M1		3.21434	2	1428.72	714.863
	High	AESMLQQADK	B7Z6M1		3.15325	2	1120.52	560.765
	High	IDINMSGFNETDDLKR	B7Z6M1		3.03045	3	1867.86	623.293
	High	HVIPMNPNTDDLFK	B7Z6M1		2.34238	3	1640.8	547.604
	High	STSIQSFK	B7Z6M1		2.21638	2	897.46	449.234
	High	VYALPEDLVEVKPK	B7Z6M1		1.96963	3	1599.89	533.968
F5H7U0	6-phosphogluconate dehydrogenase, decarboxylating OS=Homo sapiens GN=PGD PE=2 SV=1 - [F5H7U0_HUMAN]	62.0528	22.99	6	10	10	50.7608	8.03076
	A2	Sequence	Protein Group Accessions	Modifications	XCorr	Charge	MH+ [Da]	m/z [Da]
	High	GILFVGSGVSGGEEGAR	F5H7U0		5.12844	2	1591.8	796.403
	High	DYFGAHTYELLAK	F5H7U0		3.87178	2	1527.74	764.371
	High	TVSKVDDFLANEAK	F5H7U0		3.19356	2	1536.78	768.896
	High	SAVENcQDSWR	F5H7U0	C6(Carbamidomethyl)	3.17111	2	1351.56	676.284
	High	AGQAVDDFIEK	F5H7U0		3.1395	2	1192.57	596.79
	High	VDDFLANEAK	F5H7U0		3.0321	2	1121.54	561.273
	High	YGPSLMPGGNK	F5H7U0		2.9297	2	1120.54	560.772
	High	HEMLPASLIQAQR	F5H7U0		2.71478	3	1493.78	498.599
	High	RIILLVK	F5H7U0		2.49315	2	854.613	427.81
	High	cLSSLKDER	F5H7U0	C1(Carbamidomethyl)	2.24424	2	1107.54	554.274
P04075	Fructose-bisphosphate aldolase A OS=Homo sapiens GN=ALDOA PE=1 SV=2 - [ALDOA_HUMAN]	60.6188	25.27	10	11	11	39.3953	8.08936
	A2	Sequence	Protein Group Accessions	Modifications	XCorr	Charge	MH+ [Da]	m/z [Da]
	High	GILAADESTGSIAK	P04075		4.48461	2	1332.69	666.849
	High	FSHEEIAMATVTALR	P04075		4.15528	2	1675.84	838.426
	High	RLQSIGTENTEENRR	P04075		3.88332	3	1802.9	601.638
	High	LQSIGTENTEENR	P04075		3.38257	2	1490.7	745.852
	High	ALANSLAcQGK	P04075	C8(Carbamidomethyl)	3.37781	2	1132.57	566.789
	High	RALANSLAcQGK	P04075	C9(Carbamidomethyl)	3.10417	2	1288.67	644.841
	High	ADDGRPFPQVIK	P04075		2.71711	3	1342.7	448.239
	High	AAQEEYVKR	P04075		2.50768	2	1093.56	547.283
	High	ALQASALK	P04075		2.26476	2	801.48	401.243
	High	ELSDIAHR	P04075		2.00057	2	940.48	470.744
	High	LQSIGTENTEENRR	P04075		1.65871	3	1646.8	549.605
P07437	Tubulin beta chain OS=Homo sapiens GN=TUBB PE=1 SV=2 - [TBB5_HUMAN]	59.9558	31.53	22	1	11	49.639	4.89404
	A2	Sequence	Protein Group Accessions	Modifications	XCorr	Charge	MH+ [Da]	m/z [Da]
	High	NSSYFVEWIPNNVK	P07437;P68371		4.28584	2	1696.82	848.913
	High	EIVHIQAGQcGNQIGAK	P07437;P68371	C10(Carbamidomethyl)	4.02877	3	1822.91	608.308
	High	IMNTFSVVPSPK	P68371;P07437		3.8605	2	1319.69	660.35
	High	GHYTEGAELVDSVLDVVR	P07437;P68371		3.67969	3	1958.98	653.664
	High	EVDEQMLNVQNK	P07437;P68371		3.67604	2	1446.68	723.842
	High	LHFFMPGFAPLTSR	P07437;P68371		3.26283	2	1620.82	810.914
	High	LAVNMVPFPR	P68371;P07437		3.15879	2	1143.63	572.318
	High	AILVDLEPGTMDSVR	P07437		3.05403	2	1615.82	808.416
	High	NMMAAcDPR	P07437;P68371	C6(Carbamidomethyl)	2.70139	2	1065.42	533.214
	High	TAVcDIPPR	P07437;P68371	C4(Carbamidomethyl)	2.29978	2	1028.51	514.76
	High	FPGQLNADLR	P68371;P07437		2.23701	2	1130.59	565.797
P14550	Alcohol dehydrogenase [NADP(+)] OS=Homo sapiens GN=AKR1A1 PE=1 SV=3 - [AK1A1_HUMAN]	59.6428	41.85	2	13	14	36.5499	6.78564
	A2	Sequence	Protein Group Accessions	Modifications	XCorr	Charge	MH+ [Da]	m/z [Da]
	High	NADGTIcYDSTHYK	P14550	C7(Carbamidomethyl)	4.55437	2	1644.68	822.843
	High	GLVQALGLSNFNSR	P14550		3.80452	2	1475.79	738.397
	High	GLEVTAYSPLGSSDR	P14550		3.72597	2	1551.75	776.379
	High	VFDFTFSPEEMK	P14550		3.70684	2	1476.66	738.835
	High	HHPEDVEPALR	P14550		3.03391	3	1299.64	433.884
	High	MPLIGLGTWK	P14550;P15121		2.73215	2	1115.62	558.314
	High	AVPREELFVTSK	P14550		2.70072	2	1375.75	688.377
	High	HHPEDVEPALRK	P14550		2.69429	3	1427.73	476.582
	High	YIVPMLTVDGK	P14550		2.52918	2	1235.66	618.335
	High	YALSVGYR	P14550		2.52386	2	928.482	464.745
	High	SPAQILLR	P14550		2.45152	2	897.546	449.277
	High	QIDDILSVASVR	P14550		2.11776	2	1315.71	658.36
	High	ALEALVAK	P14550		1.76525	2	814.498	407.752
	High	EELFVTSK	P14550		1.63738	2	952.49	476.749
P01861	Ig gamma-4 chain C region OS=Homo sapiens GN=IGHG4 PE=1 SV=1 - [IGHG4_HUMAN]	57.5542	27.52	1	2	7	35.9179	7.35693
	A2	Sequence	Protein Group Accessions	Modifications	XCorr	Charge	MH+ [Da]	m/z [Da]
	High	VVSVLTVLHQDWLNGK	P01857;P01860;P01861		4.29061	2	1808	904.504
	High	STSESTAALGcLVK	P01859;P01861	C11(Carbamidomethyl)	3.90111	2	1423.7	712.353
	High	GPSVFPLAPcSR	P01859;P01860;P01861	C10(Carbamidomethyl)	2.95338	2	1287.64	644.324
	High	TTPPVLDSDGSFFLYSR	P01861		2.88654	2	1901.92	951.461
	High	NQVSLTcLVK	P01857;P01859;P01860;P01861	C7(Carbamidomethyl)	2.47085	2	1161.62	581.314
	High	DTLMISR	P01857;P01859;P01860;P01861		1.67476	2	835.429	418.218
	High	TYTcNVDHKPSNTK	P01861	C4(Carbamidomethyl)	1.66273	3	1664.76	555.592
	High	DTLmISR	P01857;P01859;P01860;P01861	M4(Oxidation)	1.53843	2	851.426	426.216
O75891	Cytosolic 10-formyltetrahydrofolate dehydrogenase OS=Homo sapiens GN=ALDH1L1 PE=1 SV=2 - [AL1L1_HUMAN]	57.1033	20.07	10	13	14	98.7666	5.93506
	A2	Sequence	Protein Group Accessions	Modifications	XCorr	Charge	MH+ [Da]	m/z [Da]
	High	ANATEFGLASGVFTR	O75891		4.0615	2	1540.76	770.885
	High	EcEVLPDDTVSTLYNR	O75891	C2(Carbamidomethyl)	3.62442	2	1910.87	955.938
	High	LPQPEEGATYEGIQK	O75891		3.54154	2	1659.81	830.409
	High	LQAGTVFVNTYNK	O75891		3.48399	2	1454.75	727.879
	High	MPHQLFIGGEFVDAEGAK	O75891		3.25435	3	1945.94	649.317
	High	HGSIIYHPSLLPR	O75891		2.96073	3	1489.82	497.277
	High	VLEVEDSTDFFK	O75891		2.89439	2	1428.7	714.852
	High	EGATLVcGGNQVPR	O75891	C7(Carbamidomethyl)	2.86402	2	1457.7	729.355
	High	IQGSTIPINQAR	O75891		2.76398	2	1297.71	649.358
	High	LMEYcQHGVK	O75891	C5(Carbamidomethyl)	2.66661	2	1264.57	632.789
	High	AGLILFGNDDK	O75891		2.64309	2	1162.6	581.806
	High	SPLIIFADcDLNK	O75891	C9(Carbamidomethyl)	2.5349	2	1505.77	753.387
	High	IGFTGSTEVGK	O75891		2.41452	2	1095.56	548.284
	High	FLFPEGIK	O75891		1.88873	2	950.528	475.768
E9PLK3	Puromycin-sensitive aminopeptidase OS=Homo sapiens GN=NPEPPS PE=2 SV=1 - [E9PLK3_HUMAN]	56.9373	18.8	12	14	14	102.922	5.60498
	A2	Sequence	Protein Group Accessions	Modifications	XCorr	Charge	MH+ [Da]	m/z [Da]
	High	VTLSFPSTLQTGTGTLK	E9PLK3		3.82133	2	1750.95	875.977
	High	KPYPDDENLVEVK	E9PLK3		3.75837	2	1545.77	773.388
	High	TQYSSAMLESLLPGIR	E9PLK3		3.67485	2	1765.9	883.455
	High	LGLQNDLFSLAR	E9PLK3		3.57713	2	1346.73	673.868
	High	YAAVTQFEATDAR	E9PLK3		3.20993	2	1442.68	721.842
	High	DAESIHQYLLQR	E9PLK3		3.15744	2	1472.74	736.873
	High	LGWDPKPGEGHLDALLR	E9PLK3		3.00853	3	1873.98	625.332
	High	SPVYLTVLK	E9PLK3		2.83113	2	1019.61	510.307
	High	AGIISTVEVLK	E9PLK3		2.37199	2	1129.67	565.341
	High	LSVEGFAVDK	E9PLK3		2.35209	2	1064.56	532.782
	High	FALEVAAK	E9PLK3		2.12105	2	848.483	424.745
	High	LNLGTVGFYR	E9PLK3		2.08837	2	1139.61	570.311
	High	VALSNMNVIDR	E9PLK3		1.96876	2	1231.64	616.324
	High	AFFESHPAPSAER	E9PLK3		1.77768	3	1445.67	482.562
P07737	Profilin-1 OS=Homo sapiens GN=PFN1 PE=1 SV=2 - [PROF1_HUMAN]	56.9124	71.43	3	9	9	15.0446	8.26514
	A2	Sequence	Protein Group Accessions	Modifications	XCorr	Charge	MH+ [Da]	m/z [Da]
	High	TFVNITPAEVGVLVGK	P07737		4.76841	2	1643.92	822.464
	High	SSFYVNGLTLGGQK	P07737		4.02685	2	1470.75	735.877
	High	DSLLQDGEFSMDLR	P07737		3.89867	2	1625.74	813.371
	High	STGGAPTFNVTVTK	P07737		3.3627	2	1379.71	690.357
	High	DSPSVWAAVPGK	P07737		2.94092	2	1213.61	607.31
	High	cYEMASHLR	P07737	C1(Carbamidomethyl)	2.88096	2	1166.5	583.752
	High	TDKTLVLLMGK	P07737		2.76955	2	1218.7	609.856
	High	DSLLQDGEFSmDLR	P07737	M11(Oxidation)	2.31722	2	1641.75	821.381
	High	EGVHGGLINK	P07737		2.25253	2	1023.55	512.28
	High	TLVLLMGK	P07737		1.71606	2	874.537	437.772
G5EA52	Protein disulfide isomerase family A, member 3, isoform CRA_b OS=Homo sapiens GN=PDIA3 PE=2 SV=1 - [G5EA52_HUMAN]	56.4502	25.77	2	8	12	54.9289	6.85889
	A2	Sequence	Protein Group Accessions	Modifications	XCorr	Charge	MH+ [Da]	m/z [Da]
	High	MDATANDVPSPYEVR	G5EA52		3.61679	2	1664.75	832.877
	High	ELSDFISYLQR	G5EA52		3.48971	2	1370.69	685.849
	High	DGEEAGAYDGPR	G5EA52;H7BZJ3		3.35327	2	1236.51	618.757
	High	FLQDYFDGNLKR	G5EA52		3.26794	2	1515.74	758.375
	High	RLAPEYEAAATR	G5EA52;H7BZJ3		3.21417	2	1347.7	674.351
	High	YGVSGYPTLK	G5EA52;H7BZJ3		2.85244	2	1084.56	542.785
	High	EATNPPVIQEEKPK	G5EA52		2.79658	2	1579.82	790.412
	High	FLQDYFDGNLK	G5EA52		2.61224	2	1359.65	680.329
	High	LAPEYEAAATR	G5EA52;H7BZJ3		2.55172	2	1191.59	596.299
	High	GFPTIYFSPANKK	G5EA52		2.24181	2	1469.77	735.389
	High	FVMQEEFSR	G5EA52		2.14805	2	1172.53	586.77
	High	QAGPASVPLRTEEEFKK	G5EA52		2.13182	3	1886.98	629.666
P0CG05	Ig lambda-2 chain C regions OS=Homo sapiens GN=IGLC2 PE=1 SV=1 - [LAC2_HUMAN]	56.3743	37.74	4	1	3	11.2865	7.23975
	A2	Sequence	Protein Group Accessions	Modifications	XCorr	Charge	MH+ [Da]	m/z [Da]
	High	YAASSYLSLTPEQWK	B9A064;P0CG05;A0M8Q6		4.82503	2	1743.85	872.428
	High	SYScQVTHEGSTVEK	B9A064;P0CG05	C4(Carbamidomethyl)	4.41635	2	1711.75	856.377
	High	AGVETTTPSK	P0CG05		3.14999	2	990.506	495.757
P06737-2	Isoform 2 of Glycogen phosphorylase, liver form OS=Homo sapiens GN=PYGL - [PYGL_HUMAN]	56.2435	20.66	5	13	14	93.0751	7.29834
	A2	Sequence	Protein Group Accessions	Modifications	XCorr	Charge	MH+ [Da]	m/z [Da]
	High	EYAQNIWNVEPSDLK	P06737-2		3.95277	2	1805.86	903.433
	High	SRPEFMLPVHFYGK	P06737-2		3.83239	3	1707.85	569.955
	High	DFSELEPDKFQNK	P06737-2		3.57146	2	1596.74	798.875
	High	LITSVADVVNNDPMVGSK	P06737-2		3.32681	2	1858.95	929.979
	High	GIVGVENVAELK	P06737-2		3.19437	2	1227.69	614.347
	High	FSQFLETEYK	P06737-2		3.04053	2	1291.61	646.308
	High	INPSSMFDVQVK	P06737-2		2.76551	2	1364.68	682.844
	High	VFADYEAYVK	P06737-2		2.48965	2	1204.58	602.795
	High	IDDVAALDKK	P06737-2		2.40003	2	1087.59	544.3
	High	EYYEALPELK	P06737-2		2.25977	2	1254.62	627.812
	High	DYYFALAHTVR	P06737-2		2.16821	3	1355.67	452.561
	High	TFAYTNHTVLPEALER	P06737-2		2.15637	3	1861.93	621.314
	High	YEYGIFNQK	P06737-2		2.085	2	1161.55	581.279
	High	VIFLENYR	P11216;P06737-2		1.76567	2	1053.57	527.287
Q01518-2	Isoform 2 of Adenylyl cyclase-associated protein 1 OS=Homo sapiens GN=CAP1 - [CAP1_HUMAN]	55.9783	25.11	10	11	11	51.7977	8.06006
	A2	Sequence	Protein Group Accessions	Modifications	XCorr	Charge	MH+ [Da]	m/z [Da]
	High	SGPKPFSAPKPQTSPSPK	Q01518-2		4.3905	3	1837.96	613.324
	High	ALLVTASQcQQPAENK	Q01518-2	C9(Carbamidomethyl)	4.06377	3	1757.88	586.63
	High	SGPKPFSAPKPQtSPSPK	Q01518-2	T13(Phospho)	3.38769	3	1917.93	639.983
	High	TDGcHAYLSK	Q01518-2	C4(Carbamidomethyl)	3.2042	2	1151.51	576.257
	High	EMNDAAMFYTNR	Q01518-2		3.14094	2	1462.6	731.801
	High	LEAVSHTSDMHR	Q01518-2		3.06629	2	1382.64	691.821
	High	KEPAVLELEGK	Q01518-2		2.83821	3	1212.67	404.896
	High	INSITVDNcK	Q01518-2	C9(Carbamidomethyl)	2.72683	2	1163.56	582.286
	High	NSLDcEIVSAK	Q01518-2	C5(Carbamidomethyl)	2.4692	2	1235.58	618.295
	High	cVNTTLQIK	Q01518-2	C1(Carbamidomethyl)	2.31642	2	1076.57	538.789
	High	HAEMVHTGLK	Q01518-2		2.07577	2	1122.57	561.787
	High	EPAVLELEGK	Q01518-2		2.04451	2	1084.58	542.795
Q71U36-2	Isoform 2 of Tubulin alpha-1A chain OS=Homo sapiens GN=TUBA1A - [TBA1A_HUMAN]	55.8075	31.97	21	2	12	46.2678	5.08447
	A2	Sequence	Protein Group Accessions	Modifications	XCorr	Charge	MH+ [Da]	m/z [Da]
	High	AVcMLSNTTAIAEAWAR	Q71U36-2;A8MUB1	C3(Carbamidomethyl)	4.63923	2	1864.89	932.95
	High	AVFVDLEPTVIDEVR	Q71U36-2		4.21109	2	1701.91	851.457
	High	LDHKFDLMYAK	Q71U36-2;A8MUB1		3.57637	3	1380.69	460.901
	High	VGINYQPPTVVPGGDLAK	Q71U36-2;A8MUB1		3.28801	2	1824.97	912.991
	High	DVNAAIATIK	Q71U36-2		3.16661	2	1015.57	508.29
	High	IHFPLATYAPVISAEK	Q71U36-2;A8MUB1		2.68398	3	1756.95	586.322
	High	QLFHPEQLITGK	Q71U36-2;A8MUB1		2.65335	2	1410.76	705.882
	High	YMAccLLYR	Q71U36-2;A8MUB1	C4(Carbamidomethyl); C5(Carbamidomethyl)	2.27091	2	1249.54	625.275
	High	EDAANNYAR	Q71U36-2;A8MUB1		2.15753	2	1023.44	512.226
	High	FDLMYAK	Q71U36-2;A8MUB1		2.00188	2	887.428	444.218
	High	LSVDYGKK	Q71U36-2;A8MUB1		1.83883	2	909.5	455.254
	High	EDMAALEK	Q71U36-2;A8MUB1		1.31761	2	906.419	453.713
P16152	Carbonyl reductase [NADPH] 1 OS=Homo sapiens GN=CBR1 PE=1 SV=3 - [CBR1_HUMAN]	55.7608	46.57	4	8	11	30.3559	8.32373
	A2	Sequence	Protein Group Accessions	Modifications	XCorr	Charge	MH+ [Da]	m/z [Da]
	High	GQAAVQQLQAEGLSPR	P16152;O75828		4.94438	2	1652.86	826.935
	High	SETITEEELVGLMNK	P16152		3.89216	2	1692.82	846.915
	High	VVNVSSIMSVR	P16152		3.56613	2	1190.65	595.828
	High	ILLNAccPGWVR	P16152	C6(Carbamidomethyl); C7(Carbamidomethyl)	3.39381	2	1458.72	729.866
	High	LFSGDVVLTAR	P16152		3.23812	2	1177.65	589.329
	High	FHQLDIDDLQSIR	P16152;O75828		2.66013	3	1599.8	533.939
	High	DVcTELLPLIKPQGR	P16152	C3(Carbamidomethyl)	2.56854	3	1738.94	580.318
	High	IGVTVLSR	O75828;P16152		2.41282	2	844.519	422.763
	High	EGWPSSAYGVTK	P16152		2.16049	2	1281.6	641.304
	High	ScSPELQQK	P16152	C2(Carbamidomethyl)	2.10728	2	1076.5	538.753
	High	TNFFGTR	P16152		1.42398	2	842.41	421.709
O95834	Echinoderm microtubule-associated protein-like 2 OS=Homo sapiens GN=EML2 PE=2 SV=1 - [EMAL2_HUMAN]	55.6656	22.96	10	13	13	70.6341	6.31592
	A2	Sequence	Protein Group Accessions	Modifications	XCorr	Charge	MH+ [Da]	m/z [Da]
	High	SAGFHPSGSVLAVGTVTGR	O95834		3.76795	2	1799.92	900.466
	High	LQEVEVPEDFGPVR	O95834		3.76437	2	1613.81	807.407
[truncated: 3,487 more rows]

## Sheet: ALZ_10_Orbi_Homo_Sheet1
Accession	Description	Score	Coverage	# Proteins	# Unique Peptides	# Peptides	MW [kDa]	calc. pI
P02768	Serum albumin OS=Homo sapiens GN=ALB PE=1 SV=2 - [ALBU_HUMAN]	1703.6	59.11	7	48	48	69.3215	6.27783
	A2	Sequence	Protein Group Accessions	Modifications	XCorr	Charge	MH+ [Da]	m/z [Da]
	High	ADDKETcFAEEGKK	P02768	C7(Carbamidomethyl)	5.37426	3	1627.73	543.248
	High	PcFSALEVDETYVPK	P02768	C2(Carbamidomethyl)	5.30462	2	1754.84	877.922
	High	SLHTLFGDKLcTVATLR	P02768	C11(Carbamidomethyl)	5.25845	2	1932.04	966.525
	High	KVPQVSTPTLVEVSR	P02768		4.97087	3	1639.94	547.318
	High	RHPYFYAPELLFFAK	P02768		4.95444	3	1899	633.671
	High	RPcFSALEVDETYVPK	P02768	C3(Carbamidomethyl)	4.68029	3	1910.94	637.65
	High	AVMDDFAAFVEK	P02768		4.65752	3	1342.64	448.218
	High	LKEccEKPLLEK	P02768	C4(Carbamidomethyl); C5(Carbamidomethyl)	4.65558	2	1546.8	773.903
	High	RHPDYSVVLLLR	P02768		4.60578	3	1467.85	489.954
	High	QNcELFEQLGEYK	P02768	C3(Carbamidomethyl)	4.56398	2	1657.76	829.382
	High	TcVADESAENcDK	P02768	C2(Carbamidomethyl); C11(Carbamidomethyl)	4.41018	2	1498.58	749.795
	High	AEFAEVSKLVTDLTK	P02768		4.39095	2	1650.9	825.953
	High	ccAAADPHEcYAK	P02768	C1(Carbamidomethyl); C2(Carbamidomethyl); C10(Carbamidomethyl)	4.32329	2	1552.6	776.804
	High	HPYFYAPELLFFAK	P02768		4.12139	3	1742.9	581.639
	High	YIcENQDSISSK	P02768	C3(Carbamidomethyl)	4.01924	2	1443.65	722.327
	High	ADDKETcFAEEGK	P02768	C7(Carbamidomethyl)	3.97069	3	1499.64	500.55
	High	FKDLGEENFK	P02768		3.95856	3	1226.61	409.541
	High	AAFTEccQAADK	P02768	C6(Carbamidomethyl); C7(Carbamidomethyl)	3.88291	2	1371.57	686.288
	High	FPKAEFAEVSK	P02768		3.87546	3	1252.66	418.225
	High	LAKTYETTLEK	P02768		3.75435	3	1296.71	432.908
	High	VPQVSTPTLVEVSR	P02768		3.7231	3	1511.85	504.621
	High	AVmDDFAAFVEK	P02768	M3(Oxidation)	3.71903	2	1358.63	679.821
	High	LVAASQAALGL	P02768		3.59273	2	1013.6	507.305
	High	DVFLGmFLYEYAR	P02768	M6(Oxidation)	3.5735	2	1639.79	820.398
	High	ETYGEMADccAK	P02768	C9(Carbamidomethyl); C10(Carbamidomethyl)	3.54928	2	1434.54	717.771
	High	LDELRDEGKASSAK	P02768		3.46279	3	1518.78	506.931
	High	VTKccTESLVNR	P02768	C4(Carbamidomethyl); C5(Carbamidomethyl)	3.46186	2	1466.71	733.859
	High	LVNEVTEFAK	P02768		3.44892	2	1149.62	575.311
	High	HPDYSVVLLLR	P02768		3.44691	3	1311.75	437.92
	High	KQTALVELVK	P02768		3.38919	2	1128.7	564.854
	High	AAFTECcQAADK	P02768	C7(Carbamidomethyl)	3.2372	2	1314.55	657.778
	High	ETYGEmADccAK	P02768	M6(Oxidation); C9(Carbamidomethyl); C10(Carbamidomethyl)	3.21877	2	1450.53	725.769
	High	ccTESLVNR	P02768	C1(Carbamidomethyl); C2(Carbamidomethyl)	3.21608	2	1138.5	569.753
	High	EccEKPLLEK	P02768	C2(Carbamidomethyl); C3(Carbamidomethyl)	3.16761	2	1305.62	653.315
	High	QEPERNEcFLQHK	P02768	C8(Carbamidomethyl)	2.99517	2	1714.8	857.905
	High	DVFLGMFLYEYAR	P02768		2.9641	2	1623.79	812.4
	High	SLHTLFGDK	P02768		2.85796	2	1017.54	509.272
	High	DDNPNLPR	P02768		2.8477	2	940.452	470.729
	High	KLVAASQAALGL	P02768		2.77665	2	1141.7	571.352
	High	DVcKNYAEAK	P02768	C3(Carbamidomethyl)	2.70791	2	1197.56	599.283
	High	EQLKAVMDDFAAFVEK	P02768		2.69156	3	1840.93	614.314
	High	KYLYEIAR	P02768		2.51324	2	1055.59	528.298
	High	LcTVATLR	P02768	C2(Carbamidomethyl)	2.50286	2	933.52	467.264
	High	QTALVELVK	P02768		2.31955	2	1000.61	500.807
	High	FQNALLVR	P02768		2.26475	2	960.565	480.786
	High	LDELRDEGK	P02768		2.228	2	1074.55	537.777
	High	AEFAEVSK	P02768		2.11019	2	880.443	440.725
	High	YLYEIAR	P02768		2.10125	2	927.494	464.251
	High	TYETTLEK	P02768		2.07606	2	984.491	492.749
	High	LKcASLQK	P02768	C3(Carbamidomethyl)	2.02709	2	947.538	474.273
	High	LSQRFPK	P02768		1.8558	2	875.51	438.259
	High	DLGEENFK	P02768		1.82905	2	951.442	476.224
E7ER44	Kaliocin-1 OS=Homo sapiens GN=LTF PE=2 SV=1 - [E7ER44_HUMAN]	972.944	58.76	6	49	49	77.9198	8.11865
	A2	Sequence	Protein Group Accessions	Modifications	XCorr	Charge	MH+ [Da]	m/z [Da]
	High	GEADAMSLDGGYVYTAGK	E7ER44		6.08108	3	1804.81	602.274
	High	cAFSSQEPYFSYSGAFK	E7ER44	C1(Carbamidomethyl)	5.6753	2	1975.85	988.43
	High	KGGSFQLNELQGLK	E7ER44		5.19392	2	1518.83	759.918
	High	SNLcALcIGDEQGENK	E7ER44	C4(Carbamidomethyl); C7(Carbamidomethyl)	5.07901	2	1807.8	904.402
	High	YLGPQYVAGITNLK	E7ER44		4.89583	2	1536.84	768.926
	High	SVQWcAVSQPEATK	E7ER44	C5(Carbamidomethyl)	4.70427	2	1590.76	795.884
	High	FDEYFSQScAPGSDPR	E7ER44	C9(Carbamidomethyl)	4.61531	2	1862.77	931.888
	High	LRPVAAEVYGTER	E7ER44		4.59652	2	1460.79	730.897
	High	ScHLAmAPNHAVVSR	E7ER44	C2(Carbamidomethyl); M6(Oxidation)	4.59584	4	1665.8	417.206
	High	RSVQWcAVSQPEATK	E7ER44	C6(Carbamidomethyl)	4.54932	3	1746.86	582.958
	High	GEADAmSLDGGYVYTAGK	E7ER44	M6(Oxidation)	4.50639	2	1820.8	910.905
	High	cSTSPLLEAcEFLR	E7ER44	C1(Carbamidomethyl); C10(Carbamidomethyl)	4.48724	3	1682.8	561.604
	High	VVWcAVGEQELR	E7ER44	C4(Carbamidomethyl)	4.31753	3	1445.72	482.58
	High	KcSTSPLLEAcEFLR	E7ER44	C2(Carbamidomethyl); C11(Carbamidomethyl)	4.26912	3	1810.89	604.301
	High	DSPIQcIQAIAENR	E7ER44	C6(Carbamidomethyl)	4.25894	2	1614.79	807.9
	High	YLGPQYVAGITNLKK	E7ER44		4.23629	2	1664.94	832.973
	High	LADFALLcLDGK	E7ER44	C8(Carbamidomethyl)	4.17964	2	1335.7	668.355
	High	RDSPIQcIQAIAENR	E7ER44	C7(Carbamidomethyl)	4.14782	2	1770.9	885.953
	High	ScHLAMAPNHAVVSR	E7ER44	C2(Carbamidomethyl)	4.1188	2	1649.8	825.405
	High	NLLFNDNTEcLAR	E7ER44	C10(Carbamidomethyl)	4.05055	2	1579.76	790.381
	High	LKQVLLHQQAK	E7ER44		4.01162	2	1305.8	653.405
	High	LADFALLcLDGKR	E7ER44	C8(Carbamidomethyl)	3.88221	3	1491.8	497.939
	High	cLAENAGDVAFVK	E7ER44	C1(Carbamidomethyl)	3.87105	2	1393.68	697.344
	High	DGAGDVAFIR	E7ER44		3.82004	2	1020.51	510.76
	High	cGLVPVLAENYK	E7ER44	C1(Carbamidomethyl)	3.75385	2	1362.71	681.86
	High	RSDTSLTWNSVK	E7ER44		3.73681	2	1393.71	697.357
	High	FFSAScVPGADK	E7ER44	C6(Carbamidomethyl)	3.67211	2	1285.59	643.299
	High	SVNGKEDAIWNLLR	E7ER44		3.50446	3	1614.87	538.96
	High	SDTSLTWNSVK	E7ER44		3.42805	2	1237.61	619.308
	High	GGSFQLNELQGLK	E7ER44		3.37137	2	1390.73	695.871
	High	VVWcAVGEQELRK	E7ER44	C4(Carbamidomethyl)	3.35072	2	1573.82	787.411
	High	PVAAEVYGTER	E7ER44		3.22506	2	1191.6	596.305
	High	EDAIWNLLR	E7ER44		3.19839	2	1129.6	565.306
	High	QVLLHQQAK	E7ER44		3.12584	2	1064.62	532.815
	High	cLRDGAGDVAFIR	E7ER44	C1(Carbamidomethyl)	3.10846	3	1449.73	483.914
	High	TAGWNVPIGTLR	E7ER44		3.08375	2	1284.71	642.857
	High	FQLFGSPSGQK	E7ER44		2.9553	2	1195.61	598.31
	High	FKDcHLAR	E7ER44	C4(Carbamidomethyl)	2.92667	2	1046.52	523.765
	High	VRGPPVScIK	E7ER44	C8(Carbamidomethyl)	2.88686	2	1112.63	556.817
	High	VPSHAVVAR	E7ER44		2.66149	2	935.544	468.276
	High	cSTSPLLEAcEFLRK	E7ER44	C1(Carbamidomethyl); C10(Carbamidomethyl)	2.5983	3	1810.89	604.301
	High	FcLFQSETK	E7ER44	C2(Carbamidomethyl)	2.56684	2	1159.55	580.278
	High	DSAIGFSR	E7ER44		2.56104	2	852.423	426.715
	High	THYYAVAVVK	E7ER44		2.53942	2	1150.63	575.818
	High	cFQWQR	E7ER44	C1(Carbamidomethyl)	2.40013	2	924.416	462.712
	High	GPPVScIK	E7ER44	C6(Carbamidomethyl)	2.27456	2	857.458	429.233
	High	LcAGTGENK	E7ER44	C2(Carbamidomethyl)	2.07531	2	949.444	475.226
	High	DLLFKDSAIGFSR	E7ER44		2.02528	2	1468.78	734.895
	High	SEEEVAAR	E7ER44		1.99213	2	890.425	445.716
	High	cVPNSNER	E7ER44	C1(Carbamidomethyl)	1.66944	2	975.435	488.221
	High	GQFPNLcR	E7ER44	C7(Carbamidomethyl)	1.56683	2	991.479	496.243
P04264	Keratin, type II cytoskeletal 1 OS=Homo sapiens GN=KRT1 PE=1 SV=6 - [K2C1_HUMAN]	550.569	39.6	1	25	31	65.999	8.11865
	A2	Sequence	Protein Group Accessions	Modifications	XCorr	Charge	MH+ [Da]	m/z [Da]
	High	FSScGGGGGSFGAGGGFGSR	P04264	C4(Carbamidomethyl)	5.43051	2	1765.73	883.37
	High	QISNLQQSISDAEQR	P04264		4.5792	2	1716.85	858.93
	High	FLEQQNQVLQTK	P35908;Q7Z794;P04264		4.45313	2	1475.79	738.398
	High	NKLNDLEDALQQAK	P04264		4.40639	3	1599.83	533.95
	High	SGGGFSSGSAGIINYQR	P04264		4.39842	2	1657.79	829.401
	High	WELLQQVDTSTR	P04264		4.28114	2	1475.75	738.381
	High	LNDLEDALQQAK	P04264		4.18187	2	1357.7	679.353
	High	SKAEAESLYQSK	P04264		4.14028	2	1340.67	670.841
	High	SLDLDSIIAEVK	P04264		4.09538	2	1302.72	651.864
	High	SLNNQFASFIDKVR	P04264		3.96517	2	1638.86	819.935
	High	YEELQITAGR	P04264;P04259		3.81893	2	1179.6	590.305
	High	SLNNQFASFIDK	P04264		3.79168	2	1383.7	692.351
	High	TNAENEFVTIKK	P04264		3.63298	2	1393.73	697.37
	High	LLRDYQELMNTK	P04264		3.63087	3	1523.79	508.602
	High	LRSEIDNVKK	P04264		3.59786	3	1201.69	401.236
	High	TNAENEFVTIK	P04264		3.557	2	1265.64	633.322
	High	AEAESLYQSK	P04264		3.55284	2	1125.54	563.276
	High	LALDLEIATYR	P04264;P08729;P05787;P19013;Q6KB66-2		3.45117	2	1277.72	639.362
	High	IEISELNR	P35908;P04264		3.1559	2	973.533	487.27
	High	NKYEDEINKR	P04264;P13647;P02538;P04259;P05787		3.12148	3	1308.66	436.892
	High	NMQDMVEDYR	P04264		3.11572	2	1300.53	650.77
	High	NmQDmVEDYR	P04264	M2(Oxidation); M5(Oxidation)	3.04857	2	1332.52	666.765
	High	AQYEDIAQK	P04264		2.98796	2	1065.52	533.265
	High	NMQDmVEDYR	P04264	M5(Oxidation)	2.90998	2	1316.53	658.767
	High	DYQELMNTK	P04264		2.90545	2	1141.52	571.264
	High	DYQELmNTK	P04264	M6(Oxidation)	2.61329	2	1157.52	579.261
	High	DVDGAYMTK	P04264		2.61297	2	999.446	500.227
	High	SLVNLGGSK	P04264		2.49602	2	874.502	437.754
	High	TLLEGEESR	P04264		2.4224	2	1033.52	517.262
	High	SEIDNVKK	P04264		2.39181	2	932.507	466.757
	High	KDVDGAYMTK	P04264		2.36333	2	1127.54	564.275
	High	KDVDGAYmTK	P04264	M8(Oxidation)	2.3549	2	1143.54	572.273
	High	DVDGAYmTK	P04264	M7(Oxidation)	2.32388	2	1015.45	508.227
	High	LLRDYQELmNTK	P04264	M9(Oxidation)	2.31673	3	1539.78	513.933
	High	YEDEINKR	P35908;Q7Z794;P04264;P13647;P02538;P04259;P05787		2.25848	2	1066.52	533.763
	High	KQISNLQQSISDAEQR	P04264		1.84602	3	1844.95	615.655
	High	SISISVAR	P04264		1.6477	2	832.49	416.749
P02787	Serotransferrin OS=Homo sapiens GN=TF PE=1 SV=3 - [TRFE_HUMAN]	502.254	51.86	7	41	41	77.0136	7.12256
	A2	Sequence	Protein Group Accessions	Modifications	XCorr	Charge	MH+ [Da]	m/z [Da]
	High	KPVEEYANcHLAR	P02787	C9(Carbamidomethyl)	5.0847	3	1586.78	529.597
	High	ADRDQYELLcLDNTR	P02787	C10(Carbamidomethyl)	5.06049	2	1881.88	941.442
	High	FDEFFSEGcAPGSK	P02787	C9(Carbamidomethyl)	4.9856	2	1577.66	789.334
	High	NLNEKDYELLcLDGTR	P02787	C11(Carbamidomethyl)	4.71168	2	1952.94	976.974
	High	EDPQTFYYAVAVVK	P02787		4.68514	3	1629.82	543.946
	High	LKcDEWSVNSVGK	P02787	C3(Carbamidomethyl)	4.58932	3	1521.74	507.918
	High	IEcVSAETTEDcIAK	P02787	C3(Carbamidomethyl); C12(Carbamidomethyl)	4.50685	2	1725.77	863.389
	High	TAGWNIPMGLLYNK	P02787		4.49995	2	1577.82	789.414
	High	SKEFQLFSSPHGK	P02787		4.49583	3	1491.76	497.925
	High	DQYELLcLDNTR	P02787	C7(Carbamidomethyl)	4.46364	2	1539.72	770.361
	High	cSTSSLLEAcTFR	P02787	C1(Carbamidomethyl); C10(Carbamidomethyl)	4.15609	2	1531.69	766.35
	High	DLLFRDDTVcLAK	P02787	C10(Carbamidomethyl)	4.06933	2	1565.8	783.403
	High	KcSTSSLLEAcTFR	P02787	C2(Carbamidomethyl); C11(Carbamidomethyl)	4.06884	2	1659.78	830.394
	High	HSTIFENLANK	P02787		4.0164	2	1273.66	637.332
	High	TAGWNIPmGLLYNK	P02787	M8(Oxidation)	3.96212	2	1593.81	797.41
	High	mYLGYEYVTAIR	P02787	M1(Oxidation)	3.90916	2	1494.73	747.869
	High	LcMGSGLNLcEPNNK	P02787	C2(Carbamidomethyl); C10(Carbamidomethyl)	3.9027	2	1706.77	853.887
	High	MYLGYEYVTAIR	P02787		3.85716	2	1478.74	739.872
	High	WcAVSEHEATK	P02787	C2(Carbamidomethyl)	3.80349	2	1317.59	659.299
	High	DGAGDVAFVK	P02787		3.71721	2	978.491	489.749
	High	DYELLcLDGTR	P02787	C6(Carbamidomethyl)	3.70413	2	1354.63	677.821
	High	KDSGFQMNQLR	P02787		3.64579	2	1323.65	662.328
	High	DSGFQMNQLR	P02787		3.61565	2	1195.55	598.28
	High	DcHLAQVPSHTVVAR	P02787	C2(Carbamidomethyl)	3.60634	2	1689.85	845.428
	High	FDEFFSEGcAPGSKK	P02787	C9(Carbamidomethyl)	3.50233	2	1705.76	853.382
	High	cDEWSVNSVGK	P02787	C1(Carbamidomethyl)	3.44091	2	1280.56	640.784
	High	WcALSHHER	P02787	C2(Carbamidomethyl)	3.30223	2	1195.55	598.277
	High	EGTcPEAPTDEcKPVK	P02787	C4(Carbamidomethyl); C12(Carbamidomethyl)	3.23441	2	1817.81	909.409
	High	EGYYGYTGAFR	P02787		3.23207	2	1283.57	642.289
	High	DSGFQmNQLR	P02787	M6(Oxidation)	3.21732	2	1211.55	606.279
	High	KSASDLTWDNLK	P02787		3.19498	2	1377.7	689.355
	High	cLKDGAGDVAFVK	P02787	C1(Carbamidomethyl)	3.15214	2	1379.7	690.353
	High	cLVEKGDVAFVK	P02787	C1(Carbamidomethyl)	3.12951	3	1364.73	455.581
	High	SASDLTWDNLK	P02787		3.12938	2	1249.61	625.308
	High	HSTIFENLANKADR	P02787		2.98974	3	1615.82	539.279
	High	EFQLFSSPHGK	P02787		2.9703	2	1276.63	638.819
	High	KASYLDcIR	P02787	C7(Carbamidomethyl)	2.8816	2	1125.57	563.291
	High	DDTVcLAK	P02787	C5(Carbamidomethyl)	2.64231	2	921.437	461.222
	High	ASYLDcIR	P02787	C6(Carbamidomethyl)	2.62704	2	997.479	499.243
	High	SVIPSDGPSVAcVK	P02787	C12(Carbamidomethyl)	2.594	2	1415.72	708.365
	High	APNHAVVTR	P02787		2.48163	2	964.534	482.771
	High	YLGEEYVK	P02787		2.47203	2	1000.5	500.754
	High	HQTVPQNTGGK	P02787		2.20193	2	1166.59	583.8
	High	DSAHGFLK	P02787		2.02167	2	874.444	437.725
P35908	Keratin, type II cytoskeletal 2 epidermal OS=Homo sapiens GN=KRT2 PE=1 SV=2 - [K22E_HUMAN]	441.452	57.9	4	31	41	65.3932	8.00146
	A2	Sequence	Protein Group Accessions	Modifications	XCorr	Charge	MH+ [Da]	m/z [Da]
	High	NKLNDLEEALQQAK	P35908		5.29304	3	1613.85	538.623
	High	SKEEAEALYHSK	P35908		4.95252	3	1391.68	464.566
	High	VDLLNQEIEFLK	P35908		4.82655	2	1460.8	730.905
	High	LNDLEEALQQAK	P35908		4.68976	2	1371.71	686.36
	High	GFSSGSAVVSGGSR	P35908		4.45701	2	1254.61	627.809
	High	FLEQQNQVLQTK	P35908;Q7Z794;P04264		4.45313	2	1475.79	738.398
	High	GGSSSGGGYGSGGGGSSSVK	P35908		4.44975	2	1588.69	794.847
	High	GSSSGGGYSSGSSSYGSGGR	P35908		4.42758	2	1740.71	870.859
	High	NLDLDSIIAEVK	P35908;P13647;P02538;P04259		4.27209	2	1329.73	665.369
	High	HGGGGGGFGGGGFGSR	P35908		4.20251	2	1320.58	660.796
	High	SISISVAGGGGGFGAAGGFGGR	P35908		4.09166	2	1838.91	919.96
	High	GGSGGGGSISGGGYGSGGGSGGR	P35908		3.81997	2	1741.75	871.38
	High	YEELQVTVGR	P35908		3.7215	2	1193.62	597.313
	High	LNDLEEALQQAKEDLAR	P35908		3.5989	3	1956.01	652.675
	High	GGSISGGGYGSGGGK	P35908		3.44641	2	1197.55	599.278
	High	TAAENDFVTLK	P35908		3.19086	2	1208.62	604.812
	High	IEISELNR	P35908;P04264		3.1559	2	973.533	487.27
	High	NVQDAIADAEQR	P35908		3.14696	2	1329.64	665.324
	High	KDVDNAYmIK	P35908	M8(Oxidation)	3.06578	2	1212.6	606.802
	High	TAAENDFVTLKK	P35908		3.05802	2	1336.71	668.859
	High	RSTSSFScLSR	P35908	C8(Carbamidomethyl)	3.01188	2	1287.61	644.31
	High	KYEDEINKR	P35908		3.00506	2	1194.62	597.812
	High	DYQELMNVK	P35908		2.99487	2	1139.54	570.275
	High	YLDGLTAER	P35908		2.99255	2	1037.53	519.268
	High	DVDNAYmIK	P35908	M7(Oxidation)	2.96126	2	1084.5	542.753
	High	AQYEEIAQR	P35908;P19013;P02538;P04259		2.93569	2	1107.54	554.276
	High	LLEGEEcR	P35908;P13647;P02538;P04259;Q86Y46;Q8N1N4-2	C7(Carbamidomethyl)	2.8229	2	1005.47	503.239
	High	DYQELmNVK	P35908	M6(Oxidation)	2.75952	2	1155.53	578.271
	High	LQGEIAHVK	P35908		2.63824	2	994.569	497.788
	High	SLVGLGGTK	P35908		2.62841	2	831.494	416.251
	High	STSSFScLSR	P35908	C7(Carbamidomethyl)	2.5699	2	1131.51	566.259
	High	FASFIDKVR	P35908;Q7Z794;P13647;P02538;P04259;Q86Y46;P08729;P05787		2.56657	2	1082.6	541.803
	High	LQGEIAHVKK	P35908		2.56047	2	1122.67	561.837
	High	LLRDYQELmNVK	P35908	M9(Oxidation)	2.51865	3	1537.81	513.275
	High	KLLEGEEcR	P35908;P13647;P02538;P04259;Q86Y46	C8(Carbamidomethyl)	2.5005	2	1133.56	567.283
	High	FASFIDK	P35908;Q7Z794;P19013;P13647;P02538;P04259;Q86Y46;P08729;P05787		2.39548	2	827.432	414.22
	High	HGDSLKEIK	P35908		2.30318	2	1026.56	513.785
	High	YEDEINKR	P35908;Q7Z794;P04264;P13647;P02538;P04259;P05787		2.25848	2	1066.52	533.763
	High	DVDNAYMIK	P35908		1.91958	2	1068.51	534.756
	High	DVDNAYmIKVELQSK	P35908	M7(Oxidation)	1.76124	3	1768.88	590.298
	High	VDPEIQNVK	P35908		1.5794	2	1041.56	521.283
	High	EIKIEISELNR	P35908		1.54358	3	1343.76	448.591
	High	LALDVEIATYR	P35908;P13647;P02538;P04259		1.4963	2	1263.7	632.353
P01024	Complement C3 OS=Homo sapiens GN=C3 PE=1 SV=2 - [CO3_HUMAN]	379.184	36.92	4	58	58	187.03	6.40479
	A2	Sequence	Protein Group Accessions	Modifications	XCorr	Charge	MH+ [Da]	m/z [Da]
	High	FVTVQATFGTQVVEK	P01024		5.22345	2	1653.89	827.45
	High	SNLDEDIIAEENIVSR	P01024		5.03152	2	1816.9	908.952
	High	EYVLPSFEVIVEPTEK	P01024		4.95846	2	1878.98	939.993
	High	LVAYYTLIGASGQR	P01024		4.63745	2	1511.82	756.416
	High	DIcEEQVNSLPGSITK	P01024	C3(Carbamidomethyl)	4.62047	2	1789.87	895.438
	High	TVMVNIENPEGIPVK	P01024		4.54652	2	1639.87	820.44
	High	VHQYFNVELIQPGAVK	P01024		4.54295	2	1841.99	921.5
	High	VELLHNPAFcSLATTK	P01024	C10(Carbamidomethyl)	4.41981	3	1800.93	600.983
	High	VYAYYNLEEScTR	P01024	C11(Carbamidomethyl)	4.35075	2	1667.74	834.374
	High	TELRPGETLNVNFLLR	P01024		4.33952	3	1872.04	624.685
	High	IPIEDGSGEVVLSR	P01024		4.19047	2	1470.78	735.894
	High	TKKQELSEAEQATR	P01024		4.15774	3	1618.84	540.286
	High	VFLDccNYITELR	P01024	C5(Carbamidomethyl); C6(Carbamidomethyl)	4.12939	2	1702.8	851.902
	High	AGDFLEANYMNLQR	P01024		4.07048	2	1641.77	821.391
	High	LSINTHPSQKPLSITVR	P01024		4.06056	3	1891.08	631.031
	High	RIPIEDGSGEVVLSR	P01024		3.8244	2	1626.87	813.941
	High	SGIPIVTSPYQIHFTK	P01024		3.66973	2	1787.97	894.49
	High	cAEENcFIQK	P01024	C1(Carbamidomethyl); C6(Carbamidomethyl)	3.59423	2	1298.55	649.78
	High	VLLDGVQNPR	P01024		3.57507	2	1110.63	555.818
	High	AAVYHHFISDGVR	P01024		3.51125	2	1471.74	736.375
	High	QELSEAEQATR	P01024		3.43032	2	1261.6	631.305
	High	SEETKENEGFTVTAEGK	P01024		3.38722	3	1855.86	619.291
	High	TGLQEVEVK	P01024		3.3711	2	1002.55	501.778
	High	SGSDEVQVGQQR	P01024		3.34594	2	1289.61	645.309
	High	AcEPGVDYVYK	P01024	C2(Carbamidomethyl)	3.31978	2	1300.59	650.799
	High	GQGTLSVVTMYHAK	P01024		3.29878	2	1491.76	746.383
	High	SSLSVPYVIVPLK	P01024		3.27838	2	1401.84	701.423
	High	ADIGcTPGSGK	P01024	C5(Carbamidomethyl)	3.23154	2	1062.49	531.749
	High	KQELSEAEQATR	P01024		3.16749	2	1389.7	695.354
	High	EVVADSVWVDVK	P01024		3.13268	2	1345.7	673.355
	High	TIYTPGSTVLYR	P01024		3.00252	2	1370.73	685.871
	High	SDDKVTLEER	P01024		2.99548	2	1191.59	596.298
	High	TVmVNIENPEGIPVK	P01024	M3(Oxidation)	2.93896	2	1655.87	828.437
	High	KVLLDGVQNPR	P01024		2.72266	2	1238.72	619.866
	High	VTIKPAPETEK	P01024		2.67916	2	1212.69	606.847
	High	KGYTQQLAFR	P01024		2.56853	2	1211.65	606.33
	High	DFDFVPPVVR	P01024		2.56499	2	1190.63	595.816
	High	IHWESASLLR	P01024		2.50459	3	1211.66	404.557
	High	LcRDELcR	P01024	C2(Carbamidomethyl); C7(Carbamidomethyl)	2.49666	2	1121.52	561.264
	High	DScVGSLVVK	P01024	C3(Carbamidomethyl)	2.44976	2	1063.55	532.277
	High	NEQVEIR	P01024		2.4493	2	887.462	444.235
	High	GLEVTITAR	P01024		2.44694	2	959.555	480.281
	High	QGALELIK	P01024		2.30176	2	871.528	436.268
	High	EALKLEEK	P01024		2.2628	2	959.544	480.276
	High	NTLIIYLDK	P01024		2.24436	2	1092.63	546.819
	High	AGDFLEANYmNLQR	P01024	M10(Oxidation)	2.18031	2	1657.76	829.382
	High	ASHLGLAR	P01024		2.12033	2	824.477	412.742
	High	QPVPGQQMTLK	P01024		2.0859	2	1226.66	613.832
	High	QPSSAFAAFVK	P01024		2.03083	2	1152.61	576.807
	High	FYHPEKEDGK	P01024		2.03073	2	1249.59	625.296
	High	LMNIFLK	P01024		1.9702	2	878.52	439.764
	High	IWDVVEK	P01024		1.91533	2	888.485	444.746
	High	HQQTVTIPPK	P01024		1.85075	2	1148.64	574.825
	High	TFISPIK	P01024		1.80498	2	805.484	403.246
	High	FISLGEAcK	P01024	C8(Carbamidomethyl)	1.79864	2	1024.52	512.762
	High	GVFVLNKK	P01024		1.78062	2	904.563	452.785
	High	LPYSVVR	P01024		1.74564	2	833.489	417.248
	High	ISLPESLK	P01024		1.72284	2	886.525	443.766
	High	LKGPLLNK	P01024		1.60108	2	882.578	441.792
	High	WLNEQR	P01024		1.54008	2	845.428	423.218
P13647	Keratin, type II cytoskeletal 5 OS=Homo sapiens GN=KRT5 PE=1 SV=3 - [K2C5_HUMAN]	358.54	54.92	8	26	41	62.34	7.73779
	A2	Sequence	Protein Group Accessions	Modifications	XCorr	Charge	MH+ [Da]	m/z [Da]
	High	VSLAGAcGVGGYGSR	P13647	C7(Carbamidomethyl)	4.32024	2	1410.68	705.844
	High	DVDAAYMNKVELEAK	P13647		4.31263	2	1695.83	848.418
	High	NLDLDSIIAEVK	P35908;P13647;P02538;P04259		4.27209	2	1329.73	665.369
	High	QcANLQNAIADAEQR	P13647	C2(Carbamidomethyl)	4.2396	2	1701.8	851.404
	High	QNLEPLFEQYINNLR	P13647;P02538;P04259		4.14678	2	1890.97	945.991
	High	VDALmDEINFMK	P13647	M5(Oxidation)	4.14147	2	1441.67	721.34
	High	VDALMDEINFMK	P13647		4.08923	2	1425.68	713.344
	High	VDALmDEINFmK	P13647	M5(Oxidation); M11(Oxidation)	4.0328	2	1457.67	729.337
	High	LAELEEALQK	P13647		3.75369	2	1143.63	572.317
	High	SFSTASAITPSVSR	P13647		3.72487	2	1410.73	705.866
	High	SRTEAESWYQTK	P13647		3.68174	3	1485.7	495.905
	High	GLGVGFGSGGGSSSSVK	P13647		3.61595	2	1439.71	720.361
	High	TEAESWYQTK	P13647		3.51087	2	1242.56	621.786
	High	AQYEEIANR	P13647		3.44852	2	1093.53	547.269
	High	YEELQQTAGR	P13647		3.43723	2	1194.58	597.792
	High	NMQDLVEDFK	P13647		3.32362	2	1238.58	619.792
	High	NTKHEISEMNR	P13647		3.22803	3	1358.65	453.556
	High	NKYEDEINKR	P04264;P13647;P02538;P04259;P05787		3.12148	3	1308.66	436.892
	High	TTAENEFVMLK	P13647		3.10429	2	1282.64	641.822
	High	NKLAELEEALQK	P13647		3.07698	2	1385.77	693.387
	High	LLREYQELMNTK	P13647		3.04384	3	1537.81	513.275
	High	DVDAAYmNK	P13647;P02538;P04259	M7(Oxidation)	3.00252	2	1042.45	521.731
	High	TTAENEFVmLK	P13647	M9(Oxidation)	2.95238	2	1298.63	649.819
	High	NmQDLVEDFK	P13647	M2(Oxidation)	2.87098	2	1254.57	627.789
	High	LLEGEEcR	P35908;P13647;P02538;P04259;Q86Y46;Q8N1N4-2	C7(Carbamidomethyl)	2.8229	2	1005.47	503.239
	High	TTAENEFVMLKK	P13647		2.82192	2	1410.73	705.87
	High	WTLLQEQGTK	P13647;P02538;P04259		2.7886	2	1203.64	602.323
	High	RQLDSIVGER	P13647;P02538		2.66624	2	1172.64	586.824
	High	DVDAAYMNK	P13647;P02538;P04259		2.65074	2	1026.46	513.733
	High	HEISEMNR	P13647		2.64756	2	1015.47	508.237
	High	EYQELMNTK	P13647		2.63364	2	1155.54	578.272
	High	FASFIDKVR	P35908;Q7Z794;P13647;P02538;P04259;Q86Y46;P08729;P05787		2.56657	2	1082.6	541.803
	High	TTAENEFVmLKK	P13647	M9(Oxidation)	2.55226	2	1426.73	713.867
	High	ISISTSGGSFR	P13647		2.54095	2	1111.58	556.292
	High	KLLEGEEcR	P35908;P13647;P02538;P04259;Q86Y46	C8(Carbamidomethyl)	2.5005	2	1133.56	567.283
	High	FVSTTSSSR	P13647		2.48062	2	971.482	486.245
	High	GRLDSELR	P13647;P02538;P04259		2.4511	2	945.515	473.261
	High	FASFIDK	P35908;Q7Z794;P19013;P13647;P02538;P04259;Q86Y46;P08729;P05787		2.39548	2	827.432	414.22
	High	YEDEINKR	P35908;Q7Z794;P04264;P13647;P02538;P04259;P05787		2.25848	2	1066.52	533.763
	High	LRAEIDNVK	P13647		2.23725	2	1057.6	529.303
	High	SLYNLGGSK	P13647		2.16782	2	938.495	469.751
	High	SLYNLGGSKR	P13647		2.14195	2	1094.6	547.802
	High	EYQELmNTK	P13647	M6(Oxidation)	2.08656	2	1171.53	586.271
	High	FLEQQNK	P08729;P05787;P13647;P02538;P04259;Q8N1N4-2		2.00888	2	906.47	453.739
	High	KDVDAAYMNK	P13647;P02538;P04259		1.92005	2	1154.56	577.783
	High	NMQDLVEDFKNK	P13647		1.9038	3	1480.72	494.243
	High	TSFTSVSR	P13647		1.58237	2	884.451	442.729
	High	LALDVEIATYR	P35908;P13647;P02538;P04259		1.4963	2	1263.7	632.353
P13645	Keratin, type I cytoskeletal 10 OS=Homo sapiens GN=KRT10 PE=1 SV=6 - [K1C10_HUMAN]	321.404	30.82	5	18	24	58.7917	5.21143
	A2	Sequence	Protein Group Accessions	Modifications	XCorr	Charge	MH+ [Da]	m/z [Da]
	High	GSLGGGFSSGGFSGGSFSR	P13645		4.75476	2	1707.77	854.391
	High	IRLENEIQTYR	P13645		4.61305	2	1434.77	717.888
	High	SQYEQLAEQNR	P13645		4.09426	2	1365.64	683.325
	High	ALEESNYELEGK	P13645		3.9518	2	1381.65	691.328
	High	QSLEASLAETEGR	P13645		3.85793	2	1390.68	695.845
	High	NVQALEIELQSQLALK	P13645		3.65135	3	1797.02	599.678
	High	LENEIQTYR	P13645		3.53237	2	1165.58	583.296
	High	SLLEGEGSSGGGGR	P13645		3.44302	2	1262.6	631.804
	High	LKYENEVALR	P13645		3.36942	3	1234.68	412.233
	High	KDAEAWFNEK	P13645		3.18831	2	1237.59	619.297
	High	VTmQNLNDR	P13645;P02533;P08779	M3(Oxidation)	3.16498	2	1106.53	553.768
	High	VLDELTLTK	P13645		3.13347	2	1031.6	516.304
	High	NHEEEMKDLR	P13645		3.12311	2	1300.6	650.801
	High	SQYEQLAEQNRK	P13645		3.08755	2	1493.74	747.371
	High	YENEVALR	P13645		3.04544	2	993.503	497.255
	High	QSVEADINGLR	P13645;P13646		2.94332	2	1201.62	601.313
	High	KNHEEEMKDLR	P13645		2.92019	3	1428.69	476.903
	High	RVLDELTLTK	P13645		2.85982	2	1187.7	594.353
	High	LASYLDKVR	P13645;P02533;P08779;Q04695;P08727		2.68985	2	1064.61	532.808
	High	VTMQNLNDR	P13645;P02533;P08779		2.66768	2	1090.53	545.771
	High	IKEWYEK	P13645		2.59761	2	995.524	498.266
	High	LAADDFR	P13645;P13646;P02533;P08779;Q04695;P08727		2.51316	2	807.402	404.205
	High	DAEAWFNEK	P13645		2.38146	2	1109.49	555.249
	High	NHEEEmKDLR	P13645	M6(Oxidation)	2.06228	3	1316.59	439.536
	High	QSVEADINGLRR	P13645;P13646		1.98326	3	1357.72	453.246
	High	LASYLDK	P13645;P02533;P08779;Q04695;P08727;P35527		1.97034	2	809.443	405.225
P30740	Leukocyte elastase inhibitor OS=Homo sapiens GN=SERPINB1 PE=1 SV=1 - [ILEU_HUMAN]	273.847	39.31	2	17	18	42.7147	6.27783
	A2	Sequence	Protein Group Accessions	Modifications	XCorr	Charge	MH+ [Da]	m/z [Da]
	High	IPELLASGMVDNMTK	P30740		4.97939	2	1618.82	809.914
	High	IPELLASGMVDNmTK	P30740	M13(Oxidation)	4.93347	2	1634.82	817.911
	High	IPELLASGmVDNmTK	P30740	M9(Oxidation); M13(Oxidation)	4.57459	2	1650.81	825.909
	High	TYNFLPEFLVSTQK	P30740		4.46003	3	1686.88	562.965
	High	TFHFNTVEEVHSR	P30740		4.34843	3	1602.77	534.927
	High	KIEEQLTLEK	P30740		4.11316	3	1230.7	410.904
	High	FKLEESYTLNSDLAR	P30740		4.06741	2	1785.91	893.457
	High	KFAYGYIEDLK	P30740		3.94645	2	1346.7	673.855
	High	LEESYTLNSDLAR	P30740		3.90702	2	1510.74	755.874
	High	HNSSGSILFLGR	P30740		3.71528	3	1287.68	429.899
	High	ADLSGMSGAR	P30740		3.43212	2	964.454	482.731
	High	IEEQLTLEK	P30740		3.34167	2	1102.6	551.805
	High	LGVQDLFNSSK	P30740		3.32019	2	1207.64	604.322
	High	LVLVNAIYFK	P30740;H7BXK7;P50453		3.12235	2	1179.72	590.362
	High	FAYGYIEDLK	P30740		3.08805	2	1218.61	609.808
	High	ADLSGmSGAR	P30740	M6(Oxidation)	2.98345	2	980.45	490.729
	High	KTINQWVK	P30740		2.46087	2	1016.59	508.798
	High	FQSLNADINK	P30740		2.39835	2	1149.59	575.3
	High	FQSLNADINKR	P30740		2.32436	2	1305.69	653.349
	High	TINQWVK	P30740		1.94303	2	888.494	444.751
	High	EATTNAPFR	P30740		1.88054	2	1006.5	503.753
P31025	Lipocalin-1 OS=Homo sapiens GN=LCN1 PE=1 SV=1 - [LCN1_HUMAN]	269.879	42.05	2	9	9	19.2378	5.57959
	A2	Sequence	Protein Group Accessions	Modifications	XCorr	Charge	MH+ [Da]	m/z [Da]
	High	DHYIFYcEGELHGK	P31025	C7(Carbamidomethyl)	4.41718	3	1767.78	589.932
	High	NNLEALEDFEK	P31025		3.58867	2	1321.63	661.319
	High	TDEPGKYTADGGK	P31025		3.56919	2	1338.62	669.814
	High	GLSTESILIPR	P31025		3.39768	2	1185.69	593.346
	High	AVLEKTDEPGKYTADGGK	P31025		3.12301	3	1878.95	626.987
	High	AVLEKTDEPGK	P31025		2.90838	2	1186.63	593.82
	High	cQEVKAVLEK	P31025	C1(Carbamidomethyl)	2.73192	2	1203.64	602.325
	High	VTMLISGR	P31025		2.56529	2	876.501	438.754
	High	HVAYIIR	P31025		2.52756	2	871.516	436.262
	High	VTmLISGR	P31025	M3(Oxidation)	2.39253	2	892.495	446.751
P01834	Ig kappa chain C region OS=Homo sapiens GN=IGKC PE=1 SV=1 - [IGKC_HUMAN]	258.128	61.32	1	4	4	11.6017	5.87158
	A2	Sequence	Protein Group Accessions	Modifications	XCorr	Charge	MH+ [Da]	m/z [Da]
	High	VYAcEVTHQGLSSPVTK	P01834	C4(Carbamidomethyl)	4.46409	2	1875.92	938.466
	High	SGTASVVcLLNNFYPR	P01834	C8(Carbamidomethyl)	4.46258	2	1797.9	899.454
	High	TVAAPSVFIFPPSDEQLK	P01834		4.039	3	1946.03	649.349
	High	DSTYSLSSTLTLSK	P01834		3.19531	2	1502.76	751.884
P02538	Keratin, type II cytoskeletal 6A OS=Homo sapiens GN=KRT6A PE=1 SV=3 - [K2C6A_HUMAN]	255.992	53.37	3	4	33	60.0083	8.00146
	A2	Sequence	Protein Group Accessions	Modifications	XCorr	Charge	MH+ [Da]	m/z [Da]
	High	FLEQQNKVLETK	P02538;Q8N1N4-2		4.5239	2	1476.79	738.897
	High	NLDLDSIIAEVK	P35908;P13647;P02538;P04259		4.27209	2	1329.73	665.369
	High	QNLEPLFEQYINNLR	P13647;P02538;P04259		4.14678	2	1890.97	945.991
	High	AIGGGLSSVGGGSSTIK	P02538		3.97557	2	1447.78	724.392
	High	TAAENEFVTLKK	P02538;P04259		3.97223	2	1350.73	675.869
	High	NKLEGLEDALQK	P02538;P04259		3.84749	2	1357.73	679.369
	High	ISIGGGScAISGGYGSR	P02538;P04259	C8(Carbamidomethyl)	3.8457	2	1598.76	799.883
	High	GSGGLGGAcGGAGFGSR	P02538;P04259	C9(Carbamidomethyl)	3.63053	2	1424.63	712.821
	High	QcANLQAAIADAEQR	P02538;P04259	C2(Carbamidomethyl)	3.60694	2	1658.79	829.899
	High	YEELQVTAGR	P02538		3.54953	2	1165.59	583.296
	High	AEAESWYQTK	P02538;P04259		3.3176	2	1212.56	606.781
	High	GMQDLVEDFK	P02538		3.31264	2	1181.56	591.281
	High	NKYEDEINKR	P04264;P13647;P02538;P04259;P05787		3.12148	3	1308.66	436.892
	High	ADTLTDEINFLR	P02538;P04259		3.10042	2	1407.72	704.362
	High	DVDAAYmNK	P13647;P02538;P04259	M7(Oxidation)	3.00252	2	1042.45	521.731
	High	AQYEEIAQR	P35908;P19013;P02538;P04259		2.93569	2	1107.54	554.276
	High	LLEGEEcR	P35908;P13647;P02538;P04259;Q86Y46;Q8N1N4-2	C7(Carbamidomethyl)	2.8229	2	1005.47	503.239
	High	WTLLQEQGTK	P13647;P02538;P04259		2.7886	2	1203.64	602.323
	High	RGFSANSAR	P02538;P04259		2.67548	2	965.494	483.25
	High	RQLDSIVGER	P13647;P02538		2.66624	2	1172.64	586.824
	High	DVDAAYMNK	P13647;P02538;P04259		2.65074	2	1026.46	513.733
	High	FASFIDKVR	P35908;Q7Z794;P13647;P02538;P04259;Q86Y46;P08729;P05787		2.56657	2	1082.6	541.803
	High	KLLEGEEcR	P35908;P13647;P02538;P04259;Q86Y46	C8(Carbamidomethyl)	2.5005	2	1133.56	567.283
	High	SGFSSVSVSR	P02538		2.49311	2	1012.51	506.757
	High	GRLDSELR	P13647;P02538;P04259		2.4511	2	945.515	473.261
	High	FASFIDK	P35908;Q7Z794;P19013;P13647;P02538;P04259;Q86Y46;P08729;P05787		2.39548	2	827.432	414.22
	High	TAAENEFVTLK	P02538;P04259		2.36414	2	1222.64	611.821
	High	EYQELMNVK	P02538;P04259;P05787		2.34161	2	1153.56	577.282
	High	YEDEINKR	P35908;Q7Z794;P04264;P13647;P02538;P04259;P05787		2.25848	2	1066.52	533.763
	High	EYQELmNVK	P02538;P04259;P05787	M6(Oxidation)	2.18982	2	1169.56	585.281
	High	FLEQQNK	P08729;P05787;P13647;P02538;P04259;Q8N1N4-2		2.00888	2	906.47	453.739
	High	QEIAEINR	P02538;P04259		1.9722	2	972.514	486.76
	High	KDVDAAYMNK	P13647;P02538;P04259		1.92005	2	1154.56	577.783
	High	SLYGLGGSK	P02538;P04259		1.67697	2	881.473	441.24
	High	LALDVEIATYR	P35908;P13647;P02538;P04259		1.4963	2	1263.7	632.353
O43707	Alpha-actinin-4 OS=Homo sapiens GN=ACTN4 PE=1 SV=2 - [ACTN4_HUMAN]	254.407	46.21	23	34	34	104.788	5.43994
	A2	Sequence	Protein Group Accessions	Modifications	XCorr	Charge	MH+ [Da]	m/z [Da]
	High	LSGSNPYTTVTPQIINSK	O43707		5.54315	2	1920.01	960.508
	High	KDDPVTNLNNAFEVAEK	O43707		5.1714	2	1903.94	952.475
	High	ETTDTDTADQVIASFK	O43707		4.91665	2	1741.82	871.412
	High	QFASQANVVGPWIQTK	O43707		4.78766	2	1773.93	887.468
	High	MAPYQGPDAVPGALDYK	O43707		4.56048	2	1792.86	896.932
	High	FAIQDISVEETSAK	O43707		4.09653	2	1537.77	769.391
	High	HRDYETATLSDIK	O43707		3.88717	2	1548.77	774.887
	High	VGWEQLLTTIAR	O43707		3.86922	2	1386.78	693.893
	High	MLDAEDIVNTARPDEK	O43707		3.81442	2	1816.88	908.943
	High	VLAGDKNFITAEELR	O43707		3.75029	2	1675.9	838.454
	High	LASDLLEWIR	O43707		3.7265	2	1215.68	608.342
	High	LVSIGAEEIVDGNAK	O43707		3.72322	2	1514.81	757.907
	High	TINEVENQILTR	O43707		3.67101	2	1429.76	715.386
	High	RDHALLEEQSK	O43707		3.65575	2	1325.69	663.346
	High	AcLISLGYDVENDR	O43707	C2(Carbamidomethyl)	3.57579	2	1624.76	812.885
	High	KHEAFESDLAAHQDR	O43707		3.5037	3	1753.82	585.279
	High	IcDQWDALGSLTHSR	O43707	C2(Carbamidomethyl)	3.44508	3	1758.83	586.948
	High	cQLEINFNTLQTK	O43707	C1(Carbamidomethyl)	3.4395	2	1608.81	804.907
	High	HRPELIEYDK	O43707		3.29269	3	1299.67	433.896
	High	HTNYTMEHIR	O43707		3.25194	3	1301.61	434.542
	High	GISQEQMQEFR	O43707		3.19106	2	1352.63	676.817
	High	QLEAIDQLHLEYAK	O43707		3.17392	3	1670.88	557.631
	High	NVNVQNFHISWK	O43707		3.13244	2	1485.76	743.383
	High	ASIHEAWTDGK	O43707		3.09645	2	1214.58	607.795
	High	RQFASQANVVGPWIQTK	O43707		2.96258	3	1930.03	644.016
	High	TFTAWcNSHLR	O43707	C6(Carbamidomethyl)	2.79034	2	1392.65	696.828
	High	HRPELIEYDKLR	O43707		2.70851	3	1568.85	523.623
	High	DGLAFNALIHR	O43707		2.66401	2	1226.67	613.837
	High	LSNRPAFMPSEGK	O43707		2.50545	3	1433.72	478.577
	High	ELPPDQAEYcIAR	O43707	C10(Carbamidomethyl)	2.22914	2	1561.73	781.368
	High	QGEAEFNR	O43707		2.16619	2	950.436	475.721
	High	STLPDADRER	O43707		1.87038	2	1159.57	580.291
	High	ALDFIASK	O43707		1.79449	2	864.484	432.746
	High	AGTQIENIDEDFRDGLK	O43707		1.45595	3	1920.93	640.982
P04083	Annexin A1 OS=Homo sapiens GN=ANXA1 PE=1 SV=2 - [ANXA1_HUMAN]	247.413	58.67	3	23	23	38.69	7.02002
	A2	Sequence	Protein Group Accessions	Modifications	XCorr	Charge	MH+ [Da]	m/z [Da]
	High	GLGTDEDTLIEILASR	P04083		5.26433	2	1702.89	851.949
	High	AAYLQETGKPLDETLK	P04083		5.15072	2	1776.94	888.972
	High	KGTDVNVFNTILTTR	P04083		4.95674	2	1678.91	839.961
	High	GTDVNVFNTILTTR	P04083		4.81992	2	1550.82	775.916
	High	ALTGHLEEVVLALLK	P04083		4.68575	2	1605.96	803.485
	High	GVDEATIIDILTK	P04083		4.48216	2	1387.77	694.39
	High	SEDFGVNEDLADSDAR	P04083		4.41058	2	1739.74	870.372
	High	MYGISLcQAILDETK	P04083	C7(Carbamidomethyl)	4.22746	2	1741.86	871.433
	High	TPAQFDADELR	P04083		4.02669	2	1262.6	631.805
	High	GVDEATIIDILTKR	P04083		4.02042	2	1543.87	772.44
	High	RKGTDVNVFNTILTTR	P04083		4.01365	3	1835.02	612.344
	High	VLDLELKGDIEK	P04083		3.39682	2	1371.78	686.391
	High	DITSDTSGDFR	P04083		3.17938	2	1213.54	607.272
	High	cATSKPAFFAEK	P04083	C1(Carbamidomethyl)	3.09215	3	1356.67	452.894
	High	cLTAIVK	P04083	C1(Carbamidomethyl)	2.84263	2	804.468	402.738
	High	ALYEAGER	P04083		2.7739	2	908.451	454.729
	High	SEIDMNDIK	P04083		2.7625	2	1064.49	532.751
	High	VLDLELK	P04083		2.7288	2	829.505	415.256
	High	ILVALcGGN	P04083	C6(Carbamidomethyl)	2.69829	2	916.494	458.751
	High	SEIDmNDIK	P04083	M5(Oxidation)	2.05892	2	1080.49	540.749
	High	PAFFAEK	P04083		2.02609	2	809.421	405.214
	High	VYREELK	P04083		2.02568	2	936.518	468.763
	High	NALLSLAK	P04083		2.0189	2	829.515	415.261
	High	AAYLQETGKPLDETLKK	P04083		1.99596	3	1905.04	635.684
P04259	Keratin, type II cytoskeletal 6B OS=Homo sapiens GN=KRT6B PE=1 SV=5 - [K2C6B_HUMAN]	244.06	47.52	3	2	30	60.0303	8.00146
	A2	Sequence	Protein Group Accessions	Modifications	XCorr	Charge	MH+ [Da]	m/z [Da]
	High	NLDLDSIIAEVK	P35908;P13647;P02538;P04259		4.27209	2	1329.73	665.369
	High	QNLEPLFEQYINNLR	P13647;P02538;P04259		4.14678	2	1890.97	945.991
	High	TAAENEFVTLKK	P02538;P04259		3.97223	2	1350.73	675.869
	High	NKLEGLEDALQK	P02538;P04259		3.84749	2	1357.73	679.369
	High	ISIGGGScAISGGYGSR	P02538;P04259	C8(Carbamidomethyl)	3.8457	2	1598.76	799.883
	High	YEELQITAGR	P04264;P04259		3.81893	2	1179.6	590.305
	High	GSGGLGGAcGGAGFGSR	P02538;P04259	C9(Carbamidomethyl)	3.63053	2	1424.63	712.821
	High	QcANLQAAIADAEQR	P02538;P04259	C2(Carbamidomethyl)	3.60694	2	1658.79	829.899
	High	AEAESWYQTK	P02538;P04259		3.3176	2	1212.56	606.781
	High	NKYEDEINKR	P04264;P13647;P02538;P04259;P05787		3.12148	3	1308.66	436.892
	High	ADTLTDEINFLR	P02538;P04259		3.10042	2	1407.72	704.362
	High	DVDAAYmNK	P13647;P02538;P04259	M7(Oxidation)	3.00252	2	1042.45	521.731
	High	AQYEEIAQR	P35908;P19013;P02538;P04259		2.93569	2	1107.54	554.276
	High	LLEGEEcR	P35908;P13647;P02538;P04259;Q86Y46;Q8N1N4-2	C7(Carbamidomethyl)	2.8229	2	1005.47	503.239
	High	WTLLQEQGTK	P13647;P02538;P04259		2.7886	2	1203.64	602.323
	High	SGFSSISVSR	P04259		2.78243	2	1026.52	513.766
	High	RGFSANSAR	P02538;P04259		2.67548	2	965.494	483.25
	High	DVDAAYMNK	P13647;P02538;P04259		2.65074	2	1026.46	513.733
	High	FASFIDKVR	P35908;Q7Z794;P13647;P02538;P04259;Q86Y46;P08729;P05787		2.56657	2	1082.6	541.803
	High	KLLEGEEcR	P35908;P13647;P02538;P04259;Q86Y46	C8(Carbamidomethyl)	2.5005	2	1133.56	567.283
	High	GRLDSELR	P13647;P02538;P04259		2.4511	2	945.515	473.261
	High	FASFIDK	P35908;Q7Z794;P19013;P13647;P02538;P04259;Q86Y46;P08729;P05787		2.39548	2	827.432	414.22
	High	TAAENEFVTLK	P02538;P04259		2.36414	2	1222.64	611.821
	High	EYQELMNVK	P02538;P04259;P05787		2.34161	2	1153.56	577.282
	High	YEDEINKR	P35908;Q7Z794;P04264;P13647;P02538;P04259;P05787		2.25848	2	1066.52	533.763
	High	EYQELmNVK	P02538;P04259;P05787	M6(Oxidation)	2.18982	2	1169.56	585.281
	High	FLEQQNK	P08729;P05787;P13647;P02538;P04259;Q8N1N4-2		2.00888	2	906.47	453.739
	High	QEIAEINR	P02538;P04259		1.9722	2	972.514	486.76
	High	KDVDAAYMNK	P13647;P02538;P04259		1.92005	2	1154.56	577.783
	High	SLYGLGGSK	P02538;P04259		1.67697	2	881.473	441.24
	High	QLDNIVGER	P04259		1.52046	2	1043.55	522.28
	High	LALDVEIATYR	P35908;P13647;P02538;P04259		1.4963	2	1263.7	632.353
B4DIT7	Protein-glutamine gamma-glutamyltransferase 2 OS=Homo sapiens GN=TGM2 PE=2 SV=1 - [B4DIT7_HUMAN]	224.906	41.75	7	26	26	68.6054	5.30029
	A2	Sequence	Protein Group Accessions	Modifications	XCorr	Charge	MH+ [Da]	m/z [Da]
	High	ALLVEPVINSYLLAER	B4DIT7		5.08011	3	1800.03	600.683
	High	VVSGMVNcNDDQGVLLGR	B4DIT7	C8(Carbamidomethyl)	4.87128	3	1932.93	644.982
	High	VVSGmVNcNDDQGVLLGR	B4DIT7	M5(Oxidation); C8(Carbamidomethyl)	4.45343	2	1948.92	974.964
	High	LAEKEETGMAMR	B4DIT7		4.33221	3	1365.65	455.889
	High	YLLNLNLEPFSEK	B4DIT7		4.10623	2	1579.84	790.424
	High	QEYVLTQQGFIYQGSAK	B4DIT7		4.03453	2	1959.98	980.495
	High	YRDcLTESNLIK	B4DIT7	C4(Carbamidomethyl)	3.96571	2	1511.76	756.381
	High	LAEKEETGmAmR	B4DIT7	M9(Oxidation); M11(Oxidation)	3.81035	3	1397.65	466.553
	High	TVSYNGILGPEcGTK	B4DIT7	C12(Carbamidomethyl)	3.75821	2	1595.78	798.391
	High	LVVNFESDKLK	B4DIT7		3.71545	2	1291.73	646.368
	High	SEGTYccGPVPVR	B4DIT7	C6(Carbamidomethyl); C7(Carbamidomethyl)	3.66195	2	1481.65	741.33
	High	TVEIPDPVEAGEEVK	B4DIT7		3.26308	2	1611.81	806.409
	High	MDLLPLHMGLHK	B4DIT7		3.10654	2	1404.75	702.88
	High	cDLELETNGR	B4DIT7	C1(Carbamidomethyl)	3.08699	2	1206.54	603.775
	High	NEFGEIQGDK	B4DIT7		3.06148	2	1136.52	568.765
	High	DLYLENPEIK	B4DIT7		2.9622	2	1233.64	617.323
	High	LAEKEETGMAmR	B4DIT7	M11(Oxidation)	2.47657	2	1381.65	691.328
	High	RGQPFWLTLHFEGR	B4DIT7		2.4511	4	1743.91	436.733
	High	DcLTESNLIK	B4DIT7	C2(Carbamidomethyl)	2.42864	2	1192.59	596.799
	High	YPEGSSEER	B4DIT7		2.33433	2	1053.45	527.229
	High	LVVNFESDK	B4DIT7		2.27821	2	1050.55	525.778
	High	DEREDITHTYK	B4DIT7		2.21134	2	1406.65	703.831
	High	mDLLPLHMGLHK	B4DIT7	M1(Oxidation)	2.17426	3	1420.75	474.254
	High	EDITHTYK	B4DIT7		2.17171	2	1006.49	503.748
	High	cLGIPTR	B4DIT7	C1(Carbamidomethyl)	2.14328	2	816.442	408.724
	High	RSSPVYVGR	B4DIT7		2.0837	2	1020.56	510.784
	High	DHHTADLcR	B4DIT7	C8(Carbamidomethyl)	1.93151	2	1124.49	562.749
	High	EETGMAMR	B4DIT7		1.75007	2	924.395	462.701
	High	SSPVYVGR	B4DIT7		1.72577	2	864.461	432.734
	High	SVPLcILYEK	B4DIT7	C5(Carbamidomethyl)	1.70963	2	1221.66	611.332
P35527	Keratin, type I cytoskeletal 9 OS=Homo sapiens GN=KRT9 PE=1 SV=3 - [K1C9_HUMAN]	214.188	30.5	2	18	19	62.0268	5.23682
	A2	Sequence	Protein Group Accessions	Modifications	XCorr	Charge	MH+ [Da]	m/z [Da]
	High	HGVQELEIELQSQLSKK	P35527		5.31276	3	1966.06	656.025
	High	HGVQELEIELQSQLSK	P35527		5.09622	2	1837.97	919.488
	High	VQALEEANNDLENK	P35527		5.04665	3	1586.77	529.595
	High	GGSGGSYGGGGSGGGYGGGSGSR	P35527		4.97115	2	1791.73	896.37
	High	SGGGGGGGLGSGGSIR	P35527		4.64722	2	1232.6	616.804
	High	IKFEmEQNLR	P35527	M5(Oxidation)	3.64314	3	1323.67	441.896
	High	TLNDMRQEYEQLIAK	P35527		3.55981	2	1851.93	926.469
	High	FSSSSGYGGGSSR	P35527		3.50631	2	1235.53	618.27
	High	IKFEMEQNLR	P35527		3.47809	3	1307.68	436.565
	High	QGVDADINGLR	P35527		3.36472	2	1157.59	579.3
	High	STmQELNSR	P35527	M3(Oxidation)	3.20643	2	1081.5	541.253
	High	TLNDmRQEYEQLIAK	P35527	M5(Oxidation)	3.16189	3	1867.92	623.313
	High	STMQELNSR	P35527		3.00335	2	1065.5	533.254
	High	QVLDNLTmEK	P35527	M8(Oxidation)	2.97562	2	1206.61	603.806
	High	NYSPYYNTIDDLK	P35527		2.88951	2	1605.74	803.375
	High	QVLDNLTMEK	P35527		2.51358	2	1190.61	595.81
	High	TLLDIDNTR	P35527		2.36539	2	1060.57	530.787
	High	FEmEQNLR	P35527	M3(Oxidation)	2.04302	2	1082.49	541.75
	High	IQDWYDK	P35527		2.00286	2	967.453	484.23
	High	LASYLDK	P13645;P02533;P08779;Q04695;P08727;P35527		1.97034	2	809.443	405.225
	High	QEYEQLIAK	P35527		1.93884	2	1121.59	561.296
	High	MTLDDFR	P35527		1.89585	2	897.417	449.212
	High	QFSSSYLSR	P35527		1.40883	2	1074.52	537.764
P14618	Pyruvate kinase PKM OS=Homo sapiens GN=PKM PE=1 SV=4 - [KPYM_HUMAN]	213.744	44.82	10	22	22	57.9	7.84033
	A2	Sequence	Protein Group Accessions	Modifications	XCorr	Charge	MH+ [Da]	m/z [Da]
	High	KGVNLPGAAVDLPAVSEK	P14618		5.46265	2	1764.99	882.998
	High	GADFLVTEVENGGSLGSK	P14618		5.26303	2	1779.88	890.444
	High	GVNLPGAAVDLPAVSEK	P14618		4.85328	2	1636.89	818.949
	High	AGKPVIcATQMLESMIK	P14618	C7(Carbamidomethyl)	4.77092	3	1876.98	626.331
	High	LNFSHGTHEYHAETIK	P14618		4.7436	2	1883.91	942.46
	High	IYVDDGLISLQVK	P14618		4.32902	2	1462.82	731.913
	High	DPVQEAWAEDVDLR	P14618		4.16628	2	1642.77	821.891
	High	LDIDSPPITAR	P14618		3.96095	2	1197.65	599.329
	High	cDENILWLDYK	P14618	C1(Carbamidomethyl)	3.77911	2	1468.68	734.845
	High	NTGIIcTIGPASR	P14618	C6(Carbamidomethyl)	3.56009	2	1359.71	680.358
	High	TATESFASDPILYR	P14618		3.46269	2	1570.77	785.891
	High	ITLDNAYMEK	P14618		3.1424	2	1197.58	599.296
	High	ccSGAIIVLTK	P14618	C1(Carbamidomethyl); C2(Carbamidomethyl)	3.14216	2	1221.63	611.321
	High	GSGTAEVELK	P14618		3.01785	2	990.514	495.76
	High	ITLDNAYmEK	P14618	M8(Oxidation)	2.93983	2	1213.58	607.294
	High	GDLGIEIPAEK	P14618		2.85259	2	1141.61	571.31
	High	GDYPLEAVR	P14618		2.77888	2	1019.52	510.263
	High	VNFAMNVGK	P14618		2.77794	2	979.506	490.256
	High	GSGTAEVELKK	P14618		2.73675	2	1118.61	559.807
	High	MQHLIAR	P14618		2.26847	2	868.483	434.745
	High	APIIAVTR	P14618		2.166	2	840.533	420.77
	High	PVAVALDTK	P14618		2.142	2	913.538	457.273
	High	mQHLIAR	P14618	M1(Oxidation)	1.72805	2	884.482	442.744
	High	GIFPVLcK	P14618	C7(Carbamidomethyl)	1.72399	2	933.523	467.265
P60709	Actin, cytoplasmic 1 OS=Homo sapiens GN=ACTB PE=1 SV=1 - [ACTB_HUMAN]	210.464	38.93	16	3	15	41.7097	5.47803
	A2	Sequence	Protein Group Accessions	Modifications	XCorr	Charge	MH+ [Da]	m/z [Da]
	High	SYELPDGQVITIGNER	P68032;Q6S8J3;P60709		4.51485	2	1790.9	895.953
	High	VAPEEHPVLLTEAPLNPK	P60709		3.92598	3	1954.07	652.027
	High	IWHHTFYNELR	Q6S8J3;P60709;P68032		3.42763	3	1515.75	505.922
	High	DSYVGDEAQSK	P68032;P60709		3.35101	2	1198.53	599.766
	High	AGFAGDDAPR	P68032;P60709;Q6S8J3		3.18837	2	976.448	488.728
	High	QEYDESGPSIVHR	Q6S8J3;P60709		3.10802	2	1516.71	758.857
	High	DSYVGDEAQSKR	P68032;P60709		3.04719	2	1354.62	677.816
	High	HQGVMVGMGQK	P68032;P60709		2.87939	2	1171.57	586.291
	High	AVFPSIVGRPR	P68032;P60709;Q6S8J3		2.79856	2	1198.71	599.857
	High	GYSFTTTAER	P60709		2.7601	2	1132.53	566.768
	High	EITALAPSTMK	P68032;P60709		2.5169	2	1161.62	581.314
	High	HQGVmVGMGQK	P68032;P60709	M5(Oxidation)	2.48864	2	1187.57	594.288
	High	HQGVmVGmGQK	P68032;P60709	M5(Oxidation); M8(Oxidation)	2.30322	3	1203.56	401.86
	High	AVFPSIVGR	P68032;P60709;Q6S8J3		2.25903	2	945.555	473.281
	High	EITALAPSTmK	P68032;P60709	M10(Oxidation)	2.23803	2	1177.62	589.311
	High	DLTDYLMK	P68032;P60709		2.12222	2	998.49	499.749
	High	IIAPPERK	P68032;P60709		1.90436	2	923.57	462.289
	High	cDVDIRK	P60709	C1(Carbamidomethyl)	1.84081	2	905.453	453.23
P01857	Ig gamma-1 chain C region OS=Homo sapiens GN=IGHG1 PE=1 SV=1 - [IGHG1_HUMAN]	209.374	34.55	1	4	10	36.0832	8.19189
	A2	Sequence	Protein Group Accessions	Modifications	XCorr	Charge	MH+ [Da]	m/z [Da]
	High	VVSVLTVLHQDWLNGK	P01857;P01860;P01861		4.85589	2	1808.01	904.51
	High	FNWYVDGVEVHNAK	P01857		4.79021	2	1677.81	839.406
	High	TTPPVLDSDGSFFLYSK	P01857		3.99036	3	1873.93	625.314
	High	STSGGTAALGcLVK	P01857;P01860	C11(Carbamidomethyl)	3.8902	2	1321.68	661.344
	High	EPQVYTLPPSRDELTK	P01857		3.52047	2	1872.98	936.991
	High	NQVSLTcLVK	P01857;P01859;P01860;P01861	C7(Carbamidomethyl)	3.10027	2	1161.63	581.32
	High	GPSVFPLAPSSK	P01857		2.74774	2	1186.65	593.829
	High	EPQVYTLPPSR	P01857;P01859;P01860		2.58061	2	1286.67	643.84
	High	DTLmISR	P01857;P01859;P01860;P01861	M4(Oxidation)	1.78218	2	851.43	426.219
	High	DTLMISR	P01857;P01859;P01860;P01861		1.72946	2	835.437	418.222
	High	ALPAPIEK	P01857;P01860		1.50591	2	838.506	419.757
P07355	Annexin A2 OS=Homo sapiens GN=ANXA2 PE=1 SV=2 - [ANXA2_HUMAN]	202.107	56.05	25	19	19	38.5798	7.75244
	A2	Sequence	Protein Group Accessions	Modifications	XCorr	Charge	MH+ [Da]	m/z [Da]
	High	TDLEKDIISDTSGDFRK	P07355		5.21097	3	1939.97	647.327
	High	GVDEVTIVNILTNR	P07355		4.71182	2	1542.85	771.93
	High	LSLEGDHSTPPSAYGSVK	P07355		4.69567	2	1844.91	922.957
	High	GLGTDEDSLIEIIcSR	P07355	C14(Carbamidomethyl)	4.49437	2	1777.87	889.438
	High	AEDGSVIDYELIDQDAR	P07355		3.88679	2	1908.89	954.947
	High	TDLEKDIISDTSGDFR	P07355		3.70425	2	1811.87	906.44
	High	TNQELQEINR	P07355		3.66677	2	1244.63	622.817
	High	TKGVDEVTIVNILTNR	P07355		3.60237	3	1772	591.337
	High	TPAQYDASELK	P07355		3.54571	2	1222.6	611.802
	High	SLYYYIQQDTK	P07355		3.52436	2	1421.69	711.351
	High	QDIAFAYQR	P07355		3.03548	2	1111.56	556.281
	High	AYTNFDAER	P07355		2.71359	2	1086.49	543.747
	High	DALNIETAIK	P07355		2.56714	2	1087.6	544.305
	High	DIISDTSGDFRK	P07355		2.56628	2	1353.67	677.338
	High	ALLYLcGGDD	P07355	C6(Carbamidomethyl)	2.56253	2	1096.5	548.755
	High	DLYDAGVKR	P07355		2.52348	2	1036.55	518.776
	High	WISIMTER	P07355		2.22503	2	1035.53	518.27
	High	SYSPYDmLESIR	P07355	M7(Oxidation)	2.209	2	1476.67	738.84
	High	KLMVALAK	P07355		2.07052	2	873.562	437.285
P19013	Keratin, type II cytoskeletal 4 OS=Homo sapiens GN=KRT4 PE=1 SV=4 - [K2C4_HUMAN]	195.452	52.81	4	23	31	57.2498	6.60986
	A2	Sequence	Protein Group Accessions	Modifications	XCorr	Charge	MH+ [Da]	m/z [Da]
	High	RVELEAALQQAKEELAR	P19013		5.68676	3	1954.08	652.031
	High	QcQTLQVSVADAEQR	P19013	C2(Carbamidomethyl)	4.8481	2	1732.83	866.919
	High	SKAEAEALYQTK	P19013;Q86Y46		4.34858	2	1338.69	669.851
	High	VQQLQISVDQHGDNLK	P19013		4.22602	2	1821.95	911.477
	High	NLDLDSIIAEVR	P19013;Q86Y46		4.12857	2	1357.74	679.372
	High	GAFSSVSMSGGAGR	P19013		3.95636	2	1270.59	635.798
	High	VDSLNDEINFLK	P19013		3.9518	2	1406.72	703.864
	High	RVELEAALQQAK	P19013		3.86662	3	1355.77	452.594
	High	WNLLQQQTTTTSSK	P19013		3.8632	2	1635.84	818.422
	High	AEAEALYQTK	P19013;Q86Y46;Q8N1N4-2		3.63331	2	1123.57	562.287
	High	LALDIEIATYR	P04264;P08729;P05787;P19013;Q6KB66-2		3.45117	2	1277.72	639.362
	High	GFScGSAIVGGGK	P19013	C4(Carbamidomethyl)	3.36972	2	1196.57	598.791
	High	NLEPLFETYLSVLR	P19013		3.36668	2	1693.92	847.466
	High	TMQDSVEDFK	P19013		3.21262	2	1199.53	600.268
	High	GAFSSVSmSGGAGR	P19013	M8(Oxidation)	3.15379	2	1286.58	643.796
	High	LRAEIENIKK	P19013		3.14656	3	1213.73	405.248
	High	AQYEEIAQR	P35908;P19013;P02538;P04259		2.93569	2	1107.54	554.276
	High	KQLDTLGNDKGR	P19013		2.77165	3	1344.73	448.914
	High	VQFLEQQNK	P19013		2.72202	2	1133.59	567.301
	High	LLEGEEYR	P19013		2.70922	2	1008.5	504.754
	High	KLLEGEEYR	P19013		2.48992	2	1136.6	568.802
	High	SISMSVAGSR	P19013		2.45338	2	994.502	497.755
	High	TAAENDFVVLKK	P19013		2.42913	2	1334.73	667.869
	High	LRAEIENIK	P19013		2.42268	2	1085.63	543.32
	High	SEIAELNR	P19013		2.41752	2	931.488	466.248
	High	FASFIDK	P35908;Q7Z794;P19013;P13647;P02538;P04259;Q86Y46;P08729;P05787		2.39548	2	827.432	414.22
	High	EYQELMSVK	P19013;P08729		2.29536	2	1126.55	563.778
	High	SISmSVAGSR	P19013	M4(Oxidation)	2.05288	2	1010.5	505.752
	High	IISTTTLNK	P19013		2.01785	2	990.587	495.797
	High	IISTTTLNKR	P19013		1.95382	2	1146.69	573.847
	High	cSSGGFGSR	P19013	C1(Carbamidomethyl)	1.91517	2	914.382	457.695
	High	AEIENIKK	P19013		1.86516	2	944.544	472.775
	High	YEEEINKR	P19013;Q86Y46		1.74202	2	1080.53	540.771
	High	EYQELmSVK	P19013;P08729	M6(Oxidation)	1.67726	2	1142.54	571.775
P06702	Protein S100-A9 OS=Homo sapiens GN=S100A9 PE=1 SV=1 - [S10A9_HUMAN]	192.285	56.14	1	9	9	13.2335	6.12549
	A2	Sequence	Protein Group Accessions	Modifications	XCorr	Charge	MH+ [Da]	m/z [Da]
	High	VIEHIMEDLDTNADK	P06702		5.22041	3	1742.83	581.616
	High	NIETIINTFHQYSVK	P06702		4.40666	2	1806.94	903.974
	High	VIEHImEDLDTNADK	P06702	M6(Oxidation)	4.39864	2	1758.83	879.916
	High	LGHPDTLNQGEFK	P06702		3.60586	3	1455.73	485.914
	High	KDLQNFLK	P06702		2.49972	2	1005.57	503.29
	High	DLQNFLK	P06702		2.46018	2	877.48	439.244
	High	LGHPDTLNQGEFKELVR	P06702		2.43646	4	1953.02	489.011
	High	KDLQNFLKK	P06702		2.35138	2	1133.67	567.339
	High	LTWASHEK	P06702		2.00007	2	971.497	486.252
	High	DLQNFLKK	P06702		1.99802	2	1005.58	503.292
P06733	Alpha-enolase OS=Homo sapiens GN=ENO1 PE=1 SV=2 - [ENOA_HUMAN]	184.436	46.54	10	21	21	47.1393	7.38623
	A2	Sequence	Protein Group Accessions	Modifications	XCorr	Charge	MH+ [Da]	m/z [Da]
	High	DATNVGDEGGFAPNILENK	P06733		5.17003	2	1960.93	980.968
	High	AAVPSGASTGIYEALELR	P06733		4.87663	2	1804.95	902.978
	High	KLNVTEQEKIDK	P06733		4.35583	2	1444.81	722.906
	High	VNQIGSVTESLQAcK	P06733	C14(Carbamidomethyl)	4.22893	2	1633.82	817.416
	High	LAMQEFMILPVGAANFR	P06733		4.15699	2	1907.99	954.5
	High	YISPDQLADLYK	P06733		3.89213	2	1425.73	713.368
	High	LMIEMDGTENK	P06733		3.45652	2	1280.59	640.798
	High	LAQANGWGVMVSHR	P06733		3.4461	2	1525.77	763.389
	High	IDKLmIEmDGTENK	P06733	M5(Oxidation); M8(Oxidation)	3.43169	3	1668.79	556.934
	High	GNPTVEVDLFTSK	P06733		3.4181	2	1406.72	703.862
	High	LAMQEFmILPVGAANFR	P06733	M7(Oxidation)	3.29679	2	1923.98	962.495
	High	IDKLmIEMDGTENK	P06733	M5(Oxidation)	3.28104	3	1652.79	551.602
	High	LMIEmDGTENK	P06733	M5(Oxidation)	3.19333	2	1296.58	648.795
	High	LNVTEQEKIDK	P06733		2.96839	2	1316.71	658.858
	High	VVIGMDVAASEFFR	P06733		2.94174	2	1540.79	770.898
	High	LmIEmDGTENK	P06733	M2(Oxidation); M5(Oxidation)	2.62709	2	1312.58	656.792
	High	IEEELGSK	P06733		2.47214	2	904.466	452.737
	High	KLNVTEQEK	P06733		2.3951	2	1088.6	544.803
	High	IGAEVYHNLK	P06733		2.34077	2	1143.62	572.313
	High	YDLDFKSPDDPSR	P06733		2.32299	3	1554.71	518.908
	High	ScNcLLLK	P06733	C2(Carbamidomethyl); C4(Carbamidomethyl)	2.28707	2	1007.5	504.254
	High	SGKYDLDFKSPDDPSR	P06733		2.25537	3	1826.86	609.624
	High	YNQLLR	P06733		1.86844	2	806.455	403.731
	High	TIAPALVSK	P06733		1.81547	2	899.558	450.283
	High	YDLDFK	P06733		1.49104	2	800.385	400.696
P68032	Actin, alpha cardiac muscle 1 OS=Homo sapiens GN=ACTC1 PE=1 SV=1 - [ACTC_HUMAN]	178.715	30.24	16	1	12	41.9919	5.38916
	A2	Sequence	Protein Group Accessions	Modifications	XCorr	Charge	MH+ [Da]	m/z [Da]
	High	SYELPDGQVITIGNER	P68032;Q6S8J3;P60709		4.51485	2	1790.9	895.953
	High	YPIEHGIITNWDDMEK	P68032		4.28675	2	1960.91	980.959
	High	IWHHTFYNELR	Q6S8J3;P60709;P68032		3.42763	3	1515.75	505.922
	High	DSYVGDEAQSK	P68032;P60709		3.35101	2	1198.53	599.766
	High	YPIEHGIITNWDDmEK	P68032	M14(Oxidation)	3.30138	3	1976.91	659.642
	High	AGFAGDDAPR	P68032;P60709;Q6S8J3		3.18837	2	976.448	488.728
	High	DSYVGDEAQSKR	P68032;P60709		3.04719	2	1354.62	677.816
	High	HQGVMVGMGQK	P68032;P60709		2.87939	2	1171.57	586.291
	High	AVFPSIVGRPR	P68032;P60709;Q6S8J3		2.79856	2	1198.71	599.857
	High	EITALAPSTMK	P68032;P60709		2.5169	2	1161.62	581.314
	High	HQGVmVGMGQK	P68032;P60709	M5(Oxidation)	2.48864	2	1187.57	594.288
	High	HQGVmVGmGQK	P68032;P60709	M5(Oxidation); M8(Oxidation)	2.30322	3	1203.56	401.86
	High	AVFPSIVGR	P68032;P60709;Q6S8J3		2.25903	2	945.555	473.281
	High	EITALAPSTmK	P68032;P60709	M10(Oxidation)	2.23803	2	1177.62	589.311
	High	DLTDYLMK	P68032;P60709		2.12222	2	998.49	499.749
	High	IIAPPERK	P68032;P60709		1.90436	2	923.57	462.289
P08107	Heat shock 70 kDa protein 1A/1B OS=Homo sapiens GN=HSPA1A PE=1 SV=5 - [HSP71_HUMAN]	174.143	29.02	4	16	18	70.009	5.65576
	A2	Sequence	Protein Group Accessions	Modifications	XCorr	Charge	MH+ [Da]	m/z [Da]
	High	IINEPTAAAIAYGLDR	P08107		5.54871	2	1687.91	844.457
	High	NQVALNPQNTVFDAK	P08107		4.66845	2	1658.85	829.93
	High	ATAGDTHLGGEDFDNR	P08107		4.65205	2	1675.73	838.37
	High	HWPFQVINDGDKPK	P08107		4.39387	3	1680.85	560.955
	High	DAGVIAGLNVLR	P08107		3.75001	2	1197.7	599.354
	High	VEIIANDQGNR	P08107;P11021;E9PKE3		3.63347	2	1228.63	614.819
	High	ARFEELcSDLFR	P08107	C7(Carbamidomethyl)	3.56664	2	1542.74	771.873
	High	NALESYAFNMK	P08107		3.31463	2	1287.6	644.305
	High	LVNHFVEEFKR	P08107		3.27574	3	1417.76	473.258
	High	FEELcSDLFR	P08107	C5(Carbamidomethyl)	2.9628	2	1315.6	658.305
	High	FGDPVVQSDMK	P08107		2.90742	2	1222.58	611.794
	High	LVNHFVEEFK	P08107		2.80268	3	1261.66	421.225
	High	LLQDFFNGR	P08107		2.42077	2	1109.58	555.292
	High	TTPSYVAFTDTER	P08107;E9PKE3		2.33073	2	1487.7	744.356
	High	LSKEEIER	P08107		2.18612	2	1003.54	502.275
	High	VQVSYKGETK	P08107		2.05833	2	1138.61	569.808
	High	SAVEDEGLK	P08107		2.03163	2	947.472	474.239
	High	STLEPVEK	P08107		1.7827	2	902.486	451.747
E9PKE3	Heat shock cognate 71 kDa protein OS=Homo sapiens GN=HSPA8 PE=2 SV=1 - [E9PKE3_HUMAN]	170.916	35.09	16	19	22	68.7632	5.51611
	A2	Sequence	Protein Group Accessions	Modifications	XCorr	Charge	MH+ [Da]	m/z [Da]
	High	IINEPTAAAIAYGLDKK	E9PKE3		4.4377	2	1787.99	894.5
	High	NQVAmNPTNTVFDAK	E9PKE3	M5(Oxidation)	4.21776	2	1665.79	833.4
	High	SQIHDIVLVGGSTR	E9PKE3		4.20089	2	1481.81	741.408
	High	NQVAMNPTNTVFDAK	E9PKE3		4.20012	2	1649.8	825.403
	High	HWPFMVVNDAGRPK	E9PKE3		4.19948	3	1653.84	551.951
	High	IINEPTAAAIAYGLDK	P11021;E9PKE3		4.11308	3	1659.9	553.972
	High	LDKSQIHDIVLVGGSTR	E9PKE3		4.08713	3	1838.01	613.342
	High	STAGDTHLGGEDFDNR	E9PKE3		3.98442	2	1691.73	846.367
	High	MKEIAEAYLGK	E9PKE3		3.78569	3	1252.66	418.226
	High	DAGTIAGLNVLR	E9PKE3		3.74271	2	1199.68	600.342
	High	NSLESYAFNMK	E9PKE3		3.69986	2	1303.6	652.304
	High	VEIIANDQGNR	P08107;P11021;E9PKE3		3.63347	2	1228.63	614.819
	High	ARFEELNADLFR	E9PKE3		3.61452	3	1480.76	494.257
	High	RFDDAVVQSDMK	E9PKE3		3.59387	2	1410.67	705.838
	High	FDDAVVQSDMK	E9PKE3		3.25698	2	1254.57	627.789
	High	cNEIINWLDK	E9PKE3	C1(Carbamidomethyl)	3.22991	2	1304.63	652.82
	High	MVNHFIAEFK	E9PKE3		2.94503	3	1235.63	412.547
	High	NQTAEKEEFEHQQK	E9PKE3		2.79954	3	1745.81	582.609
	High	FEELNADLFR	E9PKE3		2.6174	2	1253.62	627.313
	High	HWPFmVVNDAGRPK	E9PKE3	M5(Oxidation)	2.50038	3	1669.84	557.284
	High	LLQDFFNGK	E9PKE3		2.3857	2	1081.57	541.289
	High	TTPSYVAFTDTER	P08107;E9PKE3		2.33073	2	1487.7	744.356
	High	VcNPIITK	E9PKE3	C2(Carbamidomethyl)	2.32127	2	944.525	472.766
	High	NSLESYAFNmK	E9PKE3	M10(Oxidation)	2.2764	2	1319.6	660.302
	High	LSKEDIER	E9PKE3		2.18496	2	989.53	495.269
P60174-1	Isoform 2 of Triosephosphate isomerase OS=Homo sapiens GN=TPI1 - [TPIS_HUMAN]	170.781	60.24	6	14	14	26.6527	6.90283
	A2	Sequence	Protein Group Accessions	Modifications	XCorr	Charge	MH+ [Da]	m/z [Da]
	High	VAHALAEGLGVIAcIGEK	P60174-1	C14(Carbamidomethyl)	6.00815	2	1807.98	904.494
	High	RHVFGESDELIGQK	P60174-1		4.53846	3	1614.83	538.947
	High	VVLAYEPVWAIGTGK	P60174-1		4.4869	3	1602.89	534.969
	High	KQSLGELIGTLNAAK	P60174-1		4.41173	2	1542.88	771.944
	High	QSLGELIGTLNAAK	P60174-1		4.28718	2	1414.8	707.902
	High	SNVSDAVAQSTR	P60174-1		4.0976	2	1234.61	617.807
	High	HVFGESDELIGQK	P60174-1		3.94096	3	1458.73	486.914
	High	IIYGGSVTGATcK	P60174-1	C12(Carbamidomethyl)	3.88031	2	1326.67	663.84
	High	DcGATWVVLGHSER	P60174-1	C2(Carbamidomethyl)	3.65212	2	1586.74	793.875
	High	IAVAAQNcYK	P60174-1	C8(Carbamidomethyl)	3.0726	2	1137.57	569.291
	High	TATPQQAQEVHEK	P60174-1		2.90899	2	1466.73	733.867
	High	VIADNVKDWSK	P60174-1		2.6003	2	1274.68	637.843
	High	FFVGGNWK	P60174-1		1.83373	2	954.486	477.747
	High	VVFEQTK	P60174-1		1.81157	2	850.468	425.737
P00352	Retinal dehydrogenase 1 OS=Homo sapiens GN=ALDH1A1 PE=1 SV=2 - [AL1A1_HUMAN]	170.212	37.13	8	18	20	54.827	6.72705
	A2	Sequence	Protein Group Accessions	Modifications	XCorr	Charge	MH+ [Da]	m/z [Da]
	High	LYSNAYLNDLAGcIK	P00352	C13(Carbamidomethyl)	5.04369	2	1714.85	857.929
	High	IFINNEWHDSVSGK	P00352		4.6879	2	1645.8	823.405
	High	ANNTFYGLSAGVFTK	P00352		4.65724	2	1589.8	795.402
	High	IAKEEIFGPVQQIMK	P00352		4.51345	3	1730.96	577.657
	High	LLLATMESMNGGK	P00352		4.17697	2	1364.69	682.849
	High	RANNTFYGLSAGVFTK	P00352		4.13849	3	1745.9	582.639
	High	ELGEYGFHEYTEVK	P00352		3.81147	2	1700.78	850.895
	High	EEIFGPVQQIMK	P00352		3.60283	2	1418.74	709.874
	High	IFVEESIYDEFVR	P00352		3.4052	2	1645.81	823.41
	High	VAFTGSTEVGK	P00352		3.02704	2	1095.57	548.289
	High	LEcGGGPWGNK	P00352	C3(Carbamidomethyl)	2.97105	2	1174.53	587.769
	High	IAKEEIFGPVQQImK	P00352	M14(Oxidation)	2.82847	3	1746.95	582.99
	High	YcAGWADK	P00352	C2(Carbamidomethyl)	2.69741	2	970.412	485.709
	High	QAFQIGSPWR	P00352		2.68636	2	1189.62	595.311
	High	ILDLIESGK	P00352		2.6592	2	987.574	494.291
	High	ILDLIESGKK	P00352		2.54566	2	1115.67	558.338
	High	LADLIER	P00352		2.3116	2	829.48	415.244
	High	SLDDVIKR	P00352		2.19244	2	945.539	473.273
	High	VTLELGGK	P00352;P47895		2.16782	2	816.485	408.746
	High	RVTLELGGK	P00352;P47895		2.15649	2	972.586	486.797
	High	TIPIDGNFFTYTR	P00352		1.50317	2	1544.78	772.893
P02533	Keratin, type I cytoskeletal 14 OS=Homo sapiens GN=KRT14 PE=1 SV=4 - [K1C14_HUMAN]	169.863	36.86	3	4	20	51.5294	5.16064
	A2	Sequence	Protein Group Accessions	Modifications	XCorr	Charge	MH+ [Da]	m/z [Da]
	High	TRLEQEIATYR	P13646;P02533;P08779;Q04695		3.94528	2	1379.73	690.369
	High	cEMEQQNQEYK	P02533;Q04695	C1(Carbamidomethyl)	3.87331	2	1486.59	743.801
	High	EVATNSELVQSGK	P02533;Q04695		3.83668	2	1361.69	681.351
	High	LEQEIATYR	P13646;P02533;P08779;Q04695;P08727		3.61707	2	1122.58	561.794
	High	APSTYGGGLSVSSSR	P02533		3.5246	2	1425.7	713.352
	High	GScGIGGGIGGGSSR	P02533;P08779	C3(Carbamidomethyl)	3.30907	2	1278.59	639.798
	High	ISSVLAGGScR	P02533;P08779	C10(Carbamidomethyl)	3.29323	2	1106.56	553.785
	High	VTmQNLNDR	P13645;P02533;P08779	M3(Oxidation)	3.16498	2	1106.53	553.768
	High	VLDELTLAR	P02533;P08779;Q04695;P08727		3.03636	2	1029.6	515.302
	High	ASLENSLEETK	P02533;P08779		2.88132	2	1220.6	610.804
	High	cEmEQQNQEYK	P02533;Q04695	C1(Carbamidomethyl); M3(Oxidation)	2.86455	2	1502.59	751.797
	High	NHEEEMNALR	P02533;Q04695		2.86346	3	1242.56	414.857
	High	LASYLDKVR	P13645;P02533;P08779;Q04695;P08727		2.68985	2	1064.61	532.808
	High	VTMQNLNDR	P13645;P02533;P08779		2.66768	2	1090.53	545.771
	High	DAEEWFFTK	P02533		2.64316	2	1172.53	586.768
	High	ASLENSLEETKGR	P02533;P08779		2.63189	2	1433.73	717.367
	High	LAADDFR	P13645;P13646;P02533;P08779;Q04695;P08727		2.51316	2	807.402	404.205
	High	VVSTHEQVLR	P02533		2.47029	2	1167.65	584.329
	High	TKYETELNLR	P02533		2.42147	2	1266.67	633.84
	High	NHEEEmNALR	P02533;Q04695	M6(Oxidation)	2.19419	2	1258.55	629.78
	High	MSVEADINGLR	P02533;P08727		2.08917	2	1204.6	602.804
	High	LASYLDK	P13645;P02533;P08779;Q04695;P08727;P35527		1.97034	2	809.443	405.225
	High	RVLDELTLAR	P02533;P08779;Q04695;P08727		1.79815	2	1185.7	593.353
P13646	Keratin, type I cytoskeletal 13 OS=Homo sapiens GN=KRT13 PE=1 SV=4 - [K1C13_HUMAN]	169.39	34.28	10	13	19	49.5574	4.95752
	A2	Sequence	Protein Group Accessions	Modifications	XCorr	Charge	MH+ [Da]	m/z [Da]
	High	TRLEQEIATYR	P13646;P02533;P08779;Q04695		3.94528	2	1379.73	690.369
	High	EVSTNTAmIQTSK	P13646	M8(Oxidation)	3.65004	2	1425.69	713.348
	High	MIGFPSSAGSVsPR	P13646	S12(Phospho)	3.63145	2	1472.66	736.835
	High	AGLENTVAETEcR	P13646	C12(Carbamidomethyl)	3.6234	2	1449.67	725.337
	High	LEQEIATYR	P13646;P02533;P08779;Q04695;P08727		3.61707	2	1122.58	561.794
	High	LKYENELALR	P13646		3.52278	3	1248.7	416.905
	High	EVSTNTAMIQTSK	P13646		3.42624	2	1409.69	705.35
	High	MIGFPSSAGSVSPR	P13646		3.25062	2	1392.7	696.851
	High	QSVEADINGLR	P13645;P13646		2.94332	2	1201.62	601.313
	High	YENELALR	P13646		2.93041	2	1007.52	504.263
	High	ILTATIENNR	P13646		2.91375	2	1144.63	572.82
	High	ITMQNLNDR	P13646;P08727		2.88228	2	1104.55	552.778
	High	VILEIDNAR	P13646		2.63241	2	1042.59	521.798
	High	TIEELRDK	P13646		2.62112	2	1003.55	502.277
	High	LAADDFR	P13645;P13646;P02533;P08779;Q04695;P08727		2.51316	2	807.402	404.205
	High	EQYEAMAER	P13646		2.46797	2	1126.49	563.746
	High	SLLEGQDAK	P13646		2.37882	2	960.499	480.753
	High	RVLDELTLSK	P13646		2.30937	2	1173.69	587.347
	High	ITmQNLNDR	P13646;P08727	M3(Oxidation)	2.29773	2	1120.55	560.777
	High	QSVEADINGLRR	P13645;P13646		1.98326	3	1357.72	453.246
	High	TEITELR	P13646		1.87753	2	861.47	431.238
	High	LASYLEK	P13646		1.69993	2	823.458	412.233
P04406	Glyceraldehyde-3-phosphate dehydrogenase OS=Homo sapiens GN=GAPDH PE=1 SV=3 - [G3P_HUMAN]	164.711	30.45	3	9	9	36.0304	8.45557
	A2	Sequence	Protein Group Accessions	Modifications	XCorr	Charge	MH+ [Da]	m/z [Da]
	High	IISNAScTTNcLAPLAK	P04406	C7(Carbamidomethyl); C11(Carbamidomethyl)	4.52821	2	1833.92	917.466
	High	LISWYDNEFGYSNR	P04406		4.1947	2	1763.81	882.407
	High	LVINGNPITIFQER	P04406		4.06948	2	1613.9	807.455
	High	VPTANVSVVDLTcR	P04406	C13(Carbamidomethyl)	3.84013	3	1530.8	510.938
	High	VVDLMAHMASKE	P04406		3.71652	2	1330.65	665.83
	High	VVDLMAHMASK	P04406		3.47617	2	1201.61	601.308
	High	GALQNIIPASTGAAK	P04406		3.37815	2	1411.79	706.4
	High	VVDLMAHmASKE	P04406	M8(Oxidation)	2.96615	2	1346.65	673.828
	High	VVDLmAHmASKE	P04406	M5(Oxidation); M8(Oxidation)	2.6094	2	1362.64	681.824
	High	VGVNGFGR	P04406		2.2008	2	805.435	403.221
	High	VVDLmAHmASK	P04406	M5(Oxidation); M8(Oxidation)	2.15585	2	1233.6	617.304
	High	QASEGPLK	P04406		1.93554	2	829.442	415.225
P00738	Haptoglobin OS=Homo sapiens GN=HP PE=1 SV=1 - [HPT_HUMAN]	162.439	44.33	12	22	22	45.1766	6.58057
	A2	Sequence	Protein Group Accessions	Modifications	XCorr	Charge	MH+ [Da]	m/z [Da]
	High	LRTEGDGVYTLNNEK	P00738		4.89923	2	1708.85	854.929
	High	AVGDKLPEcEAVcGKPK	P00738	C9(Carbamidomethyl); C13(Carbamidomethyl)	4.77841	3	1857.93	619.98
	High	YVmLPVADQDQcIR	P00738	M3(Oxidation); C12(Carbamidomethyl)	4.30953	2	1723.81	862.411
	High	LRTEGDGVYTLNDK	P00738		4.21281	2	1580.8	790.902
	High	VVLHPNYSQVDIGLIK	P00738		4.12387	3	1795.01	599.009
	High	YVMLPVADQDQcIR	P00738	C12(Carbamidomethyl)	4.0508	3	1707.82	569.945
	High	ScAVAEYGVYVK	P00738	C2(Carbamidomethyl)	3.99987	2	1345.65	673.328
	High	TEGDGVYTLNNEK	P00738		3.66217	2	1439.67	720.336
	High	TEGDGVYTLNDK	P00738		3.50957	2	1311.61	656.307
	High	VTSIQDWVQK	P00738		3.32681	2	1203.64	602.324
	High	DIAPTLTLYVGK	P00738		3.29795	2	1290.73	645.871
	High	VMPIcLPSKDYAEVGR	P00738	C5(Carbamidomethyl)	3.28838	2	1834.92	917.965
	High	HYEGSTVPEKK	P00738		3.19372	2	1274.64	637.824
	High	TEGDGVYTLNDKK	P00738		3.10314	2	1439.71	720.357
	High	HYEGSTVPEK	P00738		2.84745	2	1146.55	573.777
	High	VGYVSGWGR	P00738		2.57968	2	980.498	490.753
	High	GSFPWQAK	P00738		2.44162	2	920.464	460.736
	High	ILGGHLDAK	P00738		2.09622	2	923.534	462.271
	High	KQLVEIEK	P00738		1.89236	2	986.59	493.799
	High	NPANPVQR	P00738		1.86618	2	895.477	448.242
	High	QLVEIEK	P00738		1.8154	2	858.496	429.752
	High	DYAEVGR	P00738		1.70988	2	809.379	405.193
	High	VMPIcLPSK	P00738	C5(Carbamidomethyl)	1.32022	2	1044.56	522.784
P47895	Aldehyde dehydrogenase family 1 member A3 OS=Homo sapiens GN=ALDH1A3 PE=1 SV=2 - [AL1A3_HUMAN]	161.999	41.8	11	19	21	56.0728	7.25439
	A2	Sequence	Protein Group Accessions	Modifications	XCorr	Charge	MH+ [Da]	m/z [Da]
	High	ANSTDYGLTAAVFTK	P47895		4.91254	2	1558.78	779.895
	High	ELGEYALAEYTEVK	P47895		4.48442	2	1614.79	807.9
	High	IAKEEIFGPVQPILK	P47895		4.01883	3	1681.99	561.335
	High	LLHQLADLVER	P47895		3.9033	3	1306.75	436.256
	High	VFVEEQVYSEFVR	P47895		3.77921	2	1630.81	815.909
	High	IFINNEWHESK	P47895		3.7474	2	1416.69	708.85
	High	GLFIKPTVFSEVTDNMR	P47895		3.70105	3	1954.02	652.011
	High	GLFIKPTVFSEVTDNmR	P47895	M16(Oxidation)	3.42948	3	1970.01	657.342
	High	AVEAAQVAFQR	P47895		3.42079	2	1189.64	595.321
	High	IAFTGSTEVGK	P47895		2.81571	2	1109.58	555.296
	High	LEcGGSAMEDK	P47895	C3(Carbamidomethyl)	2.75401	2	1196.5	598.752
	High	RLDALSR	P47895		2.65343	2	830.487	415.747
	High	KRPVGDPFDVK	P47895		2.52923	3	1257.7	419.905
	High	ILELIESGKK	P47895		2.40001	2	1129.68	565.344
	High	FATcNPSTR	P47895	C4(Carbamidomethyl)	2.35798	2	1053.48	527.245
	High	ILELIESGK	P47895		2.33559	2	1001.59	501.298
	High	LEcGGSAmEDK	P47895	C3(Carbamidomethyl); M8(Oxidation)	2.31445	2	1212.49	606.75
	High	TIPTDDNVVcFTR	P47895	C10(Carbamidomethyl)	2.29508	2	1537.73	769.369
	High	VTLELGGK	P00352;P47895		2.16782	2	816.485	408.746
	High	RVTLELGGK	P00352;P47895		2.15649	2	972.586	486.797
	High	SIEEVIKR	P47895		1.94024	2	973.57	487.289
	High	EQIcEVEEGDKPDVDK	P47895	C4(Carbamidomethyl)	1.65273	3	1889.84	630.619
	High	LLHQLADLVERDR	P47895		1.62597	3	1577.88	526.63
P61626	Lysozyme C OS=Homo sapiens GN=LYZ PE=1 SV=1 - [LYSC_HUMAN]	151.754	49.32	2	9	9	16.5263	9.15869
	A2	Sequence	Protein Group Accessions	Modifications	XCorr	Charge	MH+ [Da]	m/z [Da]
	High	STDYGIFQINSR	P61626		4.26393	2	1400.68	700.846
	High	GISLANWMcLAK	P61626	C9(Carbamidomethyl)	3.74669	2	1363.69	682.35
	High	GISLANWmcLAK	P61626	M8(Oxidation); C9(Carbamidomethyl)	3.55051	2	1379.69	690.346
	High	VVRDPQGIR	P61626		2.83326	2	1039.6	520.305
	High	ATNYNAGDR	P61626		2.65503	2	981.439	491.223
	High	RLGMDGYR	P61626		2.34928	2	967.48	484.243
	High	QYVQGcGV	P61626	C6(Carbamidomethyl)	2.23759	2	910.411	455.709
	High	YWcNDGK	P61626	C3(Carbamidomethyl)	2.14756	2	942.381	471.694
	High	WESGYNTR	P61626		2.0829	2	1012.45	506.73
	High	LGMDGYR	P61626		1.52035	2	811.379	406.193
P08779	Keratin, type I cytoskeletal 16 OS=Homo sapiens GN=KRT16 PE=1 SV=4 - [K1C16_HUMAN]	151.571	30.44	3	5	17	51.2362	5.04639
	A2	Sequence	Protein Group Accessions	Modifications	XCorr	Charge	MH+ [Da]	m/z [Da]
	High	TRLEQEIATYR	P13646;P02533;P08779;Q04695		3.94528	2	1379.73	690.369
	High	LEQEIATYR	P13646;P02533;P08779;Q04695;P08727		3.61707	2	1122.58	561.794
	High	EVASNSELVQSSR	P08779		3.37565	2	1405.69	703.35
	High	GScGIGGGIGGGSSR	P02533;P08779	C3(Carbamidomethyl)	3.30907	2	1278.59	639.798
	High	ISSVLAGGScR	P02533;P08779	C10(Carbamidomethyl)	3.29323	2	1106.56	553.785
	High	VTmQNLNDR	P13645;P02533;P08779	M3(Oxidation)	3.16498	2	1106.53	553.768
	High	APSTYGGGLSVSSR	P08779		3.09494	2	1338.67	669.836
	High	VLDELTLAR	P02533;P08779;Q04695;P08727		3.03636	2	1029.6	515.302
	High	ASLENSLEETK	P02533;P08779		2.88132	2	1220.6	610.804
	High	LASYLDKVR	P13645;P02533;P08779;Q04695;P08727		2.68985	2	1064.61	532.808
	High	VTMQNLNDR	P13645;P02533;P08779		2.66768	2	1090.53	545.771
	High	ASLENSLEETKGR	P02533;P08779		2.63189	2	1433.73	717.367
	High	LAADDFR	P13645;P13646;P02533;P08779;Q04695;P08727		2.51316	2	807.402	404.205
	High	TKYEHELALR	P08779		2.50507	3	1259.67	420.563
	High	NHEEEMLALR	P08779		2.31083	2	1241.59	621.301
	High	EVFTSSSSSSSR	P08779		2.04575	2	1260.57	630.789
	High	LASYLDK	P13645;P02533;P08779;Q04695;P08727;P35527		1.97034	2	809.443	405.225
	High	RVLDELTLAR	P02533;P08779;Q04695;P08727		1.79815	2	1185.7	593.353
P07900	Heat shock protein HSP 90-alpha OS=Homo sapiens GN=HSP90AA1 PE=1 SV=5 - [HS90A_HUMAN]	151.341	33.74	8	14	24	84.6067	5.021
	A2	Sequence	Protein Group Accessions	Modifications	XCorr	Charge	MH+ [Da]	m/z [Da]
	High	GVVDSEDLPLNISR	P07900;P08238		4.63365	2	1513.79	757.398
	High	HSQFIGYPITLFVEK	P07900		4.41509	2	1778.95	889.979
	High	TLTIVDTGIGMTK	P08238;P07900		4.39889	2	1349.74	675.372
	High	NPDDITNEEYGEFYK	P07900		4.31208	2	1833.78	917.396
	High	HLEINPDHSIIETLR	P07900		4.18836	3	1786.95	596.321
	High	YYTSASGDEMVSLK	P07900		4.09168	2	1550.71	775.857
	High	SLTNDWEDHLAVK	P07900;P08238		3.77862	2	1527.74	764.375
	High	DQVANSAFVER	P07900		3.43187	2	1235.6	618.304
	High	ADLINNLGTIAK	P08238;P07900		3.07055	2	1242.71	621.858
	High	EKYIDQEELNK	P08238;P07900		3.06407	2	1408.7	704.854
	High	RAPFDLFENR	P07900		3.02944	2	1264.65	632.827
	High	YESLTDPSKLDSGK	P08238;P07900		3.00117	2	1539.75	770.378
	High	YIDQEELNK	P08238;P07900		2.95409	2	1151.56	576.284
	High	HIYYITGETK	P07900		2.85336	2	1224.63	612.818
	High	LGIHEDSQNR	P07900		2.73719	2	1168.57	584.79
	High	ELISNSSDALDKIR	P07900		2.55508	2	1560.83	780.917
	High	EDQTEYLEER	P08238;P07900		2.36023	2	1311.57	656.289
	High	HFSVEGQLEFR	P08238;P07900		2.33282	2	1348.67	674.837
	High	DNSTMGYMAAK	P07900		2.29069	2	1188.5	594.754
	High	YESLTDPSK	P08238;P07900		2.16626	2	1039.5	520.252
	High	LGIHEDSQNRK	P07900		2.10251	3	1296.67	432.896
	High	TDTGEPMGR	P07900		2.07269	2	963.423	482.215
	High	ALLFVPR	P07900		2.0307	2	815.516	408.262
	High	FYEQFSK	P07900		1.79148	2	948.448	474.727
P01860	Ig gamma-3 chain C region OS=Homo sapiens GN=IGHG3 PE=1 SV=2 - [IGHG3_HUMAN]	145.608	36.34	1	3	11	41.2604	7.89893
	A2	Sequence	Protein Group Accessions	Modifications	XCorr	Charge	MH+ [Da]	m/z [Da]
	High	VVSVLTVLHQDWLNGK	P01857;P01860;P01861		4.85589	2	1808.01	904.51
	High	STSGGTAALGcLVK	P01857;P01860	C11(Carbamidomethyl)	3.8902	2	1321.68	661.344
	High	TPLGDTTHTcPR	P01860	C10(Carbamidomethyl)	3.29964	2	1355.64	678.325
	High	EPQVYTLPPSREEMTK	P01859;P01860		3.1386	2	1904.95	952.976
	High	NQVSLTcLVK	P01857;P01859;P01860;P01861	C7(Carbamidomethyl)	3.10027	2	1161.63	581.32
	High	WYVDGVEVHNAK	P01860		3.0713	2	1416.69	708.85
	High	GPSVFPLAPcSR	P01859;P01860;P01861	C10(Carbamidomethyl)	2.94378	2	1287.65	644.331
	High	ScDTPPPcPR	P01860	C2(Carbamidomethyl); C8(Carbamidomethyl)	2.86731	2	1186.5	593.754
	High	EPQVYTLPPSR	P01857;P01859;P01860		2.58061	2	1286.67	643.84
	High	DTLmISR	P01857;P01859;P01860;P01861	M4(Oxidation)	1.78218	2	851.43	426.219
	High	DTLMISR	P01857;P01859;P01860;P01861		1.72946	2	835.437	418.222
	High	ALPAPIEK	P01857;P01860		1.50591	2	838.506	419.757
P08727	Keratin, type I cytoskeletal 19 OS=Homo sapiens GN=KRT19 PE=1 SV=4 - [K1C19_HUMAN]	139.121	47.5	5	13	22	44.0791	5.13525
	A2	Sequence	Protein Group Accessions	Modifications	XCorr	Charge	MH+ [Da]	m/z [Da]
	High	AALEDTLAETEAR	P08727		4.04832	2	1389.69	695.348
	High	SRLEQEIATYR	P08727		3.71522	2	1365.71	683.361
	High	LEQEIATYR	P13646;P02533;P08779;Q04695;P08727		3.61707	2	1122.58	561.794
	High	QSSATSSFGGLGGGSVR	P08727		3.55811	2	1554.75	777.88
	High	DYSHYYTTIQDLR	P08727		3.53611	2	1674.77	837.891
	High	TKFETEQALR	Q04695;P08727		3.3957	3	1222.65	408.22
	High	EVAGHTEQLQMSR	P08727		3.29968	2	1485.71	743.361
	High	SQYEVMAEQNR	P08727		3.2798	2	1354.61	677.807
	High	DAEAWFTSR	P08727		3.14715	2	1082.49	541.75
	High	VLDELTLAR	P02533;P08779;Q04695;P08727		3.03636	2	1029.6	515.302
	High	NHEEEISTLR	P08727		3.02698	2	1227.6	614.303
	High	LTMQNLNDR	P13646;P08727		2.88228	2	1104.55	552.778
	High	ILGATIENSR	P08727		2.73713	2	1073.6	537.302
	High	LASYLDKVR	P13645;P02533;P08779;Q04695;P08727		2.68985	2	1064.61	532.808
	High	SQYEVmAEQNR	P08727	M6(Oxidation)	2.51711	2	1370.61	685.807
	High	LAADDFR	P13645;P13646;P02533;P08779;Q04695;P08727		2.51316	2	807.402	404.205
	High	IVLQIDNAR	P08727		2.35956	2	1041.61	521.306
	High	LTmQNLNDR	P13646;P08727	M3(Oxidation)	2.29773	2	1120.55	560.777
	High	KDAEAWFTSR	P08727		2.16061	2	1210.59	605.799
	High	MSVEADINGLR	P02533;P08727		2.08917	2	1204.6	602.804
	High	LASYLDK	P13645;P02533;P08779;Q04695;P08727;P35527		1.97034	2	809.443	405.225
	High	RVLDELTLAR	P02533;P08779;Q04695;P08727		1.79815	2	1185.7	593.353
	High	SLLEGQEDHYNNLSASK	P08727		1.68669	3	1904.9	635.639
	High	SQYEVMAEQNRK	P08727		1.55538	3	1482.7	494.905
P01009	Alpha-1-antitrypsin OS=Homo sapiens GN=SERPINA1 PE=1 SV=3 - [A1AT_HUMAN]	136.849	44.74	7	21	21	46.707	5.59229
	A2	Sequence	Protein Group Accessions	Modifications	XCorr	Charge	MH+ [Da]	m/z [Da]
	High	VFSNGADLSGVTEEAPLK	P01009		5.21024	2	1833.93	917.468
	High	LQHLENELTHDIITK	P01009		4.49035	3	1803.96	601.993
	High	FNKPFVFLMIEQNTK	P01009		3.9594	3	1855.98	619.332
	High	LVDKFLEDVKK	P01009		3.67011	2	1333.77	667.391
	High	RLGMFNIQHcK	P01009	C10(Carbamidomethyl)	3.57712	3	1403.71	468.573
	High	KLSSWVLLMK	P01009		3.39419	2	1204.72	602.862
	High	SVLGQLGITK	P01009		3.03977	2	1015.62	508.312
	High	LSITGTYDLK	P01009		2.90228	2	1110.61	555.808
	High	TDTSHHDQDHPTFNK	P01009		2.90211	3	1779.77	593.929
	High	LGMFNIQHcK	P01009	C9(Carbamidomethyl)	2.88856	2	1247.6	624.305
	High	ITPNLAEFAFSLYR	P01009		2.81348	2	1641.87	821.44
	High	LVDKFLEDVK	P01009		2.54686	3	1205.68	402.565
	High	LSSWVLLMK	P01009		2.47772	2	1076.62	538.815
	High	AVLTIDEK	P01009		2.41627	2	888.506	444.757
	High	DTEEEDFHVDQVTTVK	P01009		2.41224	3	1891.86	631.292
	High	KQINDYVEK	P01009		2.41139	2	1136.6	568.803
	High	QINDYVEK	P01009		2.20136	2	1008.5	504.756
	High	GKWERPFEVK	P01009		2.17786	3	1275.69	425.901
	High	KLSSWVLLmK	P01009	M9(Oxidation)	2.07426	3	1220.71	407.575
	High	FLENEDR	P01009		1.94102	2	922.429	461.718
	High	SASLHLPK	P01009		1.93597	2	852.497	426.752
	High	FLEDVKK	P01009		1.49553	2	878.501	439.754
P05109	Protein S100-A8 OS=Homo sapiens GN=S100A8 PE=1 SV=1 - [S10A8_HUMAN]	135.899	54.84	1	10	10	10.8276	7.03467
	A2	Sequence	Protein Group Accessions	Modifications	XCorr	Charge	MH+ [Da]	m/z [Da]
	High	KLLETEcPQYIR	P05109	C7(Carbamidomethyl)	4.18113	2	1549.81	775.407
	High	LLETEcPQYIR	P05109	C6(Carbamidomethyl)	4.01076	2	1421.71	711.36
	High	ALNSIIDVYHK	P05109		3.72937	2	1272.7	636.851
	High	GNFHAVYRDDLKK	P05109		3.44131	2	1562.81	781.908
	High	GNFHAVYRDDLK	P05109		3.36546	2	1434.71	717.86
	High	LLETEcPQYIRK	P05109	C6(Carbamidomethyl)	3.20761	2	1549.81	775.408
	High	GNFHAVYR	P05109		2.3044	2	963.483	482.245
	High	GADVWFK	P05109		2.23807	2	822.416	411.711
	High	mLTELEK	P05109	M1(Oxidation)	2.00176	2	879.452	440.23
	High	KKGADVWFK	P05109		1.95209	2	1078.61	539.808
	High	MLTELEK	P05109		1.77204	2	863.457	432.232
P00558	Phosphoglycerate kinase 1 OS=Homo sapiens GN=PGK1 PE=1 SV=3 - [PGK1_HUMAN]	134.829	49.64	4	19	19	44.5861	8.104
	A2	Sequence	Protein Group Accessions	Modifications	XCorr	Charge	MH+ [Da]	m/z [Da]
	High	AcANPAAGSVILLENLR	P00558	C2(Carbamidomethyl)	5.37546	2	1768.94	884.972
	High	VSHVSTGGGASLELLEGK	P00558		5.20356	2	1740.91	870.96
	High	GcITIIGGGDTATccAK	P00558	C2(Carbamidomethyl); C14(Carbamidomethyl); C15(Carbamidomethyl)	4.7685	2	1754.79	877.899
	High	ALESPERPFLAILGGAK	P00558		4.49106	2	1769	885.003
	High	LGDVYVNDAFGTAHR	P00558		4.24196	2	1634.79	817.901
	High	AHSSMVGVNLPQK	P00558		3.94731	3	1367.71	456.576
	High	VLPGVDALSNI	P00558		3.21634	2	1097.63	549.316
	High	YSLEPVAVELK	P00558		3.0394	2	1247.69	624.348
	High	LTLDKLDVK	P00558		2.60512	2	1044.63	522.819
	High	FHVEEEGKGK	P00558		2.57563	2	1159.58	580.293
	High	YAEAVTR	P00558		2.21756	2	809.418	405.212
	High	VLNNMEIGTSLFDEEGAK	P00558		2.19177	3	1966.95	656.322
	High	FcLDNGAK	P00558	C2(Carbamidomethyl)	2.14968	2	924.427	462.717
	High	VDFNVPMK	P00558		2.09167	2	949.484	475.246
	High	FHVEEEGK	P00558		2.08034	2	974.46	487.734
	High	ALMDEVVK	P00558		2.04449	2	904.482	452.745
	High	ITLPVDFVTADK	P00558		1.8933	2	1318.73	659.868
	High	KYAEAVTR	P00558		1.84188	2	937.513	469.26
	High	ELNYFAK	P00558		1.60129	2	884.453	442.73
P30044-2	Isoform Cytoplasmic+peroxisomal of Peroxiredoxin-5, mitochondrial OS=Homo sapiens GN=PRDX5 - [PRDX5_HUMAN]	132.757	59.26	4	8	8	17.02	7.23975
	A2	Sequence	Protein Group Accessions	Modifications	XCorr	Charge	MH+ [Da]	m/z [Da]
	High	KGVLFGVPGAFTPGcSK	P30044-2	C15(Carbamidomethyl)	4.37176	2	1721.9	861.455
	High	VGDAIPAVEVFEGEPGNK	P30044-2		4.3698	2	1827.92	914.462
	High	GVLFGVPGAFTPGcSK	P30044-2	C14(Carbamidomethyl)	4.02935	2	1593.81	797.411
	High	THLPGFVEQAEALK	P30044-2		4.01368	3	1539.82	513.945
	High	FSMVVQDGIVK	P30044-2		3.59645	2	1222.65	611.83
	High	FSmVVQDGIVK	P30044-2	M3(Oxidation)	3.59643	2	1238.64	619.826
	High	ETDLLLDDSLVSIFGNR	P30044-2		3.46116	2	1906.98	953.993
	High	VNLAELFK	P30044-2		3.22763	2	933.543	467.275
	High	LLADPTGAFGK	P30044-2		2.72641	2	1089.6	545.302
P01876	Ig alpha-1 chain C region OS=Homo sapiens GN=IGHA1 PE=1 SV=2 - [IGHA1_HUMAN]	130.884	24.93	1	3	9	37.6306	6.50732
	A2	Sequence	Protein Group Accessions	Modifications	XCorr	Charge	MH+ [Da]	m/z [Da]
	High	QEPSQGTTTFAVTSILR	P01877;P01876		5.08011	3	1835.95	612.656
	High	DASGVTFTWTPSSGK	P01876		4.09907	2	1540.73	770.869
	High	TFTcTAAYPESK	P01876	C4(Carbamidomethyl)	3.77333	2	1375.62	688.315
	High	WLQGSQELPR	P01877;P01876		3.56159	2	1213.64	607.321
	High	EKYLTWASR	P01877;P01876		2.55915	2	1153.6	577.305
	High	VAAEDWK	P01877;P01876		2.46455	2	818.406	409.707
	High	TPLTATLSK	P01876		2.33449	2	931.548	466.278
	High	SAVQGPPER	P01877;P01876		1.96605	2	940.485	470.746
	High	YLTWASR	P01877;P01876		1.78207	2	896.465	448.736
P25311	Zinc-alpha-2-glycoprotein OS=Homo sapiens GN=AZGP1 PE=1 SV=2 - [ZA2G_HUMAN]	129.504	45.97	3	15	15	34.2371	6.04932
	A2	Sequence	Protein Group Accessions	Modifications	XCorr	Charge	MH+ [Da]	m/z [Da]
	High	YSLTYIYTGLSK	P25311		4.23682	2	1408.74	704.873
	High	AREDIFMETLK	P25311		4.10092	2	1352.69	676.849
	High	AYLEEEcPATLR	P25311	C7(Carbamidomethyl)	4.097	2	1451.69	726.347
	High	AYLEEEcPATLRK	P25311	C7(Carbamidomethyl)	3.78325	2	1579.78	790.392
	High	YYYDGKDYIEFNK	P25311		3.66215	2	1717.78	859.394
	High	QKWEAEPVYVQR	P25311		3.60977	3	1532.79	511.602
	High	EIPAWVPFDPAAQITK	P25311		3.25616	2	1782.95	891.978
	High	WEAEPVYVQR	P25311		3.19601	2	1276.63	638.821
	High	QDPPSVVVTSHQAPGEK	P25311		2.98539	3	1775.9	592.637
	High	cLAYDFYPGK	P25311	C1(Carbamidomethyl)	2.89817	2	1233.56	617.286
	High	AGEVQEPELR	P25311		2.5218	2	1127.57	564.29
	High	QVEGMEDWKQDSQLQK	P25311		2.11872	3	1948.91	650.307
	High	QVEGMEDWK	P25311		1.82405	2	1121.5	561.252
	High	EDIFMETLK	P25311		1.75837	2	1125.55	563.28
	High	IDVHWTR	P25311		1.69041	2	926.484	463.746
E7EQR4	Ezrin OS=Homo sapiens GN=EZR PE=2 SV=2 - [E7EQR4_HUMAN]	129.103	27.62	8	13	18	65.5386	5.90967
	A2	Sequence	Protein Group Accessions	Modifications	XCorr	Charge	MH+ [Da]	m/z [Da]
	High	SQEQLAAELAEYTAK	E7EQR4		4.69256	2	1651.82	826.414
	High	RKEDEVEEWQHR	E7EQR4		4.18234	3	1640.78	547.6
	High	THNDIIHNENMR	E7EQR4		3.92218	2	1493.7	747.352
	High	APDFVFYAPR	E7EQR4;P26038		3.64941	2	1182.6	591.803
	High	IQVWHAEHR	E7EQR4		3.37887	2	1175.61	588.309
	High	AKEAQDDLVK	E7EQR4		3.31651	2	1116.59	558.8
	High	RKPDTIEVQQMK	E7EQR4;P26038		3.27075	3	1472.79	491.603
	High	KAPDFVFYAPR	E7EQR4;P26038		2.91956	3	1310.69	437.569
	High	IALLEEAR	E7EQR4		2.64904	2	914.532	457.77
	High	LFFLQVK	E7EQR4;P26038		2.61828	2	894.548	447.777
	High	KENPLQFK	E7EQR4		2.51907	2	1003.56	502.284
	High	IGFPWSEIR	E7EQR4;P26038		2.41386	2	1104.59	552.797
	High	DNAMLEYLK	E7EQR4		2.38237	2	1096.54	548.771
	High	ELSEQIQR	E7EQR4		2.35419	2	1002.52	501.765
	High	ALQLEEER	E7EQR4		2.23265	2	987.514	494.261
	High	SGYLSSER	E7EQR4		1.81392	2	898.43	449.719
	High	RKPDTIEVQQmK	E7EQR4;P26038	M11(Oxidation)	1.67578	3	1488.79	496.935
	High	EAQDDLVK	E7EQR4		1.47497	2	917.46	459.234
	High	LQDYEEK	E7EQR4		1.25456	2	924.433	462.72
P63104	14-3-3 protein zeta/delta OS=Homo sapiens GN=YWHAZ PE=1 SV=1 - [1433Z_HUMAN]	128.507	47.76	11	8	14	27.7277	4.79248
	A2	Sequence	Protein Group Accessions	Modifications	XCorr	Charge	MH+ [Da]	m/z [Da]
	High	SVTEQGAELSNEER	P63104		4.75674	2	1548.72	774.863
	High	DIcNDVLSLLEK	P63104	C3(Carbamidomethyl)	3.86212	2	1418.72	709.866
	High	DSTLIMQLLR	P31946-2;P62258;Q04917;P61981;P27348;P63104;P31947-2		3.66273	2	1189.67	595.336
	High	YLAEVAAGDDKK	P63104		3.42972	2	1279.65	640.33
	High	DSTLImQLLR	P31946-2;P62258;Q04917;P61981;P27348;P63104;P31947-2	M6(Oxidation)	3.27852	2	1205.66	603.334
	High	KEMQPTHPIR	P31946-2;P27348;P63104		3.26537	3	1236.66	412.89
	High	YDDMAAcMK	P63104	C7(Carbamidomethyl)	2.82773	2	1104.42	552.713
	High	YLAEVAAGDDK	P63104		2.7587	2	1151.56	576.283
	High	NLLSVAYK	P31946-2;P62258;Q04917;P61981;P27348;P63104;P31947-2		2.50784	2	907.527	454.267
	High	VVSSIEQK	P63104		2.4793	2	889.503	445.255
	High	FLIPNASQAESK	P63104		2.46952	2	1304.68	652.846
	High	EMQPTHPIR	P31946-2;P27348;P63104		2.39906	2	1108.56	554.783
	High	EKIETELR	P63104		2.2921	2	1017.56	509.283
	High	EmQPTHPIR	P31946-2;P27348;P63104	M2(Oxidation)	2.2054	2	1124.55	562.781
	High	LAEQAER	P31946-2;P62258;Q04917;P61981;P27348;P63104;P31947-2		2.17754	2	816.424	408.716
	High	YDDmAAcMK	P63104	M4(Oxidation); C7(Carbamidomethyl)	2.06637	2	1120.41	560.711
	High	MKGDYYR	Q04917;P61981;P63104;P31947-2		2.05175	2	932.433	466.72
P06396	Gelsolin OS=Homo sapiens GN=GSN PE=1 SV=1 - [GELS_HUMAN]	126.556	24.04	9	21	21	85.6442	6.27783
	A2	Sequence	Protein Group Accessions	Modifications	XCorr	Charge	MH+ [Da]	m/z [Da]
	High	TPSAAYLWVGTGASEAEK	P06396		4.99639	2	1837.9	919.453
	High	EVQGFESATFLGYFK	P06396		4.2651	2	1722.84	861.924
	High	QTQVSVLPEGGETPLFK	P06396		4.01882	2	1829.97	915.488
	High	PNSMVVEHPEFLK	P06396		3.97933	2	1526.77	763.889
	High	DSQEEEKTEALTSAK	P06396		3.9356	3	1665.79	555.934
	High	AGALNSNDAFVLK	P06396		3.83266	2	1319.7	660.353
	High	AGKEPGLQIWR	P06396		3.44083	3	1254.7	418.904
	High	SEDcFILDHGK	P06396	C4(Carbamidomethyl)	3.24844	3	1320.59	440.869
	High	HVVPNEVVVQR	P06396		3.1759	3	1275.72	425.912
	High	YIETDPANR	P06396		3.10999	2	1078.52	539.763
	High	SEDcFILDHGKDGK	P06396	C4(Carbamidomethyl)	2.96415	3	1620.73	540.916
	High	TGAQELLR	P06396		2.86732	2	887.499	444.253
	High	PALPAGTEDTAKEDAANRK	P06396		2.56978	4	1954.99	489.503
	High	TASDFITK	P06396		2.17961	2	882.46	441.733
	High	MDAHPPR	P06396		2.06246	2	823.392	412.199
	High	LFAcSNK	P06396	C4(Carbamidomethyl)	1.9563	2	839.411	420.209
	High	PALPAGTEDTAKEDAANR	P06396		1.88129	3	1826.89	609.635
	High	PALPAGTEDTAK	P06396		1.80491	2	1170.6	585.805
	High	RYIETDPANR	P06396		1.78391	2	1234.62	617.814
	High	YIETDPANRDR	P06396		1.75841	2	1349.64	675.326
	High	EPGLQIWR	P06396		1.49661	2	998.545	499.776
P55072	Transitional endoplasmic reticulum ATPase OS=Homo sapiens GN=VCP PE=1 SV=4 - [TERA_HUMAN]	126.49	33	3	22	22	89.2657	5.26221
	A2	Sequence	Protein Group Accessions	Modifications	XCorr	Charge	MH+ [Da]	m/z [Da]
	High	NAPAIIFIDELDAIAPK	P55072		4.99242	2	1811	906.005
	High	AIANEcQANFISIK	P55072	C6(Carbamidomethyl)	4.25761	2	1578.8	789.902
	High	ELQELVQYPVEHPDK	P55072		4.16554	2	1823.92	912.465
	High	LDQLIYIPLPDEK	P55072		4.02021	2	1556.86	778.935
	High	VINQILTEMDGMSTK	P55072		3.97137	2	1679.84	840.426
	High	GPELLTmWFGESEANVR	P55072	M7(Oxidation)	3.92952	2	1951.93	976.468
	High	KYEMFAQTLQQSR	P55072		3.52688	2	1629.8	815.406
	High	QAAPcVLFFDELDSIAK	P55072	C5(Carbamidomethyl)	3.30955	3	1923.96	641.992
	High	GILLYGPPGTGK	P55072		3.03037	2	1172.67	586.839
	High	GDDLSTAILK	P55072		3.01379	2	1032.56	516.784
	High	WALSQSNPSALR	P55072		2.92446	2	1329.69	665.351
	High	GVLFYGPPGcGK	P55072	C10(Carbamidomethyl)	2.8336	2	1251.62	626.315
	High	LGDVISIQPcPDVK	P55072	C10(Carbamidomethyl)	2.75509	2	1540.81	770.91
	High	MDELQLFR	P55072		2.73425	2	1051.51	526.261
	High	GGNIGDGGGAADR	P55072		2.59501	2	1116.5	558.755
	High	EVDIGIPDATGR	P55072		2.48858	2	1242.64	621.821
	High	LEILQIHTK	P55072		2.47905	2	1094.66	547.834
	High	DVDLEFLAK	P55072		2.44293	2	1049.56	525.281
	High	LAGESESNLR	P55072		2.3604	2	1075.54	538.274
	High	KGDIFLVR	P55072		2.20864	2	947.568	474.288
	High	SVSDNDIR	P55072		1.95259	2	905.434	453.221
	High	EMVELPLR	P55072		1.65721	2	986.537	493.772
P01833	Polymeric immunoglobulin receptor OS=Homo sapiens GN=PIGR PE=1 SV=4 - [PIGR_HUMAN]	124.787	21.2	1	15	15	83.2317	5.74463
	A2	Sequence	Protein Group Accessions	Modifications	XCorr	Charge	MH+ [Da]	m/z [Da]
	High	GSVTFHcALGPEVANVAK	P01833	C7(Carbamidomethyl)	5.37067	2	1856.94	928.972
	High	QSSGENcDVVVNTLGK	P01833	C7(Carbamidomethyl)	5.08957	2	1706.8	853.905
	High	GGcITLISSEGYVSSK	P01833	C3(Carbamidomethyl)	4.86098	2	1657.81	829.411
	High	YWcLWEGAQNGR	P01833	C3(Carbamidomethyl)	3.88374	2	1539.69	770.347
	High	ADEGWYWcGVK	P01833	C8(Carbamidomethyl)	3.53081	2	1370.59	685.798
	High	DGSFSVVITGLR	P01833		3.27543	2	1250.68	625.842
	High	cPLLVDSEGWVK	P01833	C1(Carbamidomethyl)	3.25689	2	1402.7	701.856
	High	RAPAFEGR	P01833		2.99625	2	903.483	452.245
	High	AFVNcDENSR	P01833	C5(Carbamidomethyl)	2.80659	2	1211.51	606.26
	High	VPcHFPcK	P01833	C3(Carbamidomethyl); C7(Carbamidomethyl)	2.39536	2	1044.48	522.743
	High	ILLNPQDK	P01833		2.15858	2	940.548	470.778
	High	IIEGEPNLK	P01833		2.15438	2	1012.57	506.788
	High	TVTINcPFK	P01833	C6(Carbamidomethyl)	2.09314	2	1079.56	540.282
	High	VYTVDLGR	P01833		1.69854	2	922.501	461.754
	High	KYWcR	P01833	C4(Carbamidomethyl)	1.64762	2	812.389	406.698
P30838	Aldehyde dehydrogenase, dimeric NADP-preferring OS=Homo sapiens GN=ALDH3A1 PE=1 SV=3 - [AL3A1_HUMAN]	124.636	33.55	8	16	16	50.3628	6.53662
	A2	Sequence	Protein Group Accessions	Modifications	XCorr	Charge	MH+ [Da]	m/z [Da]
	High	ScLVRPLMNDEGLK	P30838	C2(Carbamidomethyl)	3.87024	2	1631.83	816.417
	High	SLEEAIQFINQR	P30838		3.81567	3	1447.76	483.258
	High	LPEWAADEPVEK	P30838		3.57463	2	1383.68	692.344
	High	FDHILYTGSTGVGK	P30838		3.48138	3	1494.76	498.923
	High	VAYGGTGDAATR	P30838		3.31855	2	1138.55	569.779
	High	SLKEFYGEDAKK	P30838		3.31679	2	1414.73	707.866
	High	EKPLALYMFSSNDK	P30838		3.20744	3	1642.82	548.277
	High	HLTPVTLELGGK	P30838		3.15693	3	1264.73	422.248
	High	NcDLDVAcR	P30838	C2(Carbamidomethyl); C8(Carbamidomethyl)	3.14027	2	1122.47	561.739
	High	ScLVRPLmNDEGLK	P30838	C2(Carbamidomethyl); M8(Oxidation)	3.09311	2	1647.82	824.414
	High	VMGLIEGQK	P30838		2.99544	2	974.534	487.77
	High	SLKEFYGEDAK	P30838		2.8734	2	1286.63	643.817
	High	IQQLEALQR	P30838		2.53081	2	1098.63	549.818
	High	EKPLALYmFSSNDK	P30838	M8(Oxidation)	2.32267	3	1658.81	553.609
	High	SFETFSHR	P30838		2.25583	2	1010.47	505.739
	High	VmGLIEGQK	P30838	M2(Oxidation)	2.25084	2	990.532	495.77
	High	PLMNDEGLK	P30838		2.13077	2	1016.51	508.758
	High	SPcYVDK	P30838	C3(Carbamidomethyl)	2.08232	2	868.389	434.698
	High	IIMTAAAK	P30838		1.8192	2	818.483	409.745
P31947-2	Isoform 2 of 14-3-3 protein sigma OS=Homo sapiens GN=SFN - [1433S_HUMAN]	119.657	51.39	2	10	15	24.321	4.81787
	A2	Sequence	Protein Group Accessions	Modifications	XCorr	Charge	MH+ [Da]	m/z [Da]
	High	GAVEKGEELScEER	P31947-2	C11(Carbamidomethyl)	4.07311	2	1592.72	796.866
	High	YLAEVATGDDKKR	P31947-2		3.78989	2	1465.77	733.39
	High	SNEEGSEEKGPEVR	P31947-2		3.7427	2	1546.7	773.853
	High	DSTLIMQLLR	P31946-2;P62258;Q04917;P61981;P27348;P63104;P31947-2		3.66273	2	1189.67	595.336
	High	DSTLImQLLR	P31946-2;P62258;Q04917;P61981;P27348;P63104;P31947-2	M6(Oxidation)	3.27852	2	1205.66	603.334
	High	SAYQEAMDISK	P31947-2		3.0842	2	1242.57	621.788
	High	SAYQEAMDISKK	P31947-2		2.96573	2	1370.66	685.834
	High	GEELScEER	P31947-2	C6(Carbamidomethyl)	2.77717	2	1108.46	554.734
	High	YLAEVATGDDK	P31947-2		2.72805	2	1181.57	591.289
	High	VLSSIEQK	P31946-2;Q04917;P61981;P27348;P31947-2		2.72009	2	903.518	452.263
	High	YEDMAAFMK	P31947-2		2.71317	2	1105.47	553.239
	High	NLLSVAYK	P31946-2;P62258;Q04917;P61981;P27348;P63104;P31947-2		2.50784	2	907.527	454.267
	High	YLAEVATGDDKK	P31947-2		2.39469	2	1309.67	655.336
	High	SAYQEAmDISK	P31947-2	M7(Oxidation)	2.37174	2	1258.56	629.786
	High	LAEQAER	P31946-2;P62258;Q04917;P61981;P27348;P63104;P31947-2		2.17754	2	816.424	408.716
	High	MKGDYYR	Q04917;P61981;P63104;P31947-2		2.05175	2	932.433	466.72
	High	EMPPTNPIR	P31947-2		1.73838	2	1054.54	527.771
	High	YEDMAAFmK	P31947-2	M8(Oxidation)	1.32801	2	1121.47	561.236
Q04695	Keratin, type I cytoskeletal 17 OS=Homo sapiens GN=KRT17 PE=1 SV=2 - [K1C17_HUMAN]	115.493	26.16	3	3	14	48.076	5.021
	A2	Sequence	Protein Group Accessions	Modifications	XCorr	Charge	MH+ [Da]	m/z [Da]
	High	TRLEQEIATYR	P13646;P02533;P08779;Q04695		3.94528	2	1379.73	690.369
	High	cEMEQQNQEYK	P02533;Q04695	C1(Carbamidomethyl)	3.87331	2	1486.59	743.801
	High	EVATNSELVQSGK	P02533;Q04695		3.83668	2	1361.69	681.351
	High	LEQEIATYR	P13646;P02533;P08779;Q04695;P08727		3.61707	2	1122.58	561.794
	High	TKFETEQALR	Q04695;P08727		3.3957	3	1222.65	408.22
	High	ASLEGNLAETENR	Q04695		3.29584	2	1403.68	702.344
	High	VLDELTLAR	P02533;P08779;Q04695;P08727		3.03636	2	1029.6	515.302
	High	cEmEQQNQEYK	P02533;Q04695	C1(Carbamidomethyl); M3(Oxidation)	2.86455	2	1502.59	751.797
	High	NHEEEMNALR	P02533;Q04695		2.86346	3	1242.56	414.857
	High	LSGGLGAGScR	Q04695	C10(Carbamidomethyl)	2.78206	2	1034.51	517.757
	High	LASYLDKVR	P13645;P02533;P08779;Q04695;P08727		2.68985	2	1064.61	532.808
	High	LAADDFR	P13645;P13646;P02533;P08779;Q04695;P08727		2.51316	2	807.402	404.205
	High	NHEEEmNALR	P02533;Q04695	M6(Oxidation)	2.19419	2	1258.55	629.78
	High	LASYLDK	P13645;P02533;P08779;Q04695;P08727;P35527		1.97034	2	809.443	405.225
	High	RVLDELTLAR	P02533;P08779;Q04695;P08727		1.79815	2	1185.7	593.353
	High	TIEELQNK	Q04695		1.76162	2	974.52	487.763
P01859	Ig gamma-2 chain C region OS=Homo sapiens GN=IGHG2 PE=1 SV=2 - [IGHG2_HUMAN]	112.778	28.22	1	2	8	35.8778	7.59131
	A2	Sequence	Protein Group Accessions	Modifications	XCorr	Charge	MH+ [Da]	m/z [Da]
	High	VVSVLTVVHQDWLNGK	P01859		4.49594	2	1794	897.501
	High	STSESTAALGcLVK	P01859;P01861	C11(Carbamidomethyl)	4.28873	2	1423.71	712.36
	High	TTPPMLDSDGSFFLYSK	P01859		3.81226	3	1905.9	635.971
	High	EPQVYTLPPSREEMTK	P01859;P01860		3.1386	2	1904.95	952.976
	High	NQVSLTcLVK	P01857;P01859;P01860;P01861	C7(Carbamidomethyl)	3.10027	2	1161.63	581.32
	High	GPSVFPLAPcSR	P01859;P01860;P01861	C10(Carbamidomethyl)	2.94378	2	1287.65	644.331
	High	EPQVYTLPPSR	P01857;P01859;P01860		2.58061	2	1286.67	643.84
	High	TTPPmLDSDGSFFLYSK	P01859	M5(Oxidation)	1.95533	2	1921.89	961.449
	High	DTLmISR	P01857;P01859;P01860;P01861	M4(Oxidation)	1.78218	2	851.43	426.219
	High	DTLMISR	P01857;P01859;P01860;P01861		1.72946	2	835.437	418.222
P09467	Fructose-1,6-bisphosphatase 1 OS=Homo sapiens GN=FBP1 PE=1 SV=5 - [F16P1_HUMAN]	112.759	35.21	2	10	11	36.8188	6.99072
	A2	Sequence	Protein Group Accessions	Modifications	XCorr	Charge	MH+ [Da]	m/z [Da]
	High	KLDVLSNDLVMNMLK	P09467		4.74982	2	1732.94	866.972
	High	APVILGSPDDVLEFLK	P09467		4.29	2	1712.95	856.98
	High	TLVYGGIFLYPANK	P09467		4.0825	2	1555.85	778.43
	High	EAVLDVIPTDIHQR	P09467		4.04447	2	1605.86	803.435
	High	DFDPAVTEYIQR	P09467		3.81136	2	1453.7	727.352
	High	LLYEcNPMAYVMEK	P09467	C5(Carbamidomethyl)	3.7776	2	1760.81	880.907
	High	LDVLSNDLVMNMLK	P09467		3.4212	2	1604.85	802.927
	High	STDEPSEKDALQPGR	P09467		3.36102	3	1629.77	543.93
	High	YVGSMVADVHR	P09467;O00757		2.53661	2	1233.61	617.307
	High	KLDVLSNDLVMNmLK	P09467	M13(Oxidation)	2.33688	3	1748.93	583.648
	High	TLVYGGIFLYPANKK	P09467		1.77498	3	1683.95	561.988
	High	FVMEEGR	P09467		1.40443	2	867.405	434.206
P22314	Ubiquitin-like modifier-activating enzyme 1 OS=Homo sapiens GN=UBA1 PE=1 SV=3 - [UBA1_HUMAN]	109.383	19.19	4	15	15	117.774	5.75732
	A2	Sequence	Protein Group Accessions	Modifications	XCorr	Charge	MH+ [Da]	m/z [Da]
	High	NEEDAAELVALAQAVNAR	P22314		5.49788	2	1883.95	942.479
	High	YFLVGAGAIGcELLK	P22314	C11(Carbamidomethyl)	4.75344	2	1610.86	805.934
	High	ALPAVQQNNLDEDLIR	P22314		4.62142	2	1808.95	904.979
	High	LAGTQPLEVLEAVQR	P22314		4.25404	2	1623.91	812.459
	High	YDGQVAVFGSDLQEK	P22314		4.16662	2	1655.79	828.401
	High	AAVATFLQSVQVPEFTPK	P22314		4.12815	2	1933.05	967.028
	High	DNPGVVTcLDEAR	P22314	C8(Carbamidomethyl)	3.74998	2	1445.67	723.339
	High	KPLLESGTLGTK	P22314		3.51686	2	1243.73	622.368
	High	QPAENVNQYLTDPK	P22314		3.44138	2	1616.79	808.9
	High	SLVASLAEPDFVVTDFAK	P22314		3.42703	2	1909	955.004
	High	LDQPMTEIVSR	P22314		3.42313	2	1288.66	644.833
	High	AENYDIPSADR	P22314		3.09467	2	1250.56	625.786
	High	LKSDTAAAAVR	P22314		2.71495	2	1102.62	551.816
	High	VGEFcHNR	P22314	C5(Carbamidomethyl)	2.60673	2	1018.45	509.73
	High	DEFEGLFK	P22314		2.1385	2	984.471	492.739
Q86Y46	Keratin, type II cytoskeletal 73 OS=Homo sapiens GN=KRT73 PE=1 SV=1 - [K2C73_HUMAN]	104.598	11.48	8	1	9	58.8867	7.2251
	A2	Sequence	Protein Group Accessions	Modifications	XCorr	Charge	MH+ [Da]	m/z [Da]
	High	FLEQQNQVLETK	Q86Y46		4.68477	2	1476.77	738.888
	High	SKAEAEALYQTK	P19013;Q86Y46		4.34858	2	1338.69	669.851
	High	NLDLDSIIAEVR	P19013;Q86Y46		4.12857	2	1357.74	679.372
	High	AEAEALYQTK	P19013;Q86Y46;Q8N1N4-2		3.63331	2	1123.57	562.287
	High	LLEGEEcR	P35908;P13647;P02538;P04259;Q86Y46;Q8N1N4-2	C7(Carbamidomethyl)	2.8229	2	1005.47	503.239
	High	FASFIDKVR	P35908;Q7Z794;P13647;P02538;P04259;Q86Y46;P08729;P05787		2.56657	2	1082.6	541.803
	High	KLLEGEEcR	P35908;P13647;P02538;P04259;Q86Y46	C8(Carbamidomethyl)	2.5005	2	1133.56	567.283
	High	FASFIDK	P35908;Q7Z794;P19013;P13647;P02538;P04259;Q86Y46;P08729;P05787		2.39548	2	827.432	414.22
	High	YEEEINKR	P19013;Q86Y46		1.74202	2	1080.53	540.771
Q6S8J3	POTE ankyrin domain family member E OS=Homo sapiens GN=POTEE PE=1 SV=3 - [POTEE_HUMAN]	102.572	7.35	6	1	7	121.286	6.20166
	A2	Sequence	Protein Group Accessions	Modifications	XCorr	Charge	MH+ [Da]	m/z [Da]
	High	SYELPDGQVITIGNER	P68032;Q6S8J3;P60709		4.51485	2	1790.9	895.953
	High	IWHHTFYNELR	Q6S8J3;P60709;P68032		3.42763	3	1515.75	505.922
	High	AGFAGDDAPR	P68032;P60709;Q6S8J3		3.18837	2	976.448	488.728
	High	QEYDESGPSIVHR	Q6S8J3;P60709		3.10802	2	1516.71	758.857
	High	AVFPSIVGRPR	P68032;P60709;Q6S8J3		2.79856	2	1198.71	599.857
	High	VAPEEHPILLTEAPLNPK	Q6S8J3		2.79191	3	1968.08	656.7
	High	AVFPSIVGR	P68032;P60709;Q6S8J3		2.25903	2	945.555	473.281
P80188	Neutrophil gelatinase-associated lipocalin OS=Homo sapiens GN=LCN2 PE=1 SV=2 - [NGAL_HUMAN]	102.174	45.45	3	9	9	22.5737	8.90967
	A2	Sequence	Protein Group Accessions	Modifications	XCorr	Charge	MH+ [Da]	m/z [Da]
	High	VPLQQNFQDNQFQGK	P80188		4.84906	2	1790.89	895.948
	High	VVSTNYNQHAMVFFK	P80188		4.26128	2	1784.88	892.944
	High	TKELTSELKENFIR	P80188		3.8477	2	1707.93	854.468
	High	ELTSELKENFIR	P80188		3.70224	2	1478.79	739.898
	High	MYATIYELKEDK	P80188		3.65622	2	1503.74	752.372
	High	TFVPGcQPGEFTLGNIK	P80188	C6(Carbamidomethyl)	3.32198	3	1864.93	622.315
	High	SYPGLTSYLVR	P80188		2.71828	2	1255.67	628.34
	High	MYATIYELK	P80188		2.52253	2	1131.58	566.291
	High	cDYWIR	P80188	C1(Carbamidomethyl)	2.21768	2	912.405	456.706
P11021	78 kDa glucose-regulated protein OS=Homo sapiens GN=HSPA5 PE=1 SV=2 - [GRP78_HUMAN]	101.208	30.12	1	12	14	72.2884	5.16064
	A2	Sequence	Protein Group Accessions	Modifications	XCorr	Charge	MH+ [Da]	m/z [Da]
	High	NQLTSNPENTVFDAK	P11021		4.53893	2	1677.81	839.41
	High	SQIFSTASDNQPTVTIK	P11021		4.28087	2	1836.93	918.971
	High	IINEPTAAAIAYGLDK	P11021;E9PKE3		4.11308	3	1659.9	553.972
	High	KSDIDEIVLVGGSTR	P11021		4.03746	2	1588.86	794.932
	High	VEIIANDQGNR	P08107;P11021;E9PKE3		3.63347	2	1228.63	614.819
	High	IEWLESHQDADIEDFK	P11021		3.61264	3	1974.91	658.976
	High	TWNDPSVQQDIK	P11021		3.37004	2	1430.69	715.848
	High	TFAPEEISAMVLTK	P11021		3.34593	2	1536.8	768.902
	High	VTHAVVTVPAYFNDAQR	P11021		3.34334	3	1887.97	629.996
	High	DAGTIAGLNVMR	P11021		3.3253	2	1217.63	609.321
	High	ITPSYVAFTPEGER	P11021		3.25028	2	1566.78	783.894
	High	ELEEIVQPIISK	P11021		3.03777	2	1397.79	699.4
	High	TKPYIQVDIGGGQTK	P11021		2.96632	2	1604.87	802.937
	High	NELESYAYSLK	P11021		2.94429	2	1316.64	658.824
Q13228	Selenium-binding protein 1 OS=Homo sapiens GN=SELENBP1 PE=1 SV=2 - [SBP1_HUMAN]	101.036	37.29	9	15	15	52.3576	6.3667
	A2	Sequence	Protein Group Accessions	Modifications	XCorr	Charge	MH+ [Da]	m/z [Da]
	High	NTGTEAPDYLATVDVDPK	Q13228		4.72885	2	1905.91	953.459
	High	cGNcGPGYSTPLEAMK	Q13228	C1(Carbamidomethyl); C4(Carbamidomethyl)	4.5136	2	1741.74	871.372
	High	LTGQLFLGGSIVK	Q13228		4.09956	2	1332.79	666.899
	High	GGPVQVLEDEELK	Q13228		4.03175	2	1412.73	706.868
	High	VAGGPQMIQLSLDGK	Q13228		4.02428	2	1513.81	757.407
	High	SPQYcQVIHR	Q13228	C5(Carbamidomethyl)	3.80315	3	1287.63	429.882
	High	IYVVDVGSEPR	Q13228		3.77951	2	1233.65	617.33
	High	HEIVQTLSLK	Q13228		3.1668	2	1167.68	584.341
	High	EEIVYLPcIYR	Q13228	C8(Carbamidomethyl)	2.86751	2	1454.74	727.874
	High	LVLPSLISSR	Q13228		2.51817	2	1084.68	542.842
	High	VAGGPQmIQLSLDGK	Q13228	M7(Oxidation)	2.49917	2	1529.8	765.403
	High	LNPNFLVDFGK	Q13228		2.36553	2	1263.68	632.342
	High	NEGGTWSVEK	Q13228		2.29531	2	1106.51	553.761
	High	DGLIPLEIR	Q13228		2.04032	2	1025.6	513.305
	High	QFYPDLIR	Q13228		2.01501	2	1051.56	526.283
	High	QYDISDPQRPR	Q13228		1.73594	2	1374.68	687.843
P62258	14-3-3 protein epsilon OS=Homo sapiens GN=YWHAE PE=1 SV=1 - [1433E_HUMAN]	97.3912	51.76	6	13	16	29.1554	4.7417
	A2	Sequence	Protein Group Accessions	Modifications	XCorr	Charge	MH+ [Da]	m/z [Da]
	High	AASDIAMTELPPTHPIR	P62258		3.74857	2	1819.94	910.475
	High	LIccDILDVLDK	P62258	C3(Carbamidomethyl); C4(Carbamidomethyl)	3.72704	2	1476.75	738.878
	High	DSTLIMQLLR	P31946-2;P62258;Q04917;P61981;P27348;P63104;P31947-2		3.66273	2	1189.67	595.336
	High	IISSIEQKEENK	P62258		3.57829	2	1417.76	709.383
	High	VAGmDVELTVEER	P62258	M4(Oxidation)	3.48667	2	1463.7	732.356
	High	DSTLImQLLR	P31946-2;P62258;Q04917;P61981;P27348;P63104;P31947-2	M6(Oxidation)	3.27852	2	1205.66	603.334
	High	HLIPAANTGESK	P62258		3.1691	2	1237.66	619.332
	High	YLAEFATGNDR	P62258		3.03621	2	1256.59	628.798
	High	YLAEFATGNDRK	P62258		3.03102	2	1384.69	692.848
	High	KEAAENSLVAYK	P62258		2.84272	2	1322.7	661.852
	High	YDEMVESMK	P62258		2.59927	2	1131.47	566.24
	High	NLLSVAYK	P31946-2;P62258;Q04917;P61981;P27348;P63104;P31947-2		2.50784	2	907.527	454.267
	High	EAAENSLVAYK	P62258		2.47576	2	1194.6	597.805
	High	YDEMVESMKK	P62258		2.45843	3	1259.57	420.528
	High	IISSIEQK	P62258		2.37789	2	917.529	459.268
	High	LAEQAER	P31946-2;P62258;Q04917;P61981;P27348;P63104;P31947-2		2.17754	2	816.424	408.716
	High	QMVETELK	P62258		1.83265	2	977.5	489.253
F5GXS0	Complement C4-B OS=Homo sapiens GN=C4B_2 PE=2 SV=1 - [F5GXS0_HUMAN]	96.3537	17.02	5	26	26	187.552	7.32764
	A2	Sequence	Protein Group Accessions	Modifications	XCorr	Charge	MH+ [Da]	m/z [Da]
	High	LLATLcSAEVcQcAEGK	F5GXS0	C6(Carbamidomethyl); C11(Carbamidomethyl); C13(Carbamidomethyl)	4.88826	2	1909.88	955.445
	High	VLSLAQEQVGGSPEK	F5GXS0		4.71883	2	1541.82	771.412
	High	TTNIQGINLLFSSR	F5GXS0		4.23779	2	1563.85	782.429
	High	HLVPGAPFLLQALVR	F5GXS0		3.55604	3	1630.98	544.332
	High	GPEVQLVAHSPWLK	F5GXS0		3.54536	2	1560.85	780.929
	High	VGDTLNLNLR	F5GXS0		3.54444	2	1114.63	557.816
	High	LNMGITDLQGLR	F5GXS0		3.19286	2	1330.72	665.862
	High	GSFEFPVGDAVSK	F5GXS0		2.8819	2	1339.65	670.331
	High	VDVQAGAcEGK	F5GXS0	C8(Carbamidomethyl)	2.81054	2	1133.53	567.269
	High	KYVLPNFEVK	F5GXS0		2.60493	3	1236.7	412.906
	High	GSSTWLTAFVLK	F5GXS0		2.5821	2	1309.72	655.363
	High	DHAVDLIQK	F5GXS0		2.54563	2	1038.56	519.784
	High	EMSGSPASGIPVK	F5GXS0		2.53226	2	1259.63	630.32
	High	AEFQDALEK	F5GXS0		2.43962	2	1050.51	525.761
	High	EPFLSccQFAESLR	F5GXS0	C6(Carbamidomethyl); C7(Carbamidomethyl)	2.43256	2	1743.79	872.396
	High	VDFTLSSER	F5GXS0		2.42953	2	1053.52	527.263
	High	YIYGKPVQGVAYVR	F5GXS0		2.29125	3	1612.89	538.3
	High	cSVFYGAPSK	F5GXS0	C1(Carbamidomethyl)	2.2627	2	1115.52	558.263
	High	GLcVATPVQLR	F5GXS0	C3(Carbamidomethyl)	2.23259	2	1213.67	607.34
	High	SHALQLNNR	F5GXS0		2.1943	2	1052.56	526.784
	High	FGLLDEDGKK	F5GXS0		2.12326	2	1121.58	561.295
	High	VEYGFQVK	F5GXS0		2.08887	2	969.507	485.257
	High	GQIVFMNR	F5GXS0		2.08087	2	964.506	482.757
	High	EELVYELNPLDHR	F5GXS0		1.99508	3	1626.82	542.944
	High	YVLPNFEVK	F5GXS0		1.90298	2	1108.61	554.807
	High	LELSVDGAK	F5GXS0		1.78076	2	931.512	466.26
P01877	Ig alpha-2 chain C region OS=Homo sapiens GN=IGHA2 PE=1 SV=3 - [IGHA2_HUMAN]	94.4905	19.71	1	1	7	36.503	6.1001
	A2	Sequence	Protein Group Accessions	Modifications	XCorr	Charge	MH+ [Da]	m/z [Da]
	High	QEPSQGTTTFAVTSILR	P01877;P01876		5.08011	3	1835.95	612.656
	High	DASGATFTWTPSSGK	P01877		4.00373	2	1512.7	756.853
	High	WLQGSQELPR	P01877;P01876		3.56159	2	1213.64	607.321
	High	EKYLTWASR	P01877;P01876		2.55915	2	1153.6	577.305
	High	VAAEDWK	P01877;P01876		2.46455	2	818.406	409.707
	High	SAVQGPPER	P01877;P01876		1.96605	2	940.485	470.746
	High	YLTWASR	P01877;P01876		1.78207	2	896.465	448.736
P01871	Ig mu chain C region OS=Homo sapiens GN=IGHM PE=1 SV=3 - [IGHM_HUMAN]	94.1323	29.65	3	11	11	49.2755	6.771
	A2	Sequence	Protein Group Accessions	Modifications	XCorr	Charge	MH+ [Da]	m/z [Da]
	High	FTcTVTHTDLPSPLK	P01871	C3(Carbamidomethyl)	4.63716	2	1716.87	858.936
	High	GVALHRPDVYLLPPAR	P01871		4.3812	3	1774.02	592.01
	High	YAATSQVLLPSK	P01871		3.60949	2	1277.71	639.361
	High	YVTSAPMPEPQAPGR	P01871		3.48503	2	1600.78	800.894
	High	LIcQATGFSPR	P01871	C3(Carbamidomethyl)	3.32508	2	1249.64	625.323
	High	DVMQGTDEHVVcK	P01871	C12(Carbamidomethyl)	3.09375	2	1517.67	759.34
	High	YVTSAPmPEPQAPGR	P01871	M7(Oxidation)	3.0578	2	1616.77	808.891
	High	VFAIPPSFASIFLTK	P01871		2.88565	2	1637.93	819.471
	High	NVPLPVIAELPPK	P01871		2.38889	2	1386.84	693.923
	High	VSVFVPPR	P01871		2.24258	2	900.533	450.77
	High	GQPLSPEK	P01871		1.82829	2	855.46	428.234
	High	ESGPTTYK	P01871		1.37152	2	882.424	441.716
P04792	Heat shock protein beta-1 OS=Homo sapiens GN=HSPB1 PE=1 SV=2 - [HSPB1_HUMAN]	93.7551	59.02	3	13	13	22.7685	6.40479
	A2	Sequence	Protein Group Accessions	Modifications	XCorr	Charge	MH+ [Da]	m/z [Da]
	High	PLPPAAIESPAVAAPAYSR	P04792		3.88593	3	1878.01	626.676
	High	TKDGVVEITGK	P04792		3.86673	2	1146.64	573.823
	High	LATQSNEITIPVTFESR	P04792		3.81043	2	1906	953.501
	High	LFDQAFGLPR	P04792		3.80037	2	1163.62	582.316
	High	HEERQDEHGYISR	P04792		3.58122	3	1655.76	552.591
	High	GPSWDPFRDWYPHSR	P04792		3.56269	3	1902.87	634.961
	High	QLsSGVSEIR	P04792	S3(Phospho)	3.23013	2	1155.54	578.275
	High	TKDGVVEITGKHEER	P04792		3.03822	3	1697.88	566.632
	High	DGVVEITGK	P04792		2.84858	2	917.495	459.251
	High	QLSSGVSEIR	P04792		2.64406	2	1075.58	538.292
	High	VSLDVNHFAPDELTVK	P04792		2.60948	3	1783.93	595.314
	High	QDEHGYISR	P04792		2.51081	2	1104.51	552.758
	High	AQLGGPEAAK	P04792		2.37644	2	941.508	471.258
	High	GPSWDPFR	P04792		2.22076	2	961.454	481.23
P08238	Heat shock protein HSP 90-beta OS=Homo sapiens GN=HSP90AB1 PE=1 SV=4 - [HS90B_HUMAN]	93.3993	27.49	7	10	20	83.2121	5.03369
	A2	Sequence	Protein Group Accessions	Modifications	XCorr	Charge	MH+ [Da]	m/z [Da]
	High	GVVDSEDLPLNISR	P07900;P08238		4.63365	2	1513.79	757.398
	High	NPDDITQEEYGEFYK	P08238		4.51302	2	1847.8	924.403
	High	TLTLVDTGIGMTK	P08238;P07900		4.39889	2	1349.74	675.372
	High	SLTNDWEDHLAVK	P07900;P08238		3.77862	2	1527.74	764.375
	High	HLEINPDHPIVETLR	P08238		3.69814	3	1782.95	594.989
	High	HSQFIGYPITLYLEK	P08238		3.63282	3	1808.96	603.66
	High	KHLEINPDHPIVETLR	P08238		3.28255	4	1911.05	478.518
	High	ADLINNLGTIAK	P08238;P07900		3.07055	2	1242.71	621.858
	High	EKYIDQEELNK	P08238;P07900		3.06407	2	1408.7	704.854
	High	YESLTDPSKLDSGK	P08238;P07900		3.00117	2	1539.75	770.378
	High	YIDQEELNK	P08238;P07900		2.95409	2	1151.56	576.284
	High	EDQTEYLEER	P08238;P07900		2.36023	2	1311.57	656.289
	High	HFSVEGQLEFR	P08238;P07900		2.33282	2	1348.67	674.837
	High	EQVANSAFVER	P08238		2.25904	2	1249.62	625.312
	High	SIYYITGESK	P08238		2.17353	2	1160.58	580.796
	High	YESLTDPSK	P08238;P07900		2.16626	2	1039.5	520.252
	High	LGIHEDSTNR	P08238		2.13151	2	1141.56	571.283
	High	AKFENLcK	P08238	C7(Carbamidomethyl)	2.08529	2	1009.52	505.262
	High	ADHGEPIGR	P08238		1.72734	2	951.467	476.237
	High	ALLFIPR	P08238		1.70949	2	829.531	415.269
P23381	Tryptophan--tRNA ligase, cytoplasmic OS=Homo sapiens GN=WARS PE=1 SV=2 - [SYWC_HUMAN]	93.1239	32.48	11	13	13	53.1316	6.22705
	A2	Sequence	Protein Group Accessions	Modifications	XCorr	Charge	MH+ [Da]	m/z [Da]
	High	MSASDPNSSIFLTDTAK	P23381		5.35907	2	1784.84	892.924
	High	mSASDPNSSIFLTDTAK	P23381	M1(Oxidation)	4.37015	2	1800.84	900.922
	High	AGNASKDEIDSAVK	P23381		4.19198	2	1404.7	702.855
	High	DMNQVLDAYENK	P23381		3.96742	2	1439.65	720.329
	High	GIFGFTDSDcIGK	P23381	C10(Carbamidomethyl)	3.67718	2	1416.65	708.829
	High	DYTSGAMLTGELKK	P23381		3.59782	2	1513.76	757.382
	High	EVTDEIVKEFMTPR	P23381		3.52552	2	1693.85	847.428
	High	DYTSGAMLTGELK	P23381		3.43745	2	1385.66	693.334
	High	PALLHSTFFPALQGAQTK	P23381		3.3783	3	1927.05	643.02
	High	ALIEVLQPLIAEHQAR	P23381		2.83291	3	1801.04	601.017
	High	ATGQRPHHFLR	P23381		2.61262	3	1319.71	440.576
	High	KLSFDFQ	P23381		2.36685	2	884.454	442.731
	High	HVTFNQVK	P23381		2.24427	2	972.528	486.768
	High	KPFYLYTGR	P23381		1.98285	2	1144.62	572.811
P05787	Keratin, type II cytoskeletal 8 OS=Homo sapiens GN=KRT8 PE=1 SV=7 - [K2C8_HUMAN]	91.0522	39.34	20	13	22	53.6711	5.59229
	A2	Sequence	Protein Group Accessions	Modifications	XCorr	Charge	MH+ [Da]	m/z [Da]
	High	LEAELGNMQGLVEDFK	P05787		4.08104	2	1792.88	896.943
	High	LEGLTDEINFLR	P05787		3.72432	2	1419.75	710.38
	High	LSELEAALQR	P05787		3.60454	2	1129.63	565.316
	High	LALDIEIATYR	P04264;P08729;P05787;P19013;Q6KB66-2		3.45117	2	1277.72	639.362
	High	NKYEDEINKR	P04264;P13647;P02538;P04259;P05787		3.12148	3	1308.66	436.892
	High	ASLEAAIADAEQR	P05787		3.04343	2	1344.68	672.842
	High	TKTEISEMNR	P05787		2.65256	3	1208.6	403.537
	High	LLEGEESR	P08729;P05787		2.6454	2	932.471	466.739
	High	LVSESSDVLPK	P05787		2.57272	2	1173.64	587.323
	High	FASFIDKVR	P35908;Q7Z794;P13647;P02538;P04259;Q86Y46;P08729;P05787		2.56657	2	1082.6	541.803
	High	TEMENEFVLIK	P05787		2.45412	2	1352.68	676.843
	High	AQYEDIANR	P05787		2.4112	2	1079.51	540.261
	High	FASFIDK	P35908;Q7Z794;P19013;P13647;P02538;P04259;Q86Y46;P08729;P05787		2.39548	2	827.432	414.22
	High	EYQELMNVK	P02538;P04259;P05787		2.34161	2	1153.56	577.282
	High	YEDEINKR	P35908;Q7Z794;P04264;P13647;P02538;P04259;P05787		2.25848	2	1066.52	533.763
	High	KLLEGEESR	P08729;P05787		2.20048	2	1060.57	530.786
	High	EYQELmNVK	P02538;P04259;P05787	M6(Oxidation)	2.18982	2	1169.56	585.281
	High	WSLLQQQK	P05787		2.0641	2	1030.57	515.788
	High	FLEQQNK	P08729;P05787;P13647;P02538;P04259;Q8N1N4-2		2.00888	2	906.47	453.739
	High	DVDEAYMNK	P05787		1.97051	2	1084.47	542.736
	High	LQAEIEGLK	P05787		1.92375	2	1000.57	500.789
	High	QLETLGQEK	P05787		1.88309	2	1045.55	523.281
	High	QLYEEEIR	P05787		1.30923	2	1079.54	540.273
Q01469	Fatty acid-binding protein, epidermal OS=Homo sapiens GN=FABP5 PE=1 SV=3 - [FABP5_HUMAN]	88.08	45.19	2	8	8	15.1546	7.00537
	A2	Sequence	Protein Group Accessions	Modifications	XCorr	Charge	MH+ [Da]	m/z [Da]
	High	LVVEcVMNNVTcTR	Q01469	C5(Carbamidomethyl); C12(Carbamidomethyl)	4.68955	2	1694.8	847.906
	High	LVVEcVmNNVTcTR	Q01469	C5(Carbamidomethyl); M7(Oxidation); C12(Carbamidomethyl)	4.36965	2	1710.8	855.902
	High	MGAMAKPDcIITcDGK	Q01469	C9(Carbamidomethyl); C13(Carbamidomethyl)	3.98147	3	1767.79	589.936
	High	MGAmAKPDcIITcDGK	Q01469	M4(Oxidation); C9(Carbamidomethyl); C13(Carbamidomethyl)	3.07916	3	1783.79	595.267
	High	TTQFScTLGEK	Q01469	C6(Carbamidomethyl)	2.77288	2	1271.6	636.302
	High	KMGAmAKPDcIITcDGK	Q01469	M5(Oxidation); C10(Carbamidomethyl); C14(Carbamidomethyl)	2.73326	3	1911.88	637.966
	High	FEETTADGRK	Q01469		2.72564	2	1153.55	577.28
	High	FEETTADGR	Q01469		2.49431	2	1025.46	513.232
	High	ELGVGIALR	Q01469		2.39988	2	927.565	464.286
	High	PDcIITcDGK	Q01469	C3(Carbamidomethyl); C7(Carbamidomethyl)	2.27857	2	1178.52	589.764
P19971	Thymidine phosphorylase OS=Homo sapiens GN=TYMP PE=1 SV=2 - [TYPH_HUMAN]	81.9515	39.83	3	15	15	49.9242	5.52881
	A2	Sequence	Protein Group Accessions	Modifications	XCorr	Charge	MH+ [Da]	m/z [Da]
	High	ALPLALVLHELGAGR	P19971		5.00538	2	1529.92	765.464
	High	VSLVLAPALAAcGcK	P19971	C12(Carbamidomethyl); C14(Carbamidomethyl)	4.13445	2	1529.82	765.414
	High	MLAAQGVDPGLAR	P19971		3.89018	2	1298.69	649.849
	High	VAAALDDGSALGR	P19971		3.73956	2	1215.64	608.322
	High	KLVEGLSALVVDVK	P19971		3.67786	2	1469.9	735.452
	High	ALQEALVLSDR	P19971		3.61397	2	1214.67	607.841
	High	EQEELLAPADGTVELVR	P19971		3.06038	2	1868.96	934.986
	High	FGGAAVFPNQEQAR	P19971		2.85995	2	1491.74	746.371
	High	TLVGVGASLGLR	P19971		2.62694	2	1142.69	571.85
	High	ALcSGSPAER	P19971	C3(Carbamidomethyl)	2.57244	2	1047.49	524.249
	High	RGTPWLR	P19971		2.00662	2	885.507	443.257
	High	QQLVDKHSTGGVGDK	P19971		2.00516	3	1568.81	523.608
	High	DGPALSGPQSR	P19971		1.91094	2	1084.54	542.773
	High	APFAAPSPFAELVLPPQQ	P19971		1.87445	2	1880	940.505
	High	QLPELIR	P19971		1.68089	2	868.525	434.766
E9PLK3	Puromycin-sensitive aminopeptidase OS=Homo sapiens GN=NPEPPS PE=2 SV=1 - [E9PLK3_HUMAN]	81.8263	20.77	15	16	16	102.922	5.60498
	A2	Sequence	Protein Group Accessions	Modifications	XCorr	Charge	MH+ [Da]	m/z [Da]
	High	TQYSSAMLESLLPGIR	E9PLK3		3.91598	2	1765.92	883.462
	High	VLGATLLPDLIQK	E9PLK3		3.7112	2	1380.84	690.926
	High	LGLQNDLFSLAR	E9PLK3		3.48005	2	1346.75	673.878
	High	YAAVTQFEATDAR	E9PLK3		3.47065	2	1442.69	721.85
	High	LGWDPKPGEGHLDALLR	E9PLK3		3.45519	3	1874	625.337
	High	DAESIHQYLLQR	E9PLK3		3.26734	2	1472.75	736.878
	High	KPYPDDENLVEVK	E9PLK3		3.23464	2	1545.78	773.394
	High	ATFDISLVVPK	E9PLK3		3.12502	2	1189.69	595.347
	High	VALSNMNVIDR	E9PLK3		2.78062	2	1231.65	616.327
	High	VTLSFPSTLQTGTGTLK	E9PLK3		2.72172	2	1750.96	875.985
	High	SPVYLTVLK	E9PLK3		2.63283	2	1019.62	510.311
	High	IDFVGELNDK	E9PLK3		2.46132	2	1149.58	575.294
	High	LNLGTVGFYR	E9PLK3		2.43204	2	1139.62	570.316
	High	FALEVAAK	E9PLK3		2.18014	2	848.491	424.749
	High	QILSADLR	E9PLK3		2.01108	2	915.528	458.267
	High	LSVEGFAVDK	E9PLK3		1.98834	2	1064.57	532.786
P27348	14-3-3 protein theta OS=Homo sapiens GN=YWHAQ PE=1 SV=1 - [1433T_HUMAN]	81.7123	34.69	2	4	11	27.7468	4.77979
	A2	Sequence	Protein Group Accessions	Modifications	XCorr	Charge	MH+ [Da]	m/z [Da]
	High	AVTEQGAELSNEER	P27348		4.2766	2	1532.72	766.865
	High	DSTLIMQLLR	P31946-2;P62258;Q04917;P61981;P27348;P63104;P31947-2		3.66273	2	1189.67	595.336
	High	YLAEVAcGDDRK	P27348	C7(Carbamidomethyl)	3.5799	2	1396.66	698.831
	High	DSTLImQLLR	P31946-2;P62258;Q04917;P61981;P27348;P63104;P31947-2	M6(Oxidation)	3.27852	2	1205.66	603.334
	High	KEMQPTHPIR	P31946-2;P27348;P63104		3.26537	3	1236.66	412.89
	High	YLAEVAcGDDR	P27348	C7(Carbamidomethyl)	2.90041	2	1268.56	634.783
	High	VISSIEQK	P31946-2;Q04917;P61981;P27348;P31947-2		2.72009	2	903.518	452.263
	High	YDDMATcMK	P27348	C7(Carbamidomethyl)	2.60982	2	1134.43	567.718
	High	NLLSVAYK	P31946-2;P62258;Q04917;P61981;P27348;P63104;P31947-2		2.50784	2	907.527	454.267
	High	EMQPTHPIR	P31946-2;P27348;P63104		2.39906	2	1108.56	554.783
	High	EmQPTHPIR	P31946-2;P27348;P63104	M2(Oxidation)	2.2054	2	1124.55	562.781
	High	LAEQAER	P31946-2;P62258;Q04917;P61981;P27348;P63104;P31947-2		2.17754	2	816.424	408.716
	High	MKGDYFR	P31946-2;P27348		1.65607	2	916.437	458.722
P12273	Prolactin-inducible protein OS=Homo sapiens GN=PIP PE=1 SV=1 - [PIP_HUMAN]	81.1261	50.68	1	7	7	16.5618	8.04541
	A2	Sequence	Protein Group Accessions	Modifications	XCorr	Charge	MH+ [Da]	m/z [Da]
	High	TVQIAAVVDVIR	P12273		4.1907	2	1283.77	642.389
	High	TYLISSIPLQGAFNYK	P12273		3.85305	2	1814.98	907.991
	High	ELGIcPDDAAVIPIK	P12273	C5(Carbamidomethyl)	3.7565	2	1610.85	805.93
	High	FYTIEILKVE	P12273		3.74419	2	1254.7	627.853
	High	YTAcLcDDNPK	P12273	C4(Carbamidomethyl); C6(Carbamidomethyl)	3.55372	2	1356.56	678.783
	High	TFYWDFYTNR	P12273		2.29222	2	1412.63	706.819
	High	FYTIEILK	P12273		1.95739	2	1026.59	513.799
P01008	Antithrombin-III OS=Homo sapiens GN=SERPINC1 PE=1 SV=1 - [ANT3_HUMAN]	80.7046	33.19	1	13	13	52.5689	6.7124
	A2	Sequence	Protein Group Accessions	Modifications	XCorr	Charge	MH+ [Da]	m/z [Da]
	High	VAEGTQVLELPFK	P01008		4.01278	2	1430.79	715.9
	High	ADGEScSASMMYQEGK	P01008	C6(Carbamidomethyl)	3.92523	2	1750.67	875.839
	High	EQLQDMGLVDLFSPEK	P01008		3.76906	2	1848.91	924.959
	High	EQLQDmGLVDLFSPEK	P01008	M6(Oxidation)	3.5641	2	1864.92	932.962
	High	FRIEDGFSLK	P01008		3.48219	3	1211.65	404.553
	High	FATTFYQHLADSK	P01008		3.24504	2	1528.75	764.877
	High	EVPLNTIIFMGR	P01008		3.13791	2	1389.76	695.384
	High	ANRPFLVFIR	P01008		3.11431	3	1232.73	411.581
	High	ATEDEGSEQKIPEATNR	P01008		2.75782	3	1874.87	625.628
	High	TSDQIHFFFAK	P01008		2.69732	3	1340.67	447.56
	High	DDLYVSDAFHK	P01008		2.64364	2	1309.61	655.308
	High	LQPLDFKENAEQSR	P01008		2.03578	2	1674.85	837.927
	High	IEDGFSLK	P01008		1.56656	2	908.474	454.741
	High	DIPMNPMcIYR	P01008	C8(Carbamidomethyl)	1.52322	2	1409.64	705.324
B4E1Z4	Complement factor B OS=Homo sapiens GN=CFB PE=2 SV=1 - [B4E1Z4_HUMAN]	80.6166	14.93	7	20	20	140.853	7.18115
	A2	Sequence	Protein Group Accessions	Modifications	XCorr	Charge	MH+ [Da]	m/z [Da]
	High	KEAGIPEFYDYDVALIK	B4E1Z4		4.47385	3	1971.02	657.678
	High	VKDISEVVTPR	B4E1Z4		3.97104	2	1242.71	621.857
	High	FLcTGGVSPYADPNTcR	B4E1Z4	C3(Carbamidomethyl); C16(Carbamidomethyl)	3.88157	3	1914.85	638.956
	High	PQGScSLEGVEIK	B4E1Z4	C5(Carbamidomethyl)	3.56567	2	1403.69	702.347
	High	LEDSVTYHcSR	B4E1Z4	C9(Carbamidomethyl)	3.22328	2	1366.61	683.808
	High	EKLQDEDLGFL	B4E1Z4		3.19157	2	1306.66	653.832
	High	YGLVTYATYPK	B4E1Z4		3.02208	2	1275.66	638.336
	High	EAGIPEFYDYDVALIK	B4E1Z4		2.61962	2	1842.92	921.963
	High	PIcLPcTEGTTR	B4E1Z4	C3(Carbamidomethyl); C6(Carbamidomethyl)	2.605	2	1404.66	702.836
	High	GDSGGPLIVHK	B4E1Z4		2.59452	2	1079.59	540.298
	High	LPPTTTcQQQK	B4E1Z4	C7(Carbamidomethyl)	2.45106	2	1301.65	651.331
	High	ALFVSEEEKK	B4E1Z4		2.33276	2	1179.63	590.318
	High	DISEVVTPR	B4E1Z4		2.26695	2	1015.54	508.276
	High	cLVNLIEK	B4E1Z4	C1(Carbamidomethyl)	2.10152	2	988.554	494.781
	High	EELLPAQDIK	B4E1Z4		2.00086	2	1155.63	578.318
	High	ISVIRPSK	B4E1Z4		1.94827	2	899.571	450.289
	High	DNEQHVFK	B4E1Z4		1.8171	2	1016.48	508.744
	High	KcLVNLIEK	B4E1Z4	C2(Carbamidomethyl)	1.81536	2	1116.65	558.827
	High	HAIILLTDGK	B4E1Z4		1.69799	2	1080.65	540.826
	High	STGSWSTLK	B4E1Z4		1.55353	2	966.491	483.749
O75874	Isocitrate dehydrogenase [NADP] cytoplasmic OS=Homo sapiens GN=IDH1 PE=1 SV=2 - [IDHC_HUMAN]	79.9419	36.47	2	12	13	46.6295	7.00537
	A2	Sequence	Protein Group Accessions	Modifications	XCorr	Charge	MH+ [Da]	m/z [Da]
	High	GQETSTNPIASIFAWTR	O75874		4.93936	2	1878.94	939.974
	High	SDYLNTFEFMDK	O75874		4.05627	2	1509.66	755.334
	High	LIDDMVAQAMK	O75874		4.0458	2	1234.62	617.814
	High	TVEAEAAHGTVTR	O75874		3.72597	2	1341.68	671.344
	High	SIEDFAHSSFQMALSK	O75874		3.64848	2	1797.85	899.429
	High	LVSGWVKPIIIGR	O75874		3.42149	2	1437.9	719.452
	High	VEITYTPSDGTQK	O75874		2.9022	2	1438.7	719.855
	High	ATDFVVPGPGK	O75874		2.7166	2	1087.58	544.294
	High	FKDIFQEIYDK	O75874		2.6777	2	1445.74	723.373
	High	SEGGFIWAcK	O75874	C9(Carbamidomethyl)	2.6713	2	1154.53	577.77
	High	HAYGDQYR	O75874		2.3403	2	1009.45	505.23
	High	IIWELIK	O75874		2.25923	2	914.574	457.791
	High	NILGGTVFR	O75874;B4DSZ6		2.15614	2	976.56	488.784
P00338	L-lactate dehydrogenase A chain OS=Homo sapiens GN=LDHA PE=1 SV=2 - [LDHA_HUMAN]	79.3334	35.54	11	11	12	36.6654	8.26514
	A2	Sequence	Protein Group Accessions	Modifications	XCorr	Charge	MH+ [Da]	m/z [Da]
	High	DLADELALVDVIEDK	P00338		4.45775	2	1657.86	829.433
	High	SADTLWGIQK	P00338		3.90785	2	1118.59	559.797
	High	LKGEMmDLQHGSLFLR	P00338	M6(Oxidation)	3.24664	4	1890.96	473.494
	High	GEMMDLQHGSLFLR	P00338		3.21007	2	1633.78	817.395
	High	LKGEMMDLQHGSLFLR	P00338		3.10617	3	1874.97	625.66
	High	VIGSGcNLDSAR	P00338;P07195	C6(Carbamidomethyl)	2.96614	2	1248.61	624.807
	High	KSADTLWGIQK	P00338		2.92455	3	1246.68	416.232
	High	DYNVTANSK	P00338		2.88148	2	1011.48	506.242
	High	VTLTSEEEAR	P00338		2.83525	2	1134.57	567.787
	High	LVIITAGAR	P00338		2.54922	2	913.585	457.296
	High	DQLIYNLLK	P00338		2.43763	2	1119.64	560.325
	High	TLHPDLGTDKDKEQWK	P00338		2.2445	3	1910.97	637.66
	High	QVVESAYEVIK	P00338		2.02454	2	1264.68	632.845
F5H7U0	6-phosphogluconate dehydrogenase, decarboxylating OS=Homo sapiens GN=PGD PE=2 SV=1 - [F5H7U0_HUMAN]	78.4083	30.37	7	14	14	50.7608	8.03076
	A2	Sequence	Protein Group Accessions	Modifications	XCorr	Charge	MH+ [Da]	m/z [Da]
	High	GILFVGSGVSGGEEGAR	F5H7U0		5.57723	2	1591.81	796.408
	High	NPELQNLLLDDFFK	F5H7U0		4.16765	2	1705.89	853.447
	High	TVSKVDDFLANEAK	F5H7U0		3.8942	2	1536.79	768.9
	High	VDDFLANEAK	F5H7U0		3.45943	2	1121.55	561.278
	High	AGQAVDDFIEK	F5H7U0		3.24397	2	1192.58	596.796
	High	SAVENcQDSWR	F5H7U0	C6(Carbamidomethyl)	3.2432	2	1351.57	676.291
	High	YGPSLMPGGNK	F5H7U0		2.71282	2	1120.55	560.778
	High	cLSSLKDER	F5H7U0	C1(Carbamidomethyl)	2.67813	2	1107.55	554.278
	High	VVGAQSLK	F5H7U0		2.24266	2	801.486	401.247
	High	SFLEDIRK	F5H7U0		2.12354	2	1007.56	504.281
	High	TIFQGIAAK	F5H7U0		2.08897	2	948.55	474.778
	High	FQFDGDKK	F5H7U0		1.87695	2	984.478	492.743
	High	HEMLPASLIQAQR	F5H7U0		1.74466	3	1493.79	498.603
	High	EAWPHIK	F5H7U0		1.61458	2	880.471	440.739
P31946-2	Isoform Short of 14-3-3 protein beta/alpha OS=Homo sapiens GN=YWHAB - [1433B_HUMAN]	76.8991	35.66	4	3	10	27.8327	4.83057
	A2	Sequence	Protein Group Accessions	Modifications	XCorr	Charge	MH+ [Da]	m/z [Da]
	High	AVTEQGHELSNEER	P31946-2		4.39259	2	1598.75	799.877
	High	DSTLIMQLLR	P31946-2;P62258;Q04917;P61981;P27348;P63104;P31947-2		3.66273	2	1189.67	595.336
	High	YLSEVASGDNK	P31946-2		3.4176	2	1182.57	591.787
	High	DSTLImQLLR	P31946-2;P62258;Q04917;P61981;P27348;P63104;P31947-2	M6(Oxidation)	3.27852	2	1205.66	603.334
	High	KEMQPTHPIR	P31946-2;P27348;P63104		3.26537	3	1236.66	412.89
	High	VISSIEQK	P31946-2;Q04917;P61981;P27348;P31947-2		2.72009	2	903.518	452.263
	High	YLIPNATQPESK	P31946-2		2.51804	2	1360.71	680.86
	High	NLLSVAYK	P31946-2;P62258;Q04917;P61981;P27348;P63104;P31947-2		2.50784	2	907.527	454.267
	High	EMQPTHPIR	P31946-2;P27348;P63104		2.39906	2	1108.56	554.783
	High	EmQPTHPIR	P31946-2;P27348;P63104	M2(Oxidation)	2.2054	2	1124.55	562.781
	High	LAEQAER	P31946-2;P62258;Q04917;P61981;P27348;P63104;P31947-2		2.17754	2	816.424	408.716
	High	MKGDYFR	P31946-2;P27348		1.65607	2	916.437	458.722
P14550	Alcohol dehydrogenase [NADP(+)] OS=Homo sapiens GN=AKR1A1 PE=1 SV=3 - [AK1A1_HUMAN]	76.1571	40.92	2	13	13	36.5499	6.78564
	A2	Sequence	Protein Group Accessions	Modifications	XCorr	Charge	MH+ [Da]	m/z [Da]
	High	GLEVTAYSPLGSSDR	P14550		4.33997	2	1551.77	776.388
	High	GLVQALGLSNFNSR	P14550		4.05494	2	1475.8	738.405
	High	VFDFTFSPEEMK	P14550		3.65087	2	1476.67	738.84
	High	NADGTIcYDSTHYK	P14550	C7(Carbamidomethyl)	3.43305	2	1644.7	822.852
	High	HHPEDVEPALRK	P14550		3.26047	3	1427.74	476.585
	High	SPAQILLR	P14550		2.89255	2	897.554	449.281
	High	YALSVGYR	P14550		2.64502	2	928.491	464.749
	High	YIVPMLTVDGK	P14550		2.5454	2	1235.67	618.341
	High	ALEALVAK	P14550		2.46025	2	814.506	407.757
	High	MPLIGLGTWK	P14550		2.38867	2	1115.63	558.32
	High	DAGHPLYPFNDPY	P14550		2.34521	2	1505.67	753.34
	High	VFDFTFSPEEmK	P14550	M11(Oxidation)	2.20916	2	1492.67	746.838
	High	EELFVTSK	P14550		1.97599	2	952.498	476.753
	High	HHPEDVEPALR	P14550		1.89099	2	1299.65	650.328
	High	YIVPmLTVDGK	P14550	M5(Oxidation)	1.73451	2	1251.67	626.338
P08758	Annexin A5 OS=Homo sapiens GN=ANXA5 PE=1 SV=2 - [ANXA5_HUMAN]	76.1399	39.06	4	14	15	35.9144	5.04639
	A2	Sequence	Protein Group Accessions	Modifications	XCorr	Charge	MH+ [Da]	m/z [Da]
	High	GLGTDEESILTLLTSR	P08758		4.75129	2	1704.9	852.955
	High	ETSGNLEQLLLAVVK	P08758		3.5441	2	1613.91	807.46
	High	VLTEIIASR	P08758		3.17622	2	1001.6	501.304
	High	WGTDEEKFITIFGTR	P08758		2.95966	3	1799.9	600.637
	High	GAGTDDHTLIR	P08758		2.94316	2	1155.58	578.293
	High	GTVTDFPGFDER	P08758		2.66545	2	1340.62	670.812
	High	SEIDLFNIR	P08758		2.54737	2	1106.59	553.797
	High	FITIFGTR	P08758		2.42503	2	954.545	477.776
	High	ALLLLcGEDD	P08758	C6(Carbamidomethyl)	2.41668	2	1118.54	559.776
	High	NFATSLYSMIK	P08758		2.34506	2	1274.65	637.828
	High	LYDAYELK	P08758		2.34248	2	1014.51	507.76
	High	KNFATSLYSMIK	P08758		2.23325	3	1402.74	468.253
	High	WGTDEEK	P08758		1.85434	2	864.377	432.692
	High	DLLDDLK	P09525;P08758		1.74977	2	831.448	416.228
	High	SEIDLFNIRK	P08758		1.20761	3	1234.68	412.232
Q06830	Peroxiredoxin-1 OS=Homo sapiens GN=PRDX1 PE=1 SV=1 - [PRDX1_HUMAN]	74.307	46.23	3	10	11	22.0963	8.1333
	A2	Sequence	Protein Group Accessions	Modifications	XCorr	Charge	MH+ [Da]	m/z [Da]
	High	KQGGLGPMNIPLVSDPK	Q06830		4.03413	2	1750.96	875.982
	High	QITVNDLPVGR	Q06830;P32119		3.59342	2	1211.68	606.342
	High	QGGLGPMNIPLVSDPK	Q06830		3.46098	2	1622.86	811.933
	High	LVQAFQFTDK	Q06830		3.1007	2	1196.63	598.82
	High	TIAQDYGVLK	Q06830		2.8361	2	1107.61	554.307
	High	RTIAQDYGVLK	Q06830		2.55112	2	1263.71	632.357
	High	ATAVMPDGQFK	Q06830		2.45705	2	1164.57	582.791
	High	KQGGLGPmNIPLVSDPK	Q06830	M8(Oxidation)	2.31498	3	1766.95	589.655
	High	GLFIIDDK	Q06830		2.29731	2	920.511	460.759
	High	IGHPAPNFK	Q06830		2.22498	2	980.535	490.771
	High	DISLSDYK	Q06830		2.08578	2	940.465	470.736
	High	SVDETLR	Q06830		1.96527	2	819.425	410.216
P62937	Peptidyl-prolyl cis-trans isomerase A OS=Homo sapiens GN=PPIA PE=1 SV=2 - [PPIA_HUMAN]	73.7793	43.64	6	10	10	18.0009	7.81104
	A2	Sequence	Protein Group Accessions	Modifications	XCorr	Charge	MH+ [Da]	m/z [Da]
	High	SIYGEKFEDENFILK	P62937		4.56699	2	1831.92	916.462
	High	VKEGMNIVEAMER	P62937		3.55878	2	1505.75	753.378
	High	VSFELFADKVPK	P62937		3.30554	2	1379.76	690.384
	High	KITIADcGQLE	P62937	C7(Carbamidomethyl)	3.21788	2	1247.63	624.32
	High	IIPGFMcQGGDFTR	P62937	C7(Carbamidomethyl)	3.10511	3	1598.75	533.588
	High	VKEGmNIVEAMER	P62937	M5(Oxidation)	2.89094	2	1521.74	761.376
	High	VSFELFADK	P62937		2.80491	2	1055.54	528.275
	High	ITIADcGQLE	P62937	C6(Carbamidomethyl)	2.54852	2	1119.54	560.273
	High	FEDENFILK	P62937		2.54653	2	1154.57	577.791
	High	EGMNIVEAMER	P62937		2.43088	2	1278.59	639.797
	High	TEWLDGK	P62937		1.6156	2	848.414	424.711
P09525	Annexin A4 OS=Homo sapiens GN=ANXA4 PE=1 SV=4 - [ANXA4_HUMAN]	72.1645	36.05	3	9	10	35.8601	6.12549
	A2	Sequence	Protein Group Accessions	Modifications	XCorr	Charge	MH+ [Da]	m/z [Da]
	High	GAGTDEGcLIEILASR	P09525	C8(Carbamidomethyl)	4.64358	2	1661.82	831.414
	High	GLGTDEDAIISVLAYR	P09525		4.60213	2	1692.89	846.947
	High	AASGFNAMEDAQTLR	P09525		4.58248	2	1581.74	791.372
	High	SETSGSFEDALLAIVK	P09525		4.47996	3	1666.86	556.292
	High	AASGFNAmEDAQTLR	P09525	M8(Oxidation)	3.23493	2	1597.73	799.366
	High	GLGTDDNTLIR	P09525		3.09598	2	1174.61	587.809
	High	VLVSLSAGGR	P09525		2.49332	2	958.571	479.789
	High	AEIDMLDIR	P09525		2.42625	2	1075.55	538.278
	High	FLTVLcSR	P09525	C6(Carbamidomethyl)	2.2019	2	995.536	498.272
	High	DIEQSIK	P09525		1.88402	2	832.444	416.726
	High	DLIDDLK	P09525;P08758		1.74977	2	831.448	416.228
P02774	Vitamin D-binding protein OS=Homo sapiens GN=GC PE=1 SV=1 - [VTDB_HUMAN]	71.9353	26.58	6	15	15	52.929	5.5415
	A2	Sequence	Protein Group Accessions	Modifications	XCorr	Charge	MH+ [Da]	m/z [Da]
	High	KFPSGTFEQVSQLVK	P02774		4.09797	2	1694.92	847.962
	High	ccESASEDcMAK	P02774	C1(Carbamidomethyl); C2(Carbamidomethyl); C9(Carbamidomethyl)	3.67555	2	1447.5	724.254
	High	RTHLPEVFLSK	P02774		3.48086	3	1326.76	442.924
	High	HLSLLTTLSNR	P02774		2.91546	2	1254.72	627.863
	High	VMDKYTFELSR	P02774		2.57507	3	1388.69	463.568
	High	VcSQYAAYGEK	P02774	C2(Carbamidomethyl)	2.5295	2	1275.57	638.289
	High	VLEPTLK	P02774		2.3458	2	799.496	400.252
	High	LcDNLSTK	P02774	C2(Carbamidomethyl)	2.34525	2	950.464	475.736
	High	FEDccQEK	P02774	C4(Carbamidomethyl); C5(Carbamidomethyl)	2.2854	2	1115.42	558.211
	High	EFSHLGK	P02774		2.125	2	817.419	409.213
	High	YTFELSR	P02774		1.79952	2	915.46	458.233
	High	DVcDPGNTK	P02774	C3(Carbamidomethyl)	1.62639	2	1005.43	503.22
	High	KLcMAALK	P02774	C3(Carbamidomethyl)	1.62098	2	934.524	467.765
	High	THLPEVFLSK	P02774		1.59126	2	1170.65	585.829
	High	ELPEHTVK	P02774		1.55584	2	952.514	476.76
P17931	Galectin-3 OS=Homo sapiens GN=LGALS3 PE=1 SV=5 - [LEG3_HUMAN]	71.5766	34	2	8	8	26.1361	8.55811
	A2	Sequence	Protein Group Accessions	Modifications	XCorr	Charge	MH+ [Da]	m/z [Da]
	High	VAVNDAHLLQYNHR	P17931		4.20822	2	1649.85	825.43
	High	mLITILGTVKPNANR	P17931	M1(Oxidation)	3.62664	2	1656.95	828.979
	High	MLITILGTVKPNANR	P17931		3.54953	2	1640.96	820.981
	High	QSVFPFESGKPFK	P17931		3.23194	2	1497.77	749.391
	High	IQVLVEPDHFK	P17931		2.955	3	1324.73	442.248
	High	GNDVAFHFNPR	P17931		2.0017	2	1273.61	637.309
	High	LDNNWGR	P17931		1.97612	2	874.42	437.714
	High	VIVcNTK	P17931	C4(Carbamidomethyl)	1.75906	2	833.459	417.233
	High	IALDFQR	P17931		1.59288	2	862.481	431.744
P68371	Tubulin beta-4B chain OS=Homo sapiens GN=TUBB4B PE=1 SV=1 - [TBB4B_HUMAN]	70.6487	35.51	26	3	12	49.799	4.89404
	A2	Sequence	Protein Group Accessions	Modifications	XCorr	Charge	MH+ [Da]	m/z [Da]
	High	EIVHLQAGQcGNQIGAK	P68371;P07437	C10(Carbamidomethyl)	4.19231	3	1822.93	608.313
	High	GHYTEGAELVDSVLDVVR	P68371;P07437		4.00991	3	1958.99	653.667
	High	IMNTFSVVPSPK	P68371;P07437		3.83898	2	1319.7	660.356
	High	AVLVDLEPGTmDSVR	P68371	M11(Oxidation)	3.77444	2	1617.81	809.41
	High	ALTVPELTQQMFDAK	P68371		3.68898	2	1691.87	846.439
	High	AVLVDLEPGTMDSVR	P68371		3.63644	2	1601.82	801.413
	High	LHFFMPGFAPLTSR	P68371;P07437		3.48024	3	1620.84	540.952
	High	NSSYFVEWIPNNVK	P68371;P07437		3.42656	2	1696.84	848.922
	High	LHFFmPGFAPLTSR	P68371;P07437	M5(Oxidation)	3.1925	3	1636.84	546.284
	High	EVDEQMLNVQNK	P68371;P07437		2.95286	2	1446.69	723.849
	High	INVYYNEATGGK	P68371		2.65546	2	1328.65	664.827
	High	LAVNMVPFPR	P68371;P07437		2.65348	2	1143.64	572.323
	High	EVDEQmLNVQNK	P68371;P07437	M6(Oxidation)	2.63004	2	1462.69	731.847
	High	TAVcDIPPR	P68371;P07437	C4(Carbamidomethyl)	2.29829	2	1028.52	514.765
	High	FPGQLNADLR	P68371;P07437		1.64924	2	1130.6	565.802
P30086	Phosphatidylethanolamine-binding protein 1 OS=Homo sapiens GN=PEBP1 PE=1 SV=3 - [PEBP1_HUMAN]	69.9683	49.73	1	8	8	21.0437	7.53271
	A2	Sequence	Protein Group Accessions	Modifications	XCorr	Charge	MH+ [Da]	m/z [Da]
	High	GNDISSGTVLSDYVGSGPPK	P30086		5.61194	2	1949.95	975.477
	High	LYTLVLTDPDAPSR	P30086		4.02125	2	1560.83	780.92
	High	NRPTSISWDGLDSGK	P30086		3.95477	2	1632.8	816.903
	High	YVWLVYEQDRPLK	P30086		3.71921	2	1708.91	854.958
	High	cDEPILSNR	P30086	C1(Carbamidomethyl)	3.36155	2	1103.52	552.262
	High	YREWHHFLVVNMK	P30086		2.81248	4	1758.89	440.478
	High	LYEQLSGK	P30086		2.39505	2	937.501	469.254
	High	LYTLVLTDPDAPSRK	P30086		2.08458	3	1688.93	563.647
P07237	Protein disulfide-isomerase OS=Homo sapiens GN=P4HB PE=1 SV=3 - [PDIA1_HUMAN]	69.6769	34.84	12	16	16	57.0807	4.86865
	A2	Sequence	Protein Group Accessions	Modifications	XCorr	Charge	MH+ [Da]	m/z [Da]
	High	VDATEESDLAQQYGVR	P07237		5.09799	2	1780.84	890.922
	High	LGETYKDHENIVIAK	P07237		4.31953	3	1729.92	577.31
	High	MDSTANEVEAVK	P07237		3.99671	2	1293.6	647.305
	High	YQLDKDGVVLFK	P07237		3.85284	2	1424.78	712.894
	High	HNQLPLVIEFTEQTAPK	P07237		3.02974	3	1965.05	655.688
	High	LITLEEEMTK	P07237		2.98537	2	1206.63	603.819
	High	EADDIVNWLK	P07237		2.89582	2	1202.61	601.808
	High	NFEDVAFDEKK	P07237		2.65061	2	1341.64	671.322
	High	THILLFLPK	P07237		2.50159	2	1081.68	541.344
	High	mDSTANEVEAVK	P07237	M1(Oxidation)	2.44611	2	1309.6	655.301
	High	LKAEGSEIR	P07237		2.41324	2	1002.56	501.784
	High	ENLLDFIK	P07237		2.15465	2	991.548	496.278
	High	SNFAEALAAHK	P07237		2.13766	2	1158.59	579.8
	High	YKPESEELTAER	P07237		2.13177	2	1451.7	726.356
	High	QLAPIWDK	P07237		1.93946	2	970.538	485.773
	High	TVIDYNGER	P07237		1.92936	2	1066.52	533.763
	High	ILEFFGLK	P07237		1.92236	2	966.567	483.787
P04075	Fructose-bisphosphate aldolase A OS=Homo sapiens GN=ALDOA PE=1 SV=2 - [ALDOA_HUMAN]	69.0232	28.02	10	13	13	39.3953	8.08936
	A2	Sequence	Protein Group Accessions	Modifications	XCorr	Charge	MH+ [Da]	m/z [Da]
	High	FSHEEIAMATVTALR	P04075		4.46434	2	1675.86	838.433
	High	GILAADESTGSIAK	P04075		3.98153	2	1332.7	666.855
	High	ALANSLAcQGK	P04075	C8(Carbamidomethyl)	3.53853	2	1132.58	566.794
	High	LQSIGTENTEENR	P04075		3.20437	2	1490.71	745.859
	High	RLQSIGTENTEENRR	P04075		3.09331	3	1802.91	601.643
	High	RALANSLAcQGK	P04075	C9(Carbamidomethyl)	2.74132	2	1288.69	644.847
	High	QLLLTADDR	P04075		2.58746	2	1044.57	522.79
	High	AAQEEYVKR	P04075		2.53809	2	1093.56	547.286
	High	ADDGRPFPQVIK	P04075		2.4114	3	1342.71	448.243
	High	ALQASALK	P04075		2.24207	2	801.486	401.247
	High	ELSDIAHR	P04075		2.06631	2	940.487	470.747
	High	FSHEEIAMATVTALRR	P04075		1.71636	3	1831.95	611.322
	High	LQSIGTENTEENRR	P04075		1.19431	3	1646.81	549.609
O95834	Echinoderm microtubule-associated protein-like 2 OS=Homo sapiens GN=EML2 PE=2 SV=1 - [EMAL2_HUMAN]	68.3048	18.49	8	10	10	70.6341	6.31592
	A2	Sequence	Protein Group Accessions	Modifications	XCorr	Charge	MH+ [Da]	m/z [Da]
	High	SAGFHPSGSVLAVGTVTGR	O95834		4.44686	2	1799.94	900.475
	High	TVAEGHGDTLYVGTTR	O95834		4.04899	2	1676.82	838.916
	High	TKEVIFSVEDGSVK	O95834		3.89942	2	1537.81	769.41
	High	LQEVEVPEDFGPVR	O95834		3.74125	2	1613.82	807.412
	High	LVHLWSSDSHQPLWSR	O95834		3.52581	4	1947.99	487.752
	High	VHLFSYPccQPR	O95834	C8(Carbamidomethyl); C9(Carbamidomethyl)	3.08807	2	1563.72	782.365
	High	EVIFSVEDGSVK	O95834		2.82878	2	1308.67	654.841
	High	AQFVTcGQDK	O95834	C6(Carbamidomethyl)	2.67124	2	1153.54	577.271
	High	DGTLVSGGGR	O95834		2.66248	2	918.468	459.738
	High	QITSADAVR	O95834		1.66409	2	960.514	480.761
P02675	Fibrinogen beta chain OS=Homo sapiens GN=FGB PE=1 SV=2 - [FIBB_HUMAN]	67.9163	29.33	2	11	11	55.8923	8.26514
	A2	Sequence	Protein Group Accessions	Modifications	XCorr	Charge	MH+ [Da]	m/z [Da]
	High	DNENVVNEYSSELEK	P02675		4.53943	2	1768.79	884.898
	High	AHYGGFTVQNEANK	P02675		4.36296	2	1535.73	768.366
	High	TPcTVScNIPVVSGK	P02675	C3(Carbamidomethyl); C7(Carbamidomethyl)	3.95171	2	1618.8	809.902
	High	NYcGLPGEYWLGNDK	P02675	C3(Carbamidomethyl)	3.55757	2	1785.79	893.401
	High	MGPTELLIEMEDWK	P02675		3.28675	2	1691.81	846.406
	High	EEAPSLRPAPPPISGGGYR	P02675		3.28322	3	1951.01	651.007
	High	QGFGNVATNTDGK	P02675		2.80449	2	1308.62	654.813
	High	HGTDDGVVWMNWK	P02675		2.62907	3	1544.7	515.571
	High	QDGSVDFGR	P02675		2.39441	2	980.447	490.727
	High	EDGGGWWYNR	P02675		1.87377	2	1239.52	620.266
	High	YQISVNK	P02675		1.71042	2	851.466	426.237
Q01518-2	Isoform 2 of Adenylyl cyclase-associated protein 1 OS=Homo sapiens GN=CAP1 - [CAP1_HUMAN]	67.8682	31.43	10	15	15	51.7977	8.06006
	A2	Sequence	Protein Group Accessions	Modifications	XCorr	Charge	MH+ [Da]	m/z [Da]
	High	ALLVTASQcQQPAENK	Q01518-2	C9(Carbamidomethyl)	4.04012	2	1757.89	879.447
	High	SGPKPFSAPKPQTSPSPK	Q01518-2		3.70909	3	1837.97	613.329
	High	LEAVSHTSDMHR	Q01518-2		3.52404	2	1382.65	691.829
	High	EMNDAAMFYTNR	Q01518-2		3.49167	2	1462.61	731.809
	High	NSLDcEIVSAK	Q01518-2	C5(Carbamidomethyl)	3.41399	2	1235.6	618.302
	High	INSITVDNcK	Q01518-2	C9(Carbamidomethyl)	3.19893	2	1163.58	582.291
	High	TDGcHAYLSK	Q01518-2	C4(Carbamidomethyl)	2.90158	2	1151.52	576.262
	High	INSITVDNcKK	Q01518-2	C9(Carbamidomethyl)	2.81215	2	1291.67	646.34
	High	LSDLLAPISEQIK	Q01518-2		2.74732	2	1426.82	713.913
	High	KEPAVLELEGK	Q01518-2		2.71889	2	1212.68	606.846
	High	EPAVLELEGK	Q01518-2		2.03763	2	1084.59	542.799
	High	cVNTTLQIK	Q01518-2	C1(Carbamidomethyl)	1.98299	2	1076.58	538.793
	High	HAEMVHTGLK	Q01518-2		1.95582	2	1122.57	561.79
	High	EIGGDVQK	Q01518-2		1.79067	2	845.44	423.224
	High	VPTISINK	Q01518-2		1.61355	2	871.525	436.266
B4DVE7	Annexin OS=Homo sapiens GN=ANXA11 PE=2 SV=1 - [B4DVE7_HUMAN]	67.6422	34.11	3	14	14	51.2096	7.66455
	A2	Sequence	Protein Group Accessions	Modifications	XCorr	Charge	MH+ [Da]	m/z [Da]
	High	GVGTDEAcLIEILASR	B4DVE7	C8(Carbamidomethyl)	4.40961	2	1703.87	852.438
	High	EMSGDLEEGMLAVVK	B4DVE7		4.31423	2	1607.77	804.389
	High	GFGTDEQAIIDcLGSR	B4DVE7	C12(Carbamidomethyl)	4.30017	2	1738.81	869.909
	High	SLYHDISGDTSGDYRK	B4DVE7		3.97253	3	1813.84	605.284
	High	AHLVAVFNEYQR	B4DVE7		3.79437	3	1446.75	482.923
	High	DESTNVDMSLAQR	B4DVE7		3.32303	2	1465.66	733.334
	High	TPVLFDIYEIK	B4DVE7		3.13621	2	1337.74	669.374
	High	SLYHDISGDTSGDYR	B4DVE7		3.12901	2	1685.74	843.373
	High	DAQELYAAGENR	B4DVE7		3.00395	2	1336.61	668.808
	High	GTITDAPGFDPLR	B4DVE7		2.82579	2	1359.69	680.35
	High	SETDLLDIR	B4DVE7		2.60673	2	1061.55	531.277
	High	SELSGNFEK	B4DVE7		1.75046	2	1010.48	505.743
	High	LLISLSQGNR	B4DVE7		1.70119	2	1100.65	550.827
	High	NTPAFFAER	B4DVE7		1.46512	2	1052.52	526.763
P36952	Serpin B5 OS=Homo sapiens GN=SERPINB5 PE=1 SV=2 - [SPB5_HUMAN]	67.2731	44	3	14	14	42.0734	6.04932
	A2	Sequence	Protein Group Accessions	Modifications	XCorr	Charge	MH+ [Da]	m/z [Da]
	High	GDTANEIGQVLHFENVK	P36952		4.44355	2	1870.93	935.971
	High	ILVVNAAYFVGK	P36952		3.89411	2	1293.76	647.383
	High	ELETVDFKDKLEETK	P36952		3.17421	2	1823.94	912.471
	High	HIFSEDTSDFSGMSETK	P36952		3.16385	3	1917.82	639.945
	High	AcLENLGLK	P36952	C2(Carbamidomethyl)	2.80346	2	1017.54	509.274
	High	HLSMFILLPK	P36952		2.79944	2	1198.71	599.857
	High	DVPFGFQTVTSDVNK	P36952		2.78273	2	1653.81	827.411
	High	DVEDESTGLEK	P36952		2.74427	2	1221.55	611.279
	High	IIELPFQNK	P36952		2.6477	2	1101.63	551.32
	High	SLNLSTEFISSTK	P36952		2.55328	2	1426.74	713.876
	High	DELNADHPFIYIIR	P36952		2.29281	3	1715.88	572.632
	High	GQINNSIK	P36952		1.8815	2	873.483	437.245
[truncated: 3,027 more rows]

## Sheet: ALZ_11_Orbi_Homo_Sheet1
Accession	Description	Score	Coverage	# Proteins	# Unique Peptides	# Peptides	MW [kDa]	calc. pI
P02768	Serum albumin OS=Homo sapiens GN=ALB PE=1 SV=2 - [ALBU_HUMAN]	2419.69	63.38	7	55	55	69.3215	6.27783
	A2	Sequence	Protein Group Accessions	Modifications	XCorr	Charge	MH+ [Da]	m/z [Da]
	High	SLHTLFGDKLcTVATLR	P02768	C11(Carbamidomethyl)	5.29913	2	1932.04	966.523
	High	PcFSALEVDETYVPK	P02768	C2(Carbamidomethyl)	5.24039	2	1754.83	877.921
	High	ADDKETcFAEEGKK	P02768	C7(Carbamidomethyl)	5.19027	3	1627.73	543.248
	High	RHPYFYAPELLFFAK	P02768		4.99573	3	1899	633.67
	High	KVPQVSTPTLVEVSR	P02768		4.92606	3	1639.94	547.317
	High	AEFAEVSKLVTDLTK	P02768		4.91474	2	1650.9	825.955
	High	YKAAFTEccQAADK	P02768	C8(Carbamidomethyl); C9(Carbamidomethyl)	4.88557	2	1662.73	831.867
	High	ccAAADPHEcYAK	P02768	C1(Carbamidomethyl); C2(Carbamidomethyl); C10(Carbamidomethyl)	4.75636	2	1552.6	776.805
	High	HPYFYAPELLFFAK	P02768		4.61703	3	1742.91	581.641
	High	TcVADESAENcDK	P02768	C2(Carbamidomethyl); C11(Carbamidomethyl)	4.58023	2	1498.58	749.796
	High	RHPDYSVVLLLR	P02768		4.52795	3	1467.84	489.953
	High	QNcELFEQLGEYK	P02768	C3(Carbamidomethyl)	4.43653	2	1657.75	829.379
	High	LKEccEKPLLEK	P02768	C4(Carbamidomethyl); C5(Carbamidomethyl)	4.43035	2	1546.8	773.902
	High	RPcFSALEVDETYVPK	P02768	C3(Carbamidomethyl)	4.23594	3	1910.93	637.649
	High	YIcENQDSISSK	P02768	C3(Carbamidomethyl)	4.20052	2	1443.65	722.327
	High	ADDKETcFAEEGK	P02768	C7(Carbamidomethyl)	4.19905	3	1499.64	500.551
	High	FPKAEFAEVSK	P02768		4.08635	3	1252.66	418.224
	High	TcVADESAENCDK	P02768	C2(Carbamidomethyl)	3.97377	2	1441.56	721.283
	High	AAFTEccQAADK	P02768	C6(Carbamidomethyl); C7(Carbamidomethyl)	3.96942	2	1371.56	686.285
	High	AVMDDFAAFVEK	P02768		3.93286	3	1342.64	448.217
	High	LAKTYETTLEK	P02768		3.85503	3	1296.71	432.907
	High	VTKccTESLVNR	P02768	C4(Carbamidomethyl); C5(Carbamidomethyl)	3.70121	3	1466.71	489.575
	High	YIcENQDSISSKLK	P02768	C3(Carbamidomethyl)	3.62896	2	1684.82	842.915
	High	AAFTECcQAADK	P02768	C7(Carbamidomethyl)	3.62316	2	1314.55	657.776
	High	AVmDDFAAFVEK	P02768	M3(Oxidation)	3.61161	2	1358.63	679.819
	High	LVNEVTEFAK	P02768		3.58422	2	1149.61	575.31
	High	ADDKETCFAEEGKK	P02768		3.58213	3	1570.71	524.242
	High	VPQVSTPTLVEVSR	P02768		3.50888	3	1511.84	504.618
	High	FKDLGEENFK	P02768		3.49358	3	1226.61	409.541
	High	ETYGEMADccAK	P02768	C9(Carbamidomethyl); C10(Carbamidomethyl)	3.44359	2	1434.54	717.771
	High	KQTALVELVK	P02768		3.40148	2	1128.7	564.853
	High	LVAASQAALGL	P02768		3.3682	2	1013.6	507.305
	High	KLVAASQAALGL	P02768		3.30969	2	1141.7	571.352
	High	PLVEEPQNLIK	P02768		3.27357	2	1279.73	640.367
	High	DVFLGMFLYEYAR	P02768		3.2272	2	1623.79	812.399
	High	ETYGEmADccAK	P02768	M6(Oxidation); C9(Carbamidomethyl); C10(Carbamidomethyl)	3.20501	2	1450.53	725.768
	High	DVFLGmFLYEYAR	P02768	M6(Oxidation)	3.19966	2	1639.78	820.393
	High	EccEKPLLEK	P02768	C2(Carbamidomethyl); C3(Carbamidomethyl)	3.1684	2	1305.62	653.314
	High	KYLYEIAR	P02768		3.12824	2	1055.59	528.298
	High	HPDYSVVLLLR	P02768		3.12557	3	1311.75	437.92
	High	LDELRDEGKASSAK	P02768		3.05252	3	1518.78	506.932
	High	ccTESLVNR	P02768	C1(Carbamidomethyl); C2(Carbamidomethyl)	3.00008	2	1138.5	569.752
	High	ETcFAEEGKK	P02768	C3(Carbamidomethyl)	2.66551	2	1198.54	599.776
	High	FQNALLVR	P02768		2.63903	2	960.562	480.785
	High	DDNPNLPR	P02768		2.6295	2	940.45	470.729
	High	YLYEIAR	P02768		2.5662	2	927.495	464.251
	High	SLHTLFGDK	P02768		2.56448	2	1017.54	509.272
	High	EQLKAVMDDFAAFVEK	P02768		2.5639	3	1840.92	614.312
	High	QEPERNEcFLQHK	P02768	C8(Carbamidomethyl)	2.55822	2	1714.81	857.907
	High	AFKAWAVAR	P02768		2.55526	2	1019.58	510.293
	High	DVcKNYAEAK	P02768	C3(Carbamidomethyl)	2.42625	2	1197.56	599.283
	High	DLGEENFK	P02768		2.41186	2	951.444	476.225
	High	LcTVATLR	P02768	C2(Carbamidomethyl)	2.3944	2	933.518	467.263
	High	LDELRDEGK	P02768		2.38794	2	1074.55	537.776
	High	cCTESLVNR	P02768	C1(Carbamidomethyl)	2.33632	2	1081.48	541.243
	High	QTALVELVK	P02768		2.29586	2	1000.61	500.807
	High	LSQRFPK	P02768		2.22116	2	875.512	438.26
	High	ADLAKYIcENQDSISSK	P02768	C8(Carbamidomethyl)	2.20387	3	1941.92	647.979
	High	AEFAEVSK	P02768		2.06138	2	880.444	440.725
	High	NEcFLQHK	P02768	C3(Carbamidomethyl)	2.05333	2	1075.5	538.253
	High	TYETTLEK	P02768		2.04454	2	984.489	492.748
	High	AAcLLPKLDELRDEGK	P02768	C3(Carbamidomethyl)	1.98872	4	1827.96	457.746
E7ER44	Kaliocin-1 OS=Homo sapiens GN=LTF PE=2 SV=1 - [E7ER44_HUMAN]	1635.17	65.25	6	56	56	77.9198	8.11865
	A2	Sequence	Protein Group Accessions	Modifications	XCorr	Charge	MH+ [Da]	m/z [Da]
	High	GEADAMSLDGGYVYTAGK	E7ER44		5.6466	2	1804.8	902.904
	High	cAFSSQEPYFSYSGAFK	E7ER44	C1(Carbamidomethyl)	5.45657	2	1975.85	988.428
	High	KGGSFQLNELQGLK	E7ER44		5.24983	2	1518.83	759.918
	High	LADFALLcLDGK	E7ER44	C8(Carbamidomethyl)	4.9339	2	1335.7	668.356
	High	SNLcALcIGDEQGENK	E7ER44	C4(Carbamidomethyl); C7(Carbamidomethyl)	4.91206	2	1807.8	904.402
	High	GEADAmSLDGGYVYTAGK	E7ER44	M6(Oxidation)	4.89709	2	1820.8	910.905
	High	YLGPQYVAGITNLK	E7ER44		4.80745	2	1536.85	768.926
	High	cSTSPLLEAcEFLR	E7ER44	C1(Carbamidomethyl); C10(Carbamidomethyl)	4.73922	3	1682.79	561.601
	High	FDEYFSQScAPGSDPR	E7ER44	C9(Carbamidomethyl)	4.73801	2	1862.77	931.886
	High	DSPIQcIQAIAENR	E7ER44	C6(Carbamidomethyl)	4.67156	3	1614.79	538.933
	High	cLAENAGDVAFVK	E7ER44	C1(Carbamidomethyl)	4.66973	2	1393.68	697.343
	High	RSVQWcAVSQPEATK	E7ER44	C6(Carbamidomethyl)	4.63402	3	1746.86	582.958
	High	SVQWcAVSQPEATK	E7ER44	C5(Carbamidomethyl)	4.60358	2	1590.76	795.882
	High	RDSPIQcIQAIAENR	E7ER44	C7(Carbamidomethyl)	4.58658	2	1770.89	885.948
	High	KcSTSPLLEAcEFLR	E7ER44	C2(Carbamidomethyl); C11(Carbamidomethyl)	4.43316	3	1810.89	604.301
	High	YLGPQYVAGITNLKK	E7ER44		4.39028	2	1664.94	832.974
	High	RSDTSLTWNSVK	E7ER44		4.32313	2	1393.71	697.357
	High	ScHLAMAPNHAVVSR	E7ER44	C2(Carbamidomethyl)	4.30122	2	1649.8	825.404
	High	ScHLAmAPNHAVVSR	E7ER44	C2(Carbamidomethyl); M6(Oxidation)	4.23478	4	1665.8	417.206
	High	LKQVLLHQQAK	E7ER44		4.08368	2	1305.8	653.405
	High	LRPVAAEVYGTER	E7ER44		4.0678	2	1460.79	730.897
	High	NLLFNDNTEcLAR	E7ER44	C10(Carbamidomethyl)	4.06569	2	1579.75	790.38
	High	SVNGKEDAIWNLLR	E7ER44		3.95948	3	1614.86	538.959
	High	cLRDGAGDVAFIR	E7ER44	C1(Carbamidomethyl)	3.93539	3	1449.73	483.914
	High	PVAAEVYGTER	E7ER44		3.84203	2	1191.6	596.304
	High	LADFALLcLDGKR	E7ER44	C8(Carbamidomethyl)	3.79585	2	1491.8	746.405
	High	DGAGDVAFIR	E7ER44		3.69985	2	1020.51	510.759
	High	cGLVPVLAENYK	E7ER44	C1(Carbamidomethyl)	3.58024	2	1362.71	681.857
	High	VVWcAVGEQELR	E7ER44	C4(Carbamidomethyl)	3.57702	3	1445.72	482.578
	High	SDTSLTWNSVK	E7ER44		3.45865	2	1237.61	619.308
	High	VVWcAVGEQELRK	E7ER44	C4(Carbamidomethyl)	3.42173	2	1573.81	787.411
	High	SQQSSDPDPNcVDR	E7ER44	C11(Carbamidomethyl)	3.41957	2	1604.66	802.836
	High	DLLFKDSAIGFSR	E7ER44		3.36224	3	1468.79	490.267
	High	GGSFQLNELQGLK	E7ER44		3.28616	2	1390.73	695.87
	High	FQLFGSPSGQK	E7ER44		3.08978	2	1195.61	598.309
	High	FFSAScVPGADK	E7ER44	C6(Carbamidomethyl)	3.02614	2	1285.59	643.298
	High	EDAIWNLLR	E7ER44		3.0209	2	1129.6	565.303
	High	cSTSPLLEAcEFLRK	E7ER44	C1(Carbamidomethyl); C10(Carbamidomethyl)	2.98363	3	1810.88	604.299
	High	FcLFQSETK	E7ER44	C2(Carbamidomethyl)	2.91793	2	1159.55	580.277
	High	TAGWNVPIGTLR	E7ER44		2.89409	2	1284.71	642.857
	High	RTAGWNVPIGTLR	E7ER44		2.89172	2	1440.81	720.907
	High	KSEEEVAAR	E7ER44		2.86469	2	1018.52	509.764
	High	FKDcHLAR	E7ER44	C4(Carbamidomethyl)	2.84867	2	1046.52	523.766
	High	QVLLHQQAK	E7ER44		2.84323	2	1064.62	532.815
	High	VRGPPVScIK	E7ER44	C8(Carbamidomethyl)	2.74588	2	1112.63	556.817
	High	ESTVFEDLSDEAER	E7ER44		2.72241	2	1626.71	813.86
	High	THYYAVAVVK	E7ER44		2.67883	2	1150.63	575.817
	High	VPSHAVVAR	E7ER44		2.64126	2	935.544	468.276
	High	NGSDCPDKFCLFQSETK	E7ER44		2.54801	3	1918.83	640.282
	High	LcAGTGENK	E7ER44	C2(Carbamidomethyl)	2.48125	2	949.445	475.226
	High	YYGYTGAFR	E7ER44		2.39839	2	1097.51	549.257
	High	cFQWQR	E7ER44	C1(Carbamidomethyl)	2.37598	2	924.415	462.711
	High	DSAIGFSR	E7ER44		2.22387	2	852.423	426.715
	High	GPPVScIKR	E7ER44	C6(Carbamidomethyl)	2.10251	2	1013.56	507.283
	High	SEEEVAAR	E7ER44		2.09192	2	890.426	445.717
	High	GPPVScIK	E7ER44	C6(Carbamidomethyl)	2.01951	2	857.458	429.233
	High	GQFPNLcR	E7ER44	C7(Carbamidomethyl)	1.80345	2	991.48	496.243
	High	ScHTGLR	E7ER44	C2(Carbamidomethyl)	1.78447	2	830.399	415.703
P04264	Keratin, type II cytoskeletal 1 OS=Homo sapiens GN=KRT1 PE=1 SV=6 - [K2C1_HUMAN]	526.649	41.77	2	24	31	65.999	8.11865
	A2	Sequence	Protein Group Accessions	Modifications	XCorr	Charge	MH+ [Da]	m/z [Da]
	High	FSScGGGGGSFGAGGGFGSR	P04264	C4(Carbamidomethyl)	5.2766	2	1765.73	883.369
	High	NKLNDLEDALQQAK	P04264		5.18528	3	1599.83	533.949
	High	SGGGFSSGSAGIINYQR	P04264		4.51279	2	1657.79	829.401
	High	FLEQQNQVLQTK	P35908;Q7Z794;P04264		4.47862	2	1475.78	738.395
	High	SLDLDSIIAEVK	P04264		4.26537	2	1302.71	651.86
	High	LNDLEDALQQAK	P04264		4.13397	2	1357.69	679.351
	High	SKAEAESLYQSK	P04264		4.0678	2	1340.67	670.84
	High	LRSEIDNVKK	P04264		3.93795	3	1201.69	401.236
	High	SLNNQFASFIDKVR	P04264		3.84243	2	1638.86	819.935
	High	YEELQITAGR	P04264;P04259		3.83025	2	1179.6	590.305
	High	WELLQQVDTSTR	P04264		3.76966	2	1475.75	738.38
	High	QISNLQQSISDAEQR	P04264		3.72985	2	1716.85	858.931
	High	TNAENEFVTIKK	P04264		3.69096	2	1393.73	697.369
	High	LLRDYQELMNTK	P04264		3.68785	3	1523.79	508.601
	High	AEAESLYQSK	P04264		3.67018	2	1125.55	563.276
	High	SLNNQFASFIDK	P04264		3.47309	2	1383.69	692.351
	High	LALDLEIATYR	P04264;P05787;P19013		3.45087	2	1277.71	639.36
	High	DYQELMNTK	P04264		3.41244	2	1141.52	571.264
	High	TNAENEFVTIK	P04264		3.27617	2	1265.64	633.322
	High	IEISELNR	P35908;P04264		3.20482	2	973.533	487.27
	High	NmQDmVEDYR	P04264	M2(Oxidation); M5(Oxidation)	3.17124	2	1332.52	666.765
	High	AQYEDIAQK	P04264		3.12378	2	1065.52	533.264
	High	DYQELmNTK	P04264	M6(Oxidation)	2.82349	2	1157.52	579.262
	High	NMQDMVEDYR	P04264		2.81974	2	1300.53	650.769
	High	DVDGAYMTK	P04264		2.8168	2	999.446	500.227
	High	NKYEDEINKR	P04264;P13647;P02538;P04259;P05787		2.814	3	1308.66	436.891
	High	NMQDmVEDYR	P04264	M5(Oxidation)	2.77841	2	1316.53	658.766
	High	GSGGGSSGGSIGGR	P04264		2.63874	2	1092.51	546.757
	High	TLLEGEESR	P04264		2.60898	2	1033.52	517.263
	High	DVDGAYmTK	P04264	M7(Oxidation)	2.55574	2	1015.44	508.226
	High	NKYEDEINK	P04264;P13647;P02538;P04259;P05787		2.47975	2	1152.55	576.781
	High	SLVNLGGSK	P04264		2.37244	2	874.498	437.753
	High	YEDEINKR	P35908;Q7Z794;P04264;P13647;P02538;P04259;P05787		2.31428	2	1066.52	533.764
	High	KDVDGAYMTK	P04264		2.27368	2	1127.54	564.274
	High	SISISVAR	P04264		2.14257	2	832.489	416.748
	High	LLRDYQELmNTK	P04264	M9(Oxidation)	1.90149	3	1539.79	513.934
P01024	Complement C3 OS=Homo sapiens GN=C3 PE=1 SV=2 - [CO3_HUMAN]	487.699	39.21	4	64	64	187.03	6.40479
	A2	Sequence	Protein Group Accessions	Modifications	XCorr	Charge	MH+ [Da]	m/z [Da]
	High	FVTVQATFGTQVVEK	P01024		5.12104	2	1653.88	827.445
	High	EYVLPSFEVIVEPTEK	P01024		4.9824	2	1878.98	939.994
	High	SNLDEDIIAEENIVSR	P01024		4.86196	2	1816.9	908.953
	High	TKKQELSEAEQATR	P01024		4.84222	3	1618.85	540.287
	High	VYAYYNLEEScTR	P01024	C11(Carbamidomethyl)	4.65934	2	1667.74	834.373
	High	LVAYYTLIGASGQR	P01024		4.64477	2	1511.82	756.414
	High	TELRPGETLNVNFLLR	P01024		4.58961	3	1872.04	624.685
	High	VHQYFNVELIQPGAVK	P01024		4.58156	3	1841.99	614.669
	High	DIcEEQVNSLPGSITK	P01024	C3(Carbamidomethyl)	4.56675	2	1789.87	895.437
	High	VFLDccNYITELR	P01024	C5(Carbamidomethyl); C6(Carbamidomethyl)	4.31635	2	1702.79	851.899
	High	SGIPIVTSPYQIHFTK	P01024		4.1486	2	1787.97	894.49
	High	AGDFLEANYMNLQR	P01024		4.01161	2	1641.77	821.388
	High	SEETKENEGFTVTAEGK	P01024		3.98972	2	1855.86	928.434
	High	VELLHNPAFcSLATTK	P01024	C10(Carbamidomethyl)	3.96456	3	1800.93	600.982
	High	RIPIEDGSGEVVLSR	P01024		3.95298	2	1626.87	813.941
	High	IPIEDGSGEVVLSR	P01024		3.85801	2	1470.78	735.892
	High	TVMVNIENPEGIPVK	P01024		3.74307	2	1639.87	820.437
	High	VLLDGVQNPR	P01024		3.71913	2	1110.62	555.816
	High	SGSDEVQVGQQR	P01024		3.69915	2	1289.61	645.31
	High	KGYTQQLAFR	P01024		3.65783	2	1211.65	606.33
	High	KQELSEAEQATR	P01024		3.61959	3	1389.7	463.906
	High	cAEENcFIQK	P01024	C1(Carbamidomethyl); C6(Carbamidomethyl)	3.50344	2	1298.55	649.778
	High	QELSEAEQATR	P01024		3.49589	2	1261.6	631.303
	High	TGLQEVEVK	P01024		3.44202	2	1002.55	501.778
	High	KVLLDGVQNPR	P01024		3.37289	2	1238.72	619.866
	High	GQGTLSVVTMYHAK	P01024		3.34209	2	1491.76	746.383
	High	ADIGcTPGSGK	P01024	C5(Carbamidomethyl)	3.30841	2	1062.49	531.75
	High	SYTVAIAGYALAQMGR	P01024		3.26447	2	1671.86	836.432
	High	EVVADSVWVDVK	P01024		3.22565	2	1345.7	673.354
	High	KVFLDccNYITELR	P01024	C6(Carbamidomethyl); C7(Carbamidomethyl)	3.1584	3	1830.89	610.969
	High	IHWESASLLR	P01024		3.15311	3	1211.65	404.556
	High	AAVYHHFISDGVR	P01024		3.13548	2	1471.74	736.375
	High	TIYTPGSTVLYR	P01024		3.04591	2	1370.73	685.87
	High	SSLSVPYVIVPLK	P01024		3.03863	2	1401.83	701.421
	High	AGDFLEANYmNLQR	P01024	M10(Oxidation)	3.00873	2	1657.76	829.382
	High	VSHSEDDcLAFK	P01024	C8(Carbamidomethyl)	3.00193	2	1407.63	704.316
	High	AcEPGVDYVYK	P01024	C2(Carbamidomethyl)	2.87058	2	1300.59	650.798
	High	LSINTHPSQKPLSITVR	P01024		2.84062	3	1891.07	631.03
	High	DScVGSLVVK	P01024	C3(Carbamidomethyl)	2.83582	2	1063.55	532.277
	High	GLEVTITAR	P01024		2.82901	2	959.555	480.281
	High	LDKAcEPGVDYVYK	P01024	C5(Carbamidomethyl)	2.64017	2	1656.8	828.901
	High	DFDFVPPVVR	P01024		2.61132	2	1190.62	595.816
	High	NTLIIYLDK	P01024		2.57275	2	1092.63	546.82
	High	VTIKPAPETEK	P01024		2.5394	3	1212.69	404.901
	High	HQQTVTIPPK	P01024		2.48969	2	1148.64	574.826
	High	SDDKVTLEER	P01024		2.48539	2	1191.59	596.298
	High	NEQVEIR	P01024		2.39898	2	887.462	444.234
	High	EALKLEEK	P01024		2.36649	2	959.545	480.276
	High	QGALELIK	P01024		2.30527	2	871.526	436.266
	High	GYTQQLAFR	P01024		2.25916	2	1083.56	542.283
	High	IWDVVEK	P01024		2.20973	2	888.482	444.745
	High	QPVPGQQMTLK	P01024		2.18757	2	1226.66	613.832
	High	FYHPEKEDGK	P01024		2.15344	2	1249.59	625.297
	High	TFISPIK	P01024		2.09506	2	805.484	403.245
	High	QPSSAFAAFVK	P01024		2.03214	2	1152.6	576.805
	High	GVFVLNKK	P01024		1.99221	2	904.562	452.785
	High	IFTVNHK	P01024		1.93936	2	858.484	429.745
	High	ASHLGLAR	P01024		1.92575	2	824.477	412.742
	High	LMNIFLK	P01024		1.89329	2	878.518	439.763
	High	ENEGFTVTAEGK	P01024		1.88138	2	1281.59	641.299
	High	LPYSVVR	P01024		1.84374	2	833.489	417.248
	High	DSITTWEILAVSMSDKK	P01024		1.8106	3	1923.99	642.001
	High	LKGPLLNK	P01024		1.68037	2	882.578	441.793
	High	AVLYNYR	P01024		1.61103	2	898.479	449.743
	High	WLNEQR	P01024		1.4722	2	845.427	423.217
P01834	Ig kappa chain C region OS=Homo sapiens GN=IGKC PE=1 SV=1 - [IGKC_HUMAN]	486.005	67.92	1	5	5	11.6017	5.87158
	A2	Sequence	Protein Group Accessions	Modifications	XCorr	Charge	MH+ [Da]	m/z [Da]
	High	VYAcEVTHQGLSSPVTK	P01834	C4(Carbamidomethyl)	5.06922	2	1875.93	938.47
	High	TVAAPSVFIFPPSDEQLK	P01834		4.4264	2	1946.03	973.521
	High	SGTASVVcLLNNFYPR	P01834	C8(Carbamidomethyl)	4.31212	3	1797.89	599.968
	High	DSTYSLSSTLTLSK	P01834		3.84294	2	1502.76	751.884
	High	SFNRGEc	P01834	C7(Carbamidomethyl)	1.97875	2	869.36	435.184
P02787	Serotransferrin OS=Homo sapiens GN=TF PE=1 SV=3 - [TRFE_HUMAN]	441.014	51.86	7	42	42	77.0136	7.12256
	A2	Sequence	Protein Group Accessions	Modifications	XCorr	Charge	MH+ [Da]	m/z [Da]
	High	KPVEEYANcHLAR	P02787	C9(Carbamidomethyl)	4.59451	3	1586.77	529.596
	High	DQYELLcLDNTR	P02787	C7(Carbamidomethyl)	4.50792	2	1539.72	770.362
	High	FDEFFSEGcAPGSK	P02787	C9(Carbamidomethyl)	4.37128	2	1577.66	789.333
	High	SKEFQLFSSPHGK	P02787		4.32832	3	1491.76	497.924
	High	EDPQTFYYAVAVVK	P02787		4.24549	3	1629.82	543.945
	High	LKcDEWSVNSVGK	P02787	C3(Carbamidomethyl)	4.19655	3	1521.74	507.917
	High	ADRDQYELLcLDNTR	P02787	C10(Carbamidomethyl)	4.18516	2	1881.88	941.442
	High	MYLGYEYVTAIR	P02787		4.1324	2	1478.74	739.873
	High	NLNEKDYELLcLDGTR	P02787	C11(Carbamidomethyl)	4.11301	3	1952.94	651.652
	High	HSTIFENLANK	P02787		4.06822	2	1273.65	637.331
	High	cSTSSLLEAcTFR	P02787	C1(Carbamidomethyl); C10(Carbamidomethyl)	4.05225	2	1531.69	766.346
	High	IEcVSAETTEDcIAK	P02787	C3(Carbamidomethyl); C12(Carbamidomethyl)	4.05101	2	1725.77	863.388
	High	TAGWNIPMGLLYNK	P02787		4.03709	2	1577.81	789.411
	High	KDSGFQMNQLR	P02787		3.90953	3	1323.64	441.886
	High	mYLGYEYVTAIR	P02787	M1(Oxidation)	3.8936	2	1494.73	747.868
	High	DGAGDVAFVK	P02787		3.7846	2	978.49	489.749
	High	WcAVSEHEATK	P02787	C2(Carbamidomethyl)	3.64123	2	1317.59	659.3
	High	DcHLAQVPSHTVVAR	P02787	C2(Carbamidomethyl)	3.63737	4	1689.85	423.218
	High	DLLFRDDTVcLAK	P02787	C10(Carbamidomethyl)	3.58922	2	1565.8	783.402
	High	DSGFQMNQLR	P02787		3.4958	2	1195.55	598.279
	High	TAGWNIPmGLLYNK	P02787	M8(Oxidation)	3.46931	2	1593.81	797.411
	High	DYELLcLDGTR	P02787	C6(Carbamidomethyl)	3.34095	2	1354.63	677.818
	High	FDEFFSEGcAPGSKK	P02787	C9(Carbamidomethyl)	3.30213	2	1705.75	853.38
	High	LcMGSGLNLcEPNNK	P02787	C2(Carbamidomethyl); C10(Carbamidomethyl)	3.27487	2	1706.77	853.887
	High	cLVEKGDVAFVK	P02787	C1(Carbamidomethyl)	3.23392	3	1364.73	455.581
	High	cDEWSVNSVGK	P02787	C1(Carbamidomethyl)	3.23179	2	1280.56	640.784
	High	KcSTSSLLEAcTFR	P02787	C2(Carbamidomethyl); C11(Carbamidomethyl)	3.18764	2	1659.81	830.408
	High	KSASDLTWDNLK	P02787		3.16238	3	1377.7	459.906
	High	SASDLTWDNLK	P02787		3.06165	2	1249.61	625.308
	High	EGTcPEAPTDEcKPVK	P02787	C4(Carbamidomethyl); C12(Carbamidomethyl)	3.05383	2	1817.81	909.407
	High	cLKDGAGDVAFVK	P02787	C1(Carbamidomethyl)	3.0134	2	1379.7	690.354
	High	EFQLFSSPHGK	P02787		2.93387	2	1276.63	638.819
	High	DSGFQmNQLR	P02787	M6(Oxidation)	2.87876	2	1211.55	606.278
	High	HSTIFENLANKADR	P02787		2.83385	3	1615.82	539.278
	High	DYELLcLDGTRK	P02787	C6(Carbamidomethyl)	2.78529	2	1482.72	741.865
	High	SVIPSDGPSVAcVK	P02787	C12(Carbamidomethyl)	2.75103	2	1415.72	708.363
	High	KASYLDcIR	P02787	C7(Carbamidomethyl)	2.54869	2	1125.57	563.288
	High	HQTVPQNTGGK	P02787		2.54173	2	1166.6	583.802
	High	APNHAVVTR	P02787		2.50152	2	964.536	482.771
	High	YLGEEYVK	P02787		2.50047	2	1000.5	500.753
	High	DDTVcLAK	P02787	C5(Carbamidomethyl)	2.48057	2	921.435	461.221
	High	EGYYGYTGAFR	P02787		2.45582	2	1283.57	642.289
	High	DSAHGFLK	P02787		2.16128	2	874.442	437.724
	High	ASYLDcIR	P02787	C6(Carbamidomethyl)	2.07181	2	997.476	499.242
	High	WcALSHHER	P02787	C2(Carbamidomethyl)	1.85251	2	1195.54	598.275
P35908	Keratin, type II cytoskeletal 2 epidermal OS=Homo sapiens GN=KRT2 PE=1 SV=2 - [K22E_HUMAN]	349.368	53.83	4	25	34	65.3932	8.00146
	A2	Sequence	Protein Group Accessions	Modifications	XCorr	Charge	MH+ [Da]	m/z [Da]
	High	SISISVAGGGGGFGAAGGFGGR	P35908		4.816	2	1838.91	919.959
	High	GSSSGGGYSSGSSSYGSGGR	P35908		4.73162	2	1740.7	870.855
	High	GGSGGGGSISGGGYGSGGGSGGR	P35908		4.73121	2	1741.75	871.379
	High	NKLNDLEEALQQAK	P35908		4.66963	3	1613.85	538.622
	High	FLEQQNQVLQTK	P35908;Q7Z794;P04264		4.47862	2	1475.78	738.395
	High	LNDLEEALQQAK	P35908		4.33969	2	1371.71	686.357
	High	VDLLNQEIEFLK	P35908		4.22446	2	1460.8	730.903
	High	NLDLDSIIAEVK	P35908;P13647;P02538;P04259		4.2028	2	1329.72	665.365
	High	SKEEAEALYHSK	P35908		4.08183	2	1391.68	696.345
	High	GFSSGSAVVSGGSR	P35908		4.05475	2	1254.61	627.809
	High	GGSSSGGGYGSGGGGSSSVK	P35908		3.95787	2	1588.68	794.845
	High	HGGGGGGFGGGGFGSR	P35908		3.92373	2	1320.58	660.795
	High	YEELQVTVGR	P35908		3.60369	2	1193.62	597.312
	High	NVQDAIADAEQR	P35908		3.56316	2	1329.64	665.322
	High	AQYEEIAQR	P35908;P19013;P02538;P04259		3.29451	2	1107.54	554.276
	High	LALDVEIATYR	P35908;P13647;P02538;P04259		3.23228	2	1263.7	632.352
	High	IEISELNR	P35908;P04264		3.20482	2	973.533	487.27
	High	KYEDEINKR	P35908		3.18779	2	1194.62	597.812
	High	GGSISGGGYGSGGGK	P35908		3.1086	2	1197.55	599.28
	High	TAAENDFVTLKK	P35908		3.09158	2	1336.71	668.858
	High	TAAENDFVTLK	P35908		3.07043	2	1208.62	604.813
	High	YLDGLTAER	P35908		2.97933	2	1037.53	519.268
	High	KLLEGEEcR	P35908;P13647;P02538;P04259;Q86Y46	C8(Carbamidomethyl)	2.91937	2	1133.57	567.286
	High	DVDNAYmIK	P35908	M7(Oxidation)	2.90773	2	1084.5	542.752
	High	LLEGEEcR	P35908;P13647;P02538;P04259;Q86Y46;Q8N1N4-2	C7(Carbamidomethyl)	2.8633	2	1005.47	503.239
	High	LQGEIAHVK	P35908		2.64149	2	994.571	497.789
	High	KDVDNAYMIK	P35908		2.60812	2	1196.6	598.804
	High	DYQELmNVK	P35908	M6(Oxidation)	2.5482	2	1155.54	578.272
	High	DVDNAYMIK	P35908		2.45484	2	1068.5	534.755
	High	SLVGLGGTK	P35908		2.44144	2	831.493	416.25
	High	YEDEINKR	P35908;Q7Z794;P04264;P13647;P02538;P04259;P05787		2.31428	2	1066.52	533.764
	High	LQGEIAHVKK	P35908		2.2758	2	1122.67	561.837
	High	STSSFScLSR	P35908	C7(Carbamidomethyl)	2.21547	2	1131.51	566.257
	High	FASFIDK	P35908;Q7Z794;P19013;P13647;P02538;P04259;Q86Y46;P05787		1.95991	2	827.432	414.22
	High	VDPEIQNVK	P35908		1.5386	2	1041.56	521.282
P31025	Lipocalin-1 OS=Homo sapiens GN=LCN1 PE=1 SV=1 - [LCN1_HUMAN]	291.409	50.57	2	11	11	19.2378	5.57959
	A2	Sequence	Protein Group Accessions	Modifications	XCorr	Charge	MH+ [Da]	m/z [Da]
	High	DHYIFYcEGELHGK	P31025	C7(Carbamidomethyl)	4.98377	3	1767.78	589.931
	High	TDEPGKYTADGGK	P31025		3.59971	2	1338.62	669.814
	High	GLSTESILIPR	P31025		3.39475	2	1185.68	593.346
	High	NNLEALEDFEK	P31025		3.36851	2	1321.63	661.318
	High	AVLEKTDEPGK	P31025		3.11161	2	1186.63	593.821
	High	AVLEKTDEPGKYTADGGK	P31025		3.01754	3	1878.94	626.986
	High	HVAYIIR	P31025		2.69499	2	871.517	436.262
	High	cQEVKAVLEK	P31025	C1(Carbamidomethyl)	2.61872	2	1203.64	602.323
	High	QSETcSPGSD	P31025	C5(Carbamidomethyl)	2.59289	2	1067.4	534.203
	High	VTmLISGR	P31025	M3(Oxidation)	2.54317	2	892.494	446.751
	High	VTMLISGR	P31025		2.42038	2	876.499	438.753
	High	NNLEALEDFEKAAGAR	P31025		1.91773	3	1747.86	583.292
P61626	Lysozyme C OS=Homo sapiens GN=LYZ PE=1 SV=1 - [LYSC_HUMAN]	290.766	49.32	2	9	9	16.5263	9.15869
	A2	Sequence	Protein Group Accessions	Modifications	XCorr	Charge	MH+ [Da]	m/z [Da]
	High	STDYGIFQINSR	P61626		4.44374	2	1400.68	700.845
	High	GISLANWMcLAK	P61626	C9(Carbamidomethyl)	3.75095	2	1363.68	682.346
	High	GISLANWmcLAK	P61626	M8(Oxidation); C9(Carbamidomethyl)	3.72613	2	1379.68	690.342
	High	ATNYNAGDR	P61626		2.73378	2	981.443	491.225
	High	QYVQGcGV	P61626	C6(Carbamidomethyl)	2.63187	2	910.41	455.709
	High	VVRDPQGIR	P61626		2.57036	2	1039.6	520.305
	High	RLGMDGYR	P61626		2.14993	2	967.477	484.242
	High	WESGYNTR	P61626		2.102	2	1012.45	506.727
	High	YWcNDGK	P61626	C3(Carbamidomethyl)	2.00885	2	942.378	471.693
	High	LGMDGYR	P61626		1.93227	2	811.379	406.193
	High	LGmDGYR	P61626	M3(Oxidation)	1.62701	2	827.373	414.19
P35527	Keratin, type I cytoskeletal 9 OS=Homo sapiens GN=KRT9 PE=1 SV=3 - [K1C9_HUMAN]	288.183	32.58	2	20	21	62.0268	5.23682
	A2	Sequence	Protein Group Accessions	Modifications	XCorr	Charge	MH+ [Da]	m/z [Da]
	High	HGVQELEIELQSQLSKK	P35527		5.84353	3	1966.06	656.023
	High	GGSGGSYGGGGSGGGYGGGSGSR	P35527		5.27256	2	1791.73	896.37
	High	VQALEEANNDLENK	P35527		4.751	2	1586.77	793.888
	High	HGVQELEIELQSQLSK	P35527		4.3804	3	1837.97	613.329
	High	SGGGGGGGLGSGGSIR	P35527		4.26889	2	1232.6	616.804
	High	IKFEMEQNLR	P35527		3.86676	3	1307.68	436.564
	High	IKFEmEQNLR	P35527	M5(Oxidation)	3.76109	3	1323.68	441.897
	High	QGVDADINGLR	P35527		3.31012	2	1157.59	579.3
	High	QVLDNLTMEK	P35527		3.27682	2	1190.61	595.809
	High	TLNDmRQEYEQLIAK	P35527	M5(Oxidation)	3.2507	3	1867.92	623.312
	High	FSSSSGYGGGSSR	P35527		3.14446	2	1235.53	618.27
	High	TLNDMRQEYEQLIAK	P35527		3.01956	2	1851.93	926.47
	High	QVLDNLTmEK	P35527	M8(Oxidation)	2.95816	2	1206.6	603.805
	High	DQIVDLTVGNNK	P35527		2.9273	2	1315.68	658.346
	High	STmQELNSR	P35527	M3(Oxidation)	2.85135	2	1081.5	541.251
	High	TLLDIDNTR	P35527		2.8016	2	1060.56	530.786
	High	STMQELNSR	P35527		2.73716	2	1065.5	533.255
	High	NYSPYYNTIDDLK	P35527		2.51978	2	1605.74	803.375
	High	IQDWYDKK	P35527		2.24535	2	1095.55	548.277
	High	QEYEQLIAK	P35527		2.2163	2	1121.58	561.296
	High	LASYLDK	P13645;P02533;P08779;Q04695;P08727;P35527		2.07872	2	809.443	405.225
	High	FEmEQNLR	P35527	M3(Oxidation)	1.97676	2	1082.49	541.749
	High	MTLDDFR	P35527		1.87961	2	897.415	449.211
	High	mTLDDFR	P35527	M1(Oxidation)	1.69624	2	913.409	457.208
	High	QFSSSYLSR	P35527		1.58911	2	1074.52	537.763
	High	IQDWYDK	P35527		1.55906	2	967.453	484.23
P13645	Keratin, type I cytoskeletal 10 OS=Homo sapiens GN=KRT10 PE=1 SV=6 - [K1C10_HUMAN]	265.656	30.82	6	18	24	58.7917	5.21143
	A2	Sequence	Protein Group Accessions	Modifications	XCorr	Charge	MH+ [Da]	m/z [Da]
	High	NVQALEIELQSQLALK	P13645		6.25877	3	1797.02	599.679
	High	GSLGGGFSSGGFSGGSFSR	P13645		4.47392	2	1707.77	854.389
	High	SQYEQLAEQNR	P13645		4.43221	2	1365.64	683.324
	High	IRLENEIQTYR	P13645		4.26518	2	1434.77	717.887
	High	SLLEGEGSSGGGGR	P13645		3.97181	2	1262.6	631.804
	High	ALEESNYELEGK	P13645		3.6706	2	1381.65	691.327
	High	LENEIQTYR	P13645		3.47827	2	1165.58	583.295
	High	SQYEQLAEQNRK	P13645		3.35077	2	1493.73	747.37
	High	KDAEAWFNEK	P13645		3.2385	2	1237.59	619.297
	High	VLDELTLTK	P13645		3.15841	2	1031.6	516.303
	High	LKYENEVALR	P13645		3.0849	2	1234.68	617.843
	High	VTmQNLNDR	P13645;P02533;P08779	M3(Oxidation)	3.00687	2	1106.53	553.769
	High	YENEVALR	P13645		2.94484	2	993.501	497.254
	High	QSVEADINGLR	P13645;K7ERE3		2.79286	2	1201.62	601.313
	High	KNHEEEMKDLR	P13645		2.75635	3	1428.69	476.902
	High	QSLEASLAETEGR	P13645		2.74646	2	1390.68	695.845
	High	RVLDELTLTK	P13645		2.57345	2	1187.7	594.352
	High	LASYLDKVR	P13645;P02533;P08779;Q04695;P08727		2.54424	2	1064.61	532.808
	High	NHEEEMKDLR	P13645		2.43796	3	1300.6	434.203
	High	DAEAWFNEK	P13645		2.40819	2	1109.49	555.25
	High	VTMQNLNDR	P13645;P02533;P08779		2.40785	2	1090.53	545.769
	High	QSVEADINGLRR	P13645;K7ERE3		2.19418	2	1357.72	679.363
	High	NHEEEmKDLR	P13645	M6(Oxidation)	2.17217	3	1316.6	439.537
	High	IKEWYEK	P13645		2.13424	2	995.524	498.265
	High	LASYLDK	P13645;P02533;P08779;Q04695;P08727;P35527		2.07872	2	809.443	405.225
	High	LAADDFR	P13645;K7ERE3;P02533;P08779;Q04695;P08727		1.87205	2	807.4	404.204
P00738	Haptoglobin OS=Homo sapiens GN=HP PE=1 SV=1 - [HPT_HUMAN]	255.195	38.67	12	21	21	45.1766	6.58057
	A2	Sequence	Protein Group Accessions	Modifications	XCorr	Charge	MH+ [Da]	m/z [Da]
	High	AVGDKLPEcEAVcGKPK	P00738	C9(Carbamidomethyl); C13(Carbamidomethyl)	4.75228	3	1857.93	619.98
	High	YVmLPVADQDQcIR	P00738	M3(Oxidation); C12(Carbamidomethyl)	4.49301	2	1723.81	862.411
	High	VVLHPNYSQVDIGLIK	P00738		4.42604	3	1795.01	599.008
	High	LRTEGDGVYTLNNEK	P00738		4.22245	2	1708.85	854.928
	High	ScAVAEYGVYVK	P00738	C2(Carbamidomethyl)	4.21621	2	1345.65	673.326
	High	YVMLPVADQDQcIR	P00738	C12(Carbamidomethyl)	3.78541	3	1707.82	569.945
	High	TEGDGVYTLNNEK	P00738		3.6368	2	1439.67	720.336
	High	DIAPTLTLYVGK	P00738		3.54478	2	1290.73	645.87
	High	VTSIQDWVQK	P00738		3.41449	2	1203.64	602.323
	High	LPEcEAVcGKPK	P00738	C4(Carbamidomethyl); C8(Carbamidomethyl)	3.34176	3	1387.67	463.229
	High	VMPIcLPSKDYAEVGR	P00738	C5(Carbamidomethyl)	3.21141	2	1834.92	917.965
	High	HYEGSTVPEKK	P00738		3.0947	2	1274.64	637.825
	High	AVGDKLPEcEAVcGK	P00738	C9(Carbamidomethyl); C13(Carbamidomethyl)	3.05866	3	1632.77	544.928
	High	HYEGSTVPEK	P00738		2.8547	2	1146.55	573.777
	High	ILGGHLDAK	P00738		2.84864	2	923.533	462.27
	High	DIAPTLTLYVGKK	P00738		2.70592	2	1418.83	709.917
	High	KQLVEIEK	P00738		2.57996	2	986.589	493.798
	High	VGYVSGWGR	P00738		2.50377	2	980.496	490.751
	High	LPEcEAVcGK	P00738	C4(Carbamidomethyl); C8(Carbamidomethyl)	2.40543	2	1162.52	581.765
	High	GSFPWQAK	P00738		2.38491	2	920.463	460.735
	High	QLVEIEK	P00738		2.24588	2	858.495	429.751
	High	DYAEVGR	P00738		2.16131	2	809.381	405.194
P04083	Annexin A1 OS=Homo sapiens GN=ANXA1 PE=1 SV=2 - [ANXA1_HUMAN]	245.673	56.65	3	22	22	38.69	7.02002
	A2	Sequence	Protein Group Accessions	Modifications	XCorr	Charge	MH+ [Da]	m/z [Da]
	High	MYGISLcQAILDETK	P04083	C7(Carbamidomethyl)	4.93146	2	1741.85	871.428
	High	GLGTDEDTLIEILASR	P04083		4.90777	2	1702.89	851.95
	High	SEDFGVNEDLADSDAR	P04083		4.83293	2	1739.73	870.371
	High	GTDVNVFNTILTTR	P04083		4.62366	2	1550.82	775.914
	High	AAYLQETGKPLDETLK	P04083		4.54019	2	1776.93	888.97
	High	KGTDVNVFNTILTTR	P04083		4.18958	2	1678.91	839.957
	High	GVDEATIIDILTK	P04083		4.14806	2	1387.77	694.389
	High	KALTGHLEEVVLALLK	P04083		3.81973	3	1734.06	578.692
	High	TPAQFDADELR	P04083		3.79322	2	1262.6	631.804
	High	VLDLELKGDIEK	P04083		3.44156	2	1371.77	686.391
	High	cATSKPAFFAEK	P04083	C1(Carbamidomethyl)	3.38584	3	1356.66	452.893
	High	RKGTDVNVFNTILTTR	P04083		3.36968	3	1835.01	612.341
	High	DITSDTSGDFR	P04083		3.03475	2	1213.53	607.271
	High	SEIDMNDIK	P04083		2.64373	2	1064.49	532.75
	High	VLDLELK	P04083		2.62471	2	829.503	415.255
	High	ILVALcGGN	P04083	C6(Carbamidomethyl)	2.55603	2	916.493	458.75
	High	AAYLQETGKPLDETLKK	P04083		2.47085	3	1905.04	635.683
	High	cLTAIVK	P04083	C1(Carbamidomethyl)	2.45901	2	804.468	402.737
	High	PAFFAEK	P04083		2.30731	2	809.421	405.214
	High	ALYEAGER	P04083		2.19205	2	908.448	454.728
	High	GVDEATIIDILTKR	P04083		2.12708	3	1543.87	515.295
	High	NALLSLAK	P04083		1.94043	2	829.514	415.261
	High	SEIDmNDIK	P04083	M5(Oxidation)	1.85329	2	1080.49	540.749
P01876	Ig alpha-1 chain C region OS=Homo sapiens GN=IGHA1 PE=1 SV=2 - [IGHA1_HUMAN]	235.839	27.2	1	3	11	37.6306	6.50732
	A2	Sequence	Protein Group Accessions	Modifications	XCorr	Charge	MH+ [Da]	m/z [Da]
	High	QEPSQGTTTFAVTSILR	P01877;P01876		4.49992	3	1835.95	612.654
	High	WLQGSQELPR	P01877;P01876		3.65063	2	1213.63	607.32
	High	DASGVTFTWTPSSGK	P01876		3.64828	2	1540.73	770.868
	High	TFTcTAAYPESK	P01876	C4(Carbamidomethyl)	3.51622	2	1375.62	688.314
	High	EKYLTWASR	P01877;P01876		2.68849	2	1153.6	577.305
	High	TPLTATLSK	P01876		2.53616	2	931.546	466.276
	High	SAVQGPPER	P01877;P01876		2.48347	2	940.488	470.748
	High	SVTcHVK	P01877;P01876	C4(Carbamidomethyl)	2.10542	2	830.422	415.715
	High	VAAEDWK	P01877;P01876		2.07587	2	818.405	409.706
	High	YLTWASR	P01877;P01876		1.78729	2	896.464	448.736
	High	VAAEDWKK	P01877;P01876		1.52283	2	946.501	473.754
P01833	Polymeric immunoglobulin receptor OS=Homo sapiens GN=PIGR PE=1 SV=4 - [PIGR_HUMAN]	230.628	24.08	1	16	16	83.2317	5.74463
	A2	Sequence	Protein Group Accessions	Modifications	XCorr	Charge	MH+ [Da]	m/z [Da]
	High	GGcITLISSEGYVSSK	P01833	C3(Carbamidomethyl)	5.05466	2	1657.81	829.409
	High	GSVTFHcALGPEVANVAK	P01833	C7(Carbamidomethyl)	4.97718	2	1856.93	928.971
	High	QSSGENcDVVVNTLGK	P01833	C7(Carbamidomethyl)	4.58408	2	1706.8	853.905
	High	DAGFYWcLTNGDTLWR	P01833	C7(Carbamidomethyl)	4.23435	2	1974.87	987.941
	High	ADEGWYWcGVK	P01833	C8(Carbamidomethyl)	3.88853	2	1370.59	685.796
	High	cPLLVDSEGWVK	P01833	C1(Carbamidomethyl)	3.66088	2	1402.7	701.854
	High	YWcLWEGAQNGR	P01833	C3(Carbamidomethyl)	3.23412	2	1539.68	770.345
	High	DGSFSVVITGLR	P01833		3.02475	2	1250.67	625.839
	High	LVSLTLNLVTR	P01833		2.9684	2	1228.76	614.885
	High	RAPAFEGR	P01833		2.91835	2	903.482	452.245
	High	AFVNcDENSR	P01833	C5(Carbamidomethyl)	2.87853	2	1211.51	606.258
	High	IIEGEPNLK	P01833		2.61468	2	1012.57	506.786
	High	TVTINcPFK	P01833	C6(Carbamidomethyl)	2.49145	2	1079.55	540.28
	High	VPcHFPcK	P01833	C3(Carbamidomethyl); C7(Carbamidomethyl)	2.48939	2	1044.48	522.743
	High	ILLNPQDK	P01833		2.3714	2	940.547	470.777
	High	VYTVDLGR	P01833		2.05076	2	922.502	461.755
P14618	Pyruvate kinase PKM OS=Homo sapiens GN=PKM PE=1 SV=4 - [KPYM_HUMAN]	215.37	49.91	10	23	23	57.9	7.84033
	A2	Sequence	Protein Group Accessions	Modifications	XCorr	Charge	MH+ [Da]	m/z [Da]
	High	KGVNLPGAAVDLPAVSEK	P14618		5.39275	2	1764.98	882.995
	High	AGKPVIcATQMLESMIK	P14618	C7(Carbamidomethyl)	5.04872	3	1876.97	626.327
	High	GADFLVTEVENGGSLGSK	P14618		4.89215	2	1779.88	890.444
	High	GVNLPGAAVDLPAVSEK	P14618		4.71638	2	1636.89	818.948
	High	RFDEILEASDGIMVAR	P14618		4.68415	3	1821.92	607.978
	High	LNFSHGTHEYHAETIK	P14618		4.5398	3	1883.9	628.639
	High	IYVDDGLISLQVK	P14618		4.36229	2	1462.82	731.912
	High	FGVEQDVDMVFASFIR	P14618		4.02849	2	1859.9	930.455
	High	NTGIIcTIGPASR	P14618	C6(Carbamidomethyl)	3.92466	2	1359.7	680.356
	High	LDIDSPPITAR	P14618		3.85754	2	1197.65	599.327
	High	cDENILWLDYK	P14618	C1(Carbamidomethyl)	3.8176	2	1468.69	734.846
	High	DPVQEAWAEDVDLR	P14618		3.81214	2	1642.77	821.89
	High	AGKPVIcATQmLESMIK	P14618	C7(Carbamidomethyl); M11(Oxidation)	3.59385	3	1892.97	631.663
	High	EAEAAIYHLQLFEELR	P14618		3.12568	3	1931.99	644.669
	High	ccSGAIIVLTK	P14618	C1(Carbamidomethyl); C2(Carbamidomethyl)	3.12222	2	1221.63	611.32
	High	ITLDNAYMEK	P14618		3.0838	2	1197.58	599.295
	High	VNFAMNVGK	P14618		2.86819	2	979.503	490.255
	High	GSGTAEVELK	P14618		2.86068	2	990.511	495.759
	High	GSGTAEVELKK	P14618		2.82496	2	1118.61	559.807
	High	ITLDNAYmEK	P14618	M8(Oxidation)	2.7635	2	1213.58	607.293
	High	GDYPLEAVR	P14618		2.67751	2	1019.52	510.263
	High	GDLGIEIPAEK	P14618		2.48241	2	1141.61	571.309
	High	PVAVALDTK	P14618		2.42827	2	913.538	457.273
	High	APIIAVTR	P14618		2.22826	2	840.532	420.77
	High	GIFPVLcK	P14618	C7(Carbamidomethyl)	2.15715	2	933.523	467.265
P13647	Keratin, type II cytoskeletal 5 OS=Homo sapiens GN=KRT5 PE=1 SV=3 - [K2C5_HUMAN]	214.126	48.14	13	21	33	62.34	7.73779
	A2	Sequence	Protein Group Accessions	Modifications	XCorr	Charge	MH+ [Da]	m/z [Da]
	High	NLDLDSIIAEVK	P35908;P13647;P02538;P04259		4.2028	2	1329.72	665.365
	High	QNLEPLFEQYINNLR	P13647;P02538;P04259		4.14809	3	1890.97	630.996
	High	VSLAGAcGVGGYGSR	P13647	C7(Carbamidomethyl)	4.04776	2	1410.68	705.844
	High	VDALmDEINFmK	P13647	M5(Oxidation); M11(Oxidation)	3.96119	2	1457.67	729.337
	High	VDALmDEINFMK	P13647	M5(Oxidation)	3.89485	2	1441.67	721.339
	High	VDALMDEINFMK	P13647		3.75555	2	1425.68	713.344
	High	SFSTASAITPSVSR	P13647		3.66704	2	1410.72	705.866
	High	QcANLQNAIADAEQR	P13647	C2(Carbamidomethyl)	3.53177	2	1701.8	851.402
	High	NTKHEISEMNR	P13647		3.51636	3	1358.66	453.557
	High	YEELQQTAGR	P13647		3.50818	2	1194.58	597.791
	High	LALDVEIATYR	P35908;P13647;P02538;P04259		3.23228	2	1263.7	632.352
	High	SRTEAESWYQTK	P13647		3.16001	2	1485.7	743.351
	High	TEAESWYQTK	P13647		3.15811	2	1242.56	621.785
	High	GLGVGFGSGGGSSSSVK	P13647		3.05077	2	1439.71	720.36
	High	LAELEEALQK	P13647		2.96217	2	1143.63	572.317
	High	KLLEGEEcR	P35908;P13647;P02538;P04259;Q86Y46	C8(Carbamidomethyl)	2.91937	2	1133.57	567.286
	High	LLEGEEcR	P35908;P13647;P02538;P04259;Q86Y46;Q8N1N4-2	C7(Carbamidomethyl)	2.8633	2	1005.47	503.239
	High	NKYEDEINKR	P04264;P13647;P02538;P04259;P05787		2.814	3	1308.66	436.891
	High	TTAENEFVmLKK	P13647	M9(Oxidation)	2.81082	2	1426.72	713.866
	High	WTLLQEQGTK	P13647;P02538;P04259		2.78963	2	1203.64	602.322
	High	AQYEEIANR	P13647		2.76217	2	1093.53	547.269
	High	TTAENEFVMLK	P13647		2.68377	2	1282.64	641.822
	High	HEISEMNR	P13647		2.59871	2	1015.47	508.237
	High	DVDAAYmNK	P13647;P02538;P04259	M7(Oxidation)	2.57417	2	1042.45	521.728
	High	NMQDLVEDFK	P13647		2.50498	2	1238.57	619.791
	High	EYQELMNTK	P13647		2.50073	2	1155.54	578.272
	High	NKYEDEINK	P04264;P13647;P02538;P04259;P05787		2.47975	2	1152.55	576.781
	High	TTAENEFVmLK	P13647	M9(Oxidation)	2.47093	2	1298.63	649.817
	High	NmQDLVEDFK	P13647	M2(Oxidation)	2.43809	2	1254.57	627.787
	High	YEDEINKR	P35908;Q7Z794;P04264;P13647;P02538;P04259;P05787		2.31428	2	1066.52	533.764
	High	ISISTSGGSFR	P13647		2.2674	2	1111.58	556.292
	High	DVDAAYMNK	P13647;P02538;P04259		2.135	2	1026.46	513.733
	High	SLYNLGGSK	P13647		2.1146	2	938.495	469.751
	High	SLYNLGGSKR	P13647		2.11206	2	1094.6	547.803
	High	FASFIDK	P35908;Q7Z794;P19013;P13647;P02538;P04259;Q86Y46;P05787		1.95991	2	827.432	414.22
	High	FVSTTSSSR	P13647		1.8673	2	971.483	486.245
	High	FLEQQNK	P05787;P13647;P02538;P04259;Q8N1N4-2		1.80299	2	906.471	453.739
	High	EYQELmNTK	P13647	M6(Oxidation)	1.71251	2	1171.53	586.271
	High	TSFTSVSR	P13647		1.47593	2	884.45	442.729
P01009	Alpha-1-antitrypsin OS=Homo sapiens GN=SERPINA1 PE=1 SV=3 - [A1AT_HUMAN]	207.473	44.98	7	22	22	46.707	5.59229
	A2	Sequence	Protein Group Accessions	Modifications	XCorr	Charge	MH+ [Da]	m/z [Da]
	High	VFSNGADLSGVTEEAPLK	P01009		5.22539	2	1833.92	917.465
	High	DTEEEDFHVDQVTTVK	P01009		5.10519	2	1891.86	946.432
	High	FNKPFVFLMIEQNTK	P01009		4.75622	3	1855.97	619.329
	High	LQHLENELTHDIITK	P01009		4.62057	4	1803.96	451.746
	High	ITPNLAEFAFSLYR	P01009		4.34194	2	1641.86	821.431
	High	RLGMFNIQHcK	P01009	C10(Carbamidomethyl)	3.93676	3	1403.7	468.573
	High	TDTSHHDQDHPTFNK	P01009		3.52675	3	1779.78	593.93
	High	LVDKFLEDVKK	P01009		3.46578	2	1333.77	667.39
	High	KLSSWVLLMK	P01009		3.16081	3	1204.72	402.244
	High	KQINDYVEK	P01009		3.10409	2	1136.6	568.802
	High	SVLGQLGITK	P01009		2.95138	2	1015.62	508.312
	High	GKWERPFEVK	P01009		2.93332	3	1275.69	425.9
	High	SASLHLPK	P01009		2.77651	2	852.495	426.751
	High	LSITGTYDLK	P01009		2.63016	2	1110.61	555.807
	High	AVLTIDEK	P01009		2.62973	2	888.505	444.756
	High	LSSWVLLMK	P01009		2.61499	2	1076.62	538.813
	High	LVDKFLEDVK	P01009		2.50836	3	1205.68	402.565
	High	FLENEDRR	P01009		2.42848	2	1078.53	539.769
	High	QINDYVEK	P01009		2.33303	2	1008.5	504.755
	High	KLSSWVLLmK	P01009	M9(Oxidation)	2.19203	2	1220.71	610.857
	High	LGMFNIQHcK	P01009	C9(Carbamidomethyl)	2.17281	2	1247.6	624.305
	High	FLENEDR	P01009		2.15393	2	922.427	461.717
	High	FLEDVKK	P01009		1.67604	2	878.501	439.754
P01860	Ig gamma-3 chain C region OS=Homo sapiens GN=IGHG3 PE=1 SV=2 - [IGHG3_HUMAN]	206.26	34.22	1	3	10	41.2604	7.89893
	A2	Sequence	Protein Group Accessions	Modifications	XCorr	Charge	MH+ [Da]	m/z [Da]
	High	VVSVLTVLHQDWLNGK	P01857;P01860;P01861		4.39249	2	1808.01	904.511
	High	STSGGTAALGcLVK	P01857;P01860	C11(Carbamidomethyl)	3.84395	2	1321.68	661.343
	High	EPQVYTLPPSREEMTK	P01859;P01860		3.47459	2	1904.94	952.976
	High	TPLGDTTHTcPR	P01860	C10(Carbamidomethyl)	3.13012	2	1355.64	678.324
	High	NQVSLTcLVK	P01857;P01859;P01860;P01861	C7(Carbamidomethyl)	3.10245	2	1161.63	581.32
	High	GPSVFPLAPcSR	P01859;P01860;P01861	C10(Carbamidomethyl)	2.97698	2	1287.65	644.329
	High	WYVDGVEVHNAK	P01860		2.91995	2	1416.69	708.849
	High	ScDTPPPcPR	P01860	C2(Carbamidomethyl); C8(Carbamidomethyl)	2.8775	2	1186.5	593.754
	High	EPQVYTLPPSR	P01857;P01859;P01860		2.41597	2	1286.67	643.84
	High	DTLMISR	P01857;P01859;P01860;P01861		1.65799	2	835.435	418.221
	High	DTLmISR	P01857;P01859;P01860;P01861	M4(Oxidation)	1.54167	2	851.43	426.219
P01859	Ig gamma-2 chain C region OS=Homo sapiens GN=IGHG2 PE=1 SV=2 - [IGHG2_HUMAN]	198.426	28.22	1	2	8	35.8778	7.59131
	A2	Sequence	Protein Group Accessions	Modifications	XCorr	Charge	MH+ [Da]	m/z [Da]
	High	VVSVLTVVHQDWLNGK	P01859		5.13148	2	1793.99	897.499
	High	STSESTAALGcLVK	P01859;P01861	C11(Carbamidomethyl)	4.21957	2	1423.71	712.359
	High	TTPPMLDSDGSFFLYSK	P01859		3.80538	3	1905.9	635.973
	High	EPQVYTLPPSREEMTK	P01859;P01860		3.47459	2	1904.94	952.976
	High	NQVSLTcLVK	P01857;P01859;P01860;P01861	C7(Carbamidomethyl)	3.10245	2	1161.63	581.32
	High	GPSVFPLAPcSR	P01859;P01860;P01861	C10(Carbamidomethyl)	2.97698	2	1287.65	644.329
	High	EPQVYTLPPSR	P01857;P01859;P01860		2.41597	2	1286.67	643.84
	High	TTPPmLDSDGSFFLYSK	P01859	M5(Oxidation)	1.70196	2	1921.89	961.448
	High	DTLMISR	P01857;P01859;P01860;P01861		1.65799	2	835.435	418.221
	High	DTLmISR	P01857;P01859;P01860;P01861	M4(Oxidation)	1.54167	2	851.43	426.219
P01857	Ig gamma-1 chain C region OS=Homo sapiens GN=IGHG1 PE=1 SV=1 - [IGHG1_HUMAN]	195.035	30.61	1	3	8	36.0832	8.19189
	A2	Sequence	Protein Group Accessions	Modifications	XCorr	Charge	MH+ [Da]	m/z [Da]
	High	FNWYVDGVEVHNAK	P01857		4.65414	2	1677.8	839.406
	High	VVSVLTVLHQDWLNGK	P01857;P01860;P01861		4.39249	2	1808.01	904.511
	High	STSGGTAALGcLVK	P01857;P01860	C11(Carbamidomethyl)	3.84395	2	1321.68	661.343
	High	TTPPVLDSDGSFFLYSK	P01857		3.72114	3	1873.92	625.312
	High	NQVSLTcLVK	P01857;P01859;P01860;P01861	C7(Carbamidomethyl)	3.10245	2	1161.63	581.32
	High	GPSVFPLAPSSK	P01857		2.64958	2	1186.65	593.828
	High	EPQVYTLPPSR	P01857;P01859;P01860		2.41597	2	1286.67	643.84
	High	DTLMISR	P01857;P01859;P01860;P01861		1.65799	2	835.435	418.221
	High	DTLmISR	P01857;P01859;P01860;P01861	M4(Oxidation)	1.54167	2	851.43	426.219
B4DIT7	Protein-glutamine gamma-glutamyltransferase 2 OS=Homo sapiens GN=TGM2 PE=2 SV=1 - [B4DIT7_HUMAN]	186.332	39.77	7	22	22	68.6054	5.30029
	A2	Sequence	Protein Group Accessions	Modifications	XCorr	Charge	MH+ [Da]	m/z [Da]
	High	VVSGMVNcNDDQGVLLGR	B4DIT7	C8(Carbamidomethyl)	4.87387	2	1932.93	966.969
	High	RGQPFWLTLHFEGR	B4DIT7		4.8187	3	1743.91	581.974
	High	VVSGmVNcNDDQGVLLGR	B4DIT7	M5(Oxidation); C8(Carbamidomethyl)	4.33589	2	1948.93	974.966
	High	QEYVLTQQGFIYQGSAK	B4DIT7		4.19065	2	1959.98	980.496
	High	LAEKEETGMAMR	B4DIT7		4.11042	3	1365.65	455.888
	High	ALLVEPVINSYLLAER	B4DIT7		3.87529	3	1800.04	600.686
	High	YLLNLNLEPFSEK	B4DIT7		3.81773	2	1579.84	790.423
	High	SEGTYccGPVPVR	B4DIT7	C6(Carbamidomethyl); C7(Carbamidomethyl)	3.58835	2	1481.65	741.328
	High	LVVNFESDKLK	B4DIT7		3.29908	2	1291.73	646.367
	High	YRDcLTESNLIK	B4DIT7	C4(Carbamidomethyl)	3.28975	2	1511.75	756.381
	High	cDLELETNGR	B4DIT7	C1(Carbamidomethyl)	3.21351	2	1206.54	603.775
	High	TVSYNGILGPEcGTK	B4DIT7	C12(Carbamidomethyl)	3.16071	2	1595.77	798.391
	High	TVEIPDPVEAGEEVK	B4DIT7		3.03427	2	1611.81	806.407
	High	MDLLPLHMGLHK	B4DIT7		2.9347	3	1404.75	468.922
	High	RSSPVYVGR	B4DIT7		2.86286	2	1020.56	510.784
	High	DLYLENPEIK	B4DIT7		2.56403	2	1233.63	617.321
	High	EDITHTYK	B4DIT7		2.50539	2	1006.49	503.747
	High	LAEKEETGmAmR	B4DIT7	M9(Oxidation); M11(Oxidation)	2.34837	3	1397.65	466.554
	High	YPEGSSEER	B4DIT7		2.25494	2	1053.45	527.23
	High	LVVNFESDK	B4DIT7		2.2448	2	1050.55	525.777
	High	SVPLcILYEK	B4DIT7	C5(Carbamidomethyl)	1.93971	2	1221.65	611.33
	High	NEFGEIQGDK	B4DIT7		1.93255	2	1136.52	568.765
	High	cLGIPTR	B4DIT7	C1(Carbamidomethyl)	1.93198	2	816.44	408.724
	High	MDLLPLHmGLHK	B4DIT7	M8(Oxidation)	1.55035	3	1420.74	474.252
	High	GQPFWLTLHFEGR	B4DIT7		0.879541	3	1587.81	529.942
O43707	Alpha-actinin-4 OS=Homo sapiens GN=ACTN4 PE=1 SV=2 - [ACTN4_HUMAN]	181.768	40.83	23	30	30	104.788	5.43994
	A2	Sequence	Protein Group Accessions	Modifications	XCorr	Charge	MH+ [Da]	m/z [Da]
	High	LSGSNPYTTVTPQIINSK	O43707		4.9154	2	1920.01	960.51
	High	VGWEQLLTTIAR	O43707		4.3473	2	1386.77	693.889
	High	ETTDTDTADQVIASFK	O43707		4.31914	2	1741.82	871.412
	High	HRDYETATLSDIK	O43707		4.06063	3	1548.77	516.927
	High	QFASQANVVGPWIQTK	O43707		4.03525	2	1773.92	887.466
	High	RDHALLEEQSK	O43707		3.98261	3	1325.69	442.567
	High	IcDQWDALGSLTHSR	O43707	C2(Carbamidomethyl)	3.86767	3	1758.82	586.945
	High	LASDLLEWIR	O43707		3.84456	2	1215.67	608.341
	High	FAIQDISVEETSAK	O43707		3.72802	2	1537.78	769.391
	High	TINEVENQILTR	O43707		3.70593	2	1429.76	715.385
	High	KHEAFESDLAAHQDR	O43707		3.68515	3	1753.83	585.281
	High	HRPELIEYDK	O43707		3.66601	3	1299.67	433.896
	High	LMLLLEVISGER	O43707		3.64635	2	1372.8	686.904
	High	AcLISLGYDVENDR	O43707	C2(Carbamidomethyl)	3.62955	2	1624.76	812.885
	High	MAPYQGPDAVPGALDYK	O43707		3.62448	2	1792.85	896.931
	High	HTNYTMEHIR	O43707		3.54793	3	1301.61	434.542
	High	LVSIGAEEIVDGNAK	O43707		3.53244	2	1514.8	757.905
	High	VLAGDKNFITAEELR	O43707		3.3195	3	1675.9	559.305
	High	MLDAEDIVNTARPDEK	O43707		3.25373	3	1816.88	606.298
	High	ASIHEAWTDGK	O43707		3.11446	2	1214.58	607.793
	High	KTFTAWcNSHLR	O43707	C7(Carbamidomethyl)	3.0583	3	1520.74	507.586
	High	DGLAFNALIHR	O43707		3.04359	2	1226.67	613.836
	High	QLEAIDQLHLEYAK	O43707		3.02103	3	1670.88	557.631
	High	LSNRPAFMPSEGK	O43707		2.76713	3	1433.72	478.577
	High	ELPPDQAEYcIAR	O43707	C10(Carbamidomethyl)	2.35477	2	1561.73	781.369
	High	TFTAWcNSHLR	O43707	C6(Carbamidomethyl)	2.08581	2	1392.65	696.828
	High	NFITAEELR	O43707		2.06651	2	1092.57	546.789
	High	AGTQIENIDEDFRDGLK	O43707		1.97882	3	1920.93	640.981
	High	NVNVQNFHISWK	O43707		1.72629	3	1485.76	495.925
	High	ALDFIASK	O43707		1.61515	2	864.481	432.744
P00352	Retinal dehydrogenase 1 OS=Homo sapiens GN=ALDH1A1 PE=1 SV=2 - [AL1A1_HUMAN]	171.65	37.13	8	18	20	54.827	6.72705
	A2	Sequence	Protein Group Accessions	Modifications	XCorr	Charge	MH+ [Da]	m/z [Da]
	High	IAKEEIFGPVQQIMK	P00352		4.86147	2	1730.95	865.979
	High	ANNTFYGLSAGVFTK	P00352		4.60706	2	1589.8	795.404
	High	IFINNEWHDSVSGK	P00352		4.5612	2	1645.8	823.402
	High	LYSNAYLNDLAGcIK	P00352	C13(Carbamidomethyl)	4.24441	2	1714.85	857.927
	High	EEIFGPVQQIMK	P00352		3.96258	2	1418.74	709.873
	High	ELGEYGFHEYTEVK	P00352		3.72932	2	1700.78	850.894
	High	LLLATMESMNGGK	P00352		3.69056	2	1364.69	682.847
	High	IFVEESIYDEFVR	P00352		3.68623	2	1645.81	823.409
	High	RANNTFYGLSAGVFTK	P00352		3.41961	3	1745.9	582.638
	High	LEcGGGPWGNK	P00352	C3(Carbamidomethyl)	3.05806	2	1174.53	587.768
	High	VAFTGSTEVGK	P00352		2.96133	2	1095.57	548.287
	High	ILDLIESGKK	P00352		2.65969	2	1115.67	558.337
	High	QAFQIGSPWR	P00352		2.631	2	1189.61	595.31
	High	ILDLIESGK	P00352		2.488	2	987.574	494.29
	High	YcAGWADK	P00352	C2(Carbamidomethyl)	2.42102	2	970.411	485.709
	High	RVTLELGGK	P00352;P47895		2.37388	2	972.587	486.797
	High	VTLELGGK	P00352;P47895		2.29788	2	816.484	408.746
	High	SLDDVIKR	P00352		2.25429	2	945.539	473.273
	High	LADLIER	P00352		2.1733	2	829.48	415.243
	High	TIPIDGNFFTYTR	P00352		1.66561	2	1544.78	772.893
P06733	Alpha-enolase OS=Homo sapiens GN=ENO1 PE=1 SV=2 - [ENOA_HUMAN]	167.673	44.93	10	20	20	47.1393	7.38623
	A2	Sequence	Protein Group Accessions	Modifications	XCorr	Charge	MH+ [Da]	m/z [Da]
	High	DATNVGDEGGFAPNILENK	P06733		5.2974	2	1960.92	980.965
	High	VNQIGSVTESLQAcK	P06733	C14(Carbamidomethyl)	4.52375	2	1633.82	817.414
	High	AAVPSGASTGIYEALELR	P06733		4.38918	2	1804.95	902.978
	High	KLNVTEQEKIDK	P06733		4.37385	2	1444.8	722.906
	High	LAMQEFMILPVGAANFR	P06733		4.14393	2	1908	954.503
	High	YISPDQLADLYK	P06733		3.75994	2	1425.73	713.368
	High	LNVTEQEKIDK	P06733		3.75973	2	1316.71	658.858
	High	LAQANGWGVMVSHR	P06733		3.57211	3	1525.77	509.262
	High	LMIEMDGTENK	P06733		3.19974	2	1280.58	640.796
	High	VVIGMDVAASEFFR	P06733		3.19473	2	1540.78	770.894
	High	GNPTVEVDLFTSK	P06733		3.19217	2	1406.71	703.86
	High	ScNcLLLK	P06733	C2(Carbamidomethyl); C4(Carbamidomethyl)	2.93617	2	1007.5	504.255
	High	IDKLmIEMDGTENK	P06733	M5(Oxidation)	2.88451	3	1652.79	551.601
	High	IGAEVYHNLK	P06733		2.80431	2	1143.62	572.313
	High	LMIEmDGTENK	P06733	M5(Oxidation)	2.67281	2	1296.58	648.795
	High	KLNVTEQEK	P06733		2.2714	2	1088.6	544.803
	High	IDKLmIEmDGTENK	P06733	M5(Oxidation); M8(Oxidation)	2.17361	3	1668.78	556.931
	High	SGKYDLDFK	P06733		2.11103	2	1072.53	536.769
	High	IEEELGSK	P06733		1.91004	2	904.462	452.735
	High	YNQLLR	P06733		1.83665	2	806.455	403.731
	High	YDLDFK	P06733		1.62399	2	800.385	400.696
	High	TIAPALVSK	P06733		1.28379	2	899.558	450.283
P25311	Zinc-alpha-2-glycoprotein OS=Homo sapiens GN=AZGP1 PE=1 SV=2 - [ZA2G_HUMAN]	167.465	46.64	3	15	15	34.2371	6.04932
	A2	Sequence	Protein Group Accessions	Modifications	XCorr	Charge	MH+ [Da]	m/z [Da]
	High	YYYDGKDYIEFNK	P25311		4.36128	2	1717.77	859.389
	High	EIPAWVPFDPAAQITK	P25311		3.98587	3	1782.95	594.989
	High	QVEGMEDWKQDSQLQK	P25311		3.92829	2	1948.9	974.955
	High	YSLTYIYTGLSK	P25311		3.87304	2	1408.74	704.873
	High	AYLEEEcPATLRK	P25311	C7(Carbamidomethyl)	3.8213	2	1579.78	790.392
	High	AYLEEEcPATLR	P25311	C7(Carbamidomethyl)	3.63615	2	1451.69	726.347
	High	AREDIFMETLK	P25311		3.60344	2	1352.69	676.849
	High	QKWEAEPVYVQR	P25311		3.27734	3	1532.79	511.601
	High	cLAYDFYPGK	P25311	C1(Carbamidomethyl)	3.11715	2	1233.56	617.285
	High	AGEVQEPELR	P25311		3.05968	2	1127.57	564.289
	High	WEAEPVYVQR	P25311		2.93991	2	1276.63	638.817
	High	QDPPSVVVTSHQAPGEK	P25311		2.81504	3	1775.89	592.636
	High	KSQPMGLWR	P25311		2.02371	2	1102.58	551.795
	High	EDIFMETLK	P25311		1.74425	2	1125.55	563.28
	High	QVEGMEDWK	P25311		1.68528	2	1121.49	561.251
P04259	Keratin, type II cytoskeletal 6B OS=Homo sapiens GN=KRT6B PE=1 SV=5 - [K2C6B_HUMAN]	166.273	38.3	9	1	23	60.0303	8.00146
	A2	Sequence	Protein Group Accessions	Modifications	XCorr	Charge	MH+ [Da]	m/z [Da]
	High	NLDLDSIIAEVK	P35908;P13647;P02538;P04259		4.2028	2	1329.72	665.365
	High	QNLEPLFEQYINNLR	P13647;P02538;P04259		4.14809	3	1890.97	630.996
	High	ISIGGGScAISGGYGSR	P02538;P04259	C8(Carbamidomethyl)	4.10008	2	1598.76	799.882
	High	YEELQITAGR	P04264;P04259		3.83025	2	1179.6	590.305
	High	NKLEGLEDALQK	P02538;P04259		3.37532	3	1357.73	453.249
	High	AEAESWYQTK	P02538;P04259		3.33505	2	1212.55	606.78
	High	AQYEEIAQR	P35908;P19013;P02538;P04259		3.29451	2	1107.54	554.276
	High	LALDVEIATYR	P35908;P13647;P02538;P04259		3.23228	2	1263.7	632.352
	High	SGFSSISVSR	P04259		3.12128	2	1026.52	513.765
	High	GSGGLGGAcGGAGFGSR	P02538;P04259	C9(Carbamidomethyl)	3.0996	2	1424.63	712.82
	High	ADTLTDEINFLR	P02538;P04259		3.04215	2	1407.71	704.36
	High	KLLEGEEcR	P35908;P13647;P02538;P04259;Q86Y46	C8(Carbamidomethyl)	2.91937	2	1133.57	567.286
	High	LLEGEEcR	P35908;P13647;P02538;P04259;Q86Y46;Q8N1N4-2	C7(Carbamidomethyl)	2.8633	2	1005.47	503.239
	High	NKYEDEINKR	P04264;P13647;P02538;P04259;P05787		2.814	3	1308.66	436.891
	High	TAAENEFVTLKK	P02538;P04259		2.80205	2	1350.73	675.867
	High	WTLLQEQGTK	P13647;P02538;P04259		2.78963	2	1203.64	602.322
	High	DVDAAYmNK	P13647;P02538;P04259	M7(Oxidation)	2.57417	2	1042.45	521.728
	High	NKYEDEINK	P04264;P13647;P02538;P04259;P05787		2.47975	2	1152.55	576.781
	High	YEDEINKR	P35908;Q7Z794;P04264;P13647;P02538;P04259;P05787		2.31428	2	1066.52	533.764
	High	DVDAAYMNK	P13647;P02538;P04259		2.135	2	1026.46	513.733
	High	QEIAEINR	P02538;P04259		2.10273	2	972.514	486.76
	High	SLYGLGGSK	P02538;P04259		1.96583	2	881.473	441.24
	High	FASFIDK	P35908;Q7Z794;P19013;P13647;P02538;P04259;Q86Y46;P05787		1.95991	2	827.432	414.22
	High	FLEQQNK	P05787;P13647;P02538;P04259;Q8N1N4-2		1.80299	2	906.471	453.739
P07355	Annexin A2 OS=Homo sapiens GN=ANXA2 PE=1 SV=2 - [ANXA2_HUMAN]	166.227	54.28	25	20	20	38.5798	7.75244
	A2	Sequence	Protein Group Accessions	Modifications	XCorr	Charge	MH+ [Da]	m/z [Da]
	High	TDLEKDIISDTSGDFRK	P07355		5.32718	3	1939.96	647.325
	High	GVDEVTIVNILTNR	P07355		4.73783	3	1542.85	514.955
	High	GLGTDEDSLIEIIcSR	P07355	C14(Carbamidomethyl)	4.40649	3	1777.86	593.292
	High	LSLEGDHSTPPSAYGSVK	P07355		4.30746	2	1844.91	922.958
	High	SALSGHLETVILGLLK	P07355		4.0089	2	1650.99	825.998
	High	TKGVDEVTIVNILTNR	P07355		3.85144	3	1772	591.337
	High	SLYYYIQQDTK	P07355		3.59991	2	1421.7	711.352
	High	TNQELQEINR	P07355		3.41431	2	1244.63	622.817
	High	TPAQYDASELK	P07355		3.41252	2	1222.59	611.8
	High	TDLEKDIISDTSGDFR	P07355		3.25119	3	1811.87	604.629
	High	QDIAFAYQR	P07355		2.99729	2	1111.55	556.279
	High	DALNIETAIK	P07355		2.93937	2	1087.6	544.305
	High	ALLYLcGGDD	P07355	C6(Carbamidomethyl)	2.38078	2	1096.5	548.753
	High	DIISDTSGDFRK	P07355		2.35846	2	1353.67	677.337
	High	WISIMTER	P07355		2.31898	2	1035.53	518.269
	High	DIISDTSGDFR	P07355		2.31638	2	1225.57	613.29
	High	SEVDMLK	P07355		2.31185	2	821.406	411.207
	High	AYTNFDAER	P07355		2.21915	2	1086.49	543.746
	High	KLMVALAK	P07355		1.90907	2	873.562	437.285
	High	DLYDAGVKR	P07355		1.82071	2	1036.54	518.776
P47895	Aldehyde dehydrogenase family 1 member A3 OS=Homo sapiens GN=ALDH1A3 PE=1 SV=2 - [AL1A3_HUMAN]	162.748	43.75	11	20	22	56.0728	7.25439
	A2	Sequence	Protein Group Accessions	Modifications	XCorr	Charge	MH+ [Da]	m/z [Da]
	High	EQIcEVEEGDKPDVDK	P47895	C4(Carbamidomethyl)	4.60603	2	1889.84	945.424
	High	ANSTDYGLTAAVFTK	P47895		4.49483	2	1558.78	779.892
	High	ELGEYALAEYTEVK	P47895		4.49205	2	1614.79	807.901
	High	GLFIKPTVFSEVTDNMR	P47895		4.29169	3	1954.02	652.011
	High	LLHQLADLVER	P47895		4.28593	3	1306.75	436.254
	High	AVEAAQVAFQR	P47895		4.04066	2	1189.63	595.32
	High	IAKEEIFGPVQPILK	P47895		4.01599	2	1681.98	841.496
	High	VFVEEQVYSEFVR	P47895		3.97378	2	1630.81	815.908
	High	IFINNEWHESK	P47895		3.03852	2	1416.69	708.849
	High	LEcGGSAMEDK	P47895	C3(Carbamidomethyl)	2.84051	2	1196.5	598.751
	High	ILELIESGK	P47895		2.60645	2	1001.59	501.298
	High	IAFTGSTEVGK	P47895		2.52369	2	1109.59	555.297
	High	RLDALSR	P47895		2.5222	2	830.487	415.747
	High	ILELIESGKK	P47895		2.48864	2	1129.68	565.345
	High	FATcNPSTR	P47895	C4(Carbamidomethyl)	2.47027	2	1053.48	527.243
	High	KRPVGDPFDVK	P47895		2.46083	3	1257.7	419.905
	High	TEQGPQIDQK	P47895		2.42485	2	1143.57	572.286
	High	RVTLELGGK	P00352;P47895		2.37388	2	972.587	486.797
	High	VTLELGGK	P00352;P47895		2.29788	2	816.484	408.746
	High	SIEEVIKR	P47895		2.28649	2	973.568	487.288
	High	TIPTDDNVVcFTR	P47895	C10(Carbamidomethyl)	2.27344	2	1537.73	769.368
	High	LLHQLADLVERDR	P47895		1.99364	3	1577.87	526.63
P02538	Keratin, type II cytoskeletal 6A OS=Homo sapiens GN=KRT6A PE=1 SV=3 - [K2C6A_HUMAN]	162.235	39.54	9	2	23	60.0083	8.00146
	A2	Sequence	Protein Group Accessions	Modifications	XCorr	Charge	MH+ [Da]	m/z [Da]
	High	NLDLDSIIAEVK	P35908;P13647;P02538;P04259		4.2028	2	1329.72	665.365
	High	QNLEPLFEQYINNLR	P13647;P02538;P04259		4.14809	3	1890.97	630.996
	High	ISIGGGScAISGGYGSR	P02538;P04259	C8(Carbamidomethyl)	4.10008	2	1598.76	799.882
	High	AIGGGLSSVGGGSSTIK	P02538		3.93966	2	1447.78	724.393
	High	NKLEGLEDALQK	P02538;P04259		3.37532	3	1357.73	453.249
	High	AEAESWYQTK	P02538;P04259		3.33505	2	1212.55	606.78
	High	AQYEEIAQR	P35908;P19013;P02538;P04259		3.29451	2	1107.54	554.276
	High	LALDVEIATYR	P35908;P13647;P02538;P04259		3.23228	2	1263.7	632.352
	High	GSGGLGGAcGGAGFGSR	P02538;P04259	C9(Carbamidomethyl)	3.0996	2	1424.63	712.82
	High	ADTLTDEINFLR	P02538;P04259		3.04215	2	1407.71	704.36
	High	KLLEGEEcR	P35908;P13647;P02538;P04259;Q86Y46	C8(Carbamidomethyl)	2.91937	2	1133.57	567.286
	High	LLEGEEcR	P35908;P13647;P02538;P04259;Q86Y46;Q8N1N4-2	C7(Carbamidomethyl)	2.8633	2	1005.47	503.239
	High	NKYEDEINKR	P04264;P13647;P02538;P04259;P05787		2.814	3	1308.66	436.891
	High	TAAENEFVTLKK	P02538;P04259		2.80205	2	1350.73	675.867
	High	WTLLQEQGTK	P13647;P02538;P04259		2.78963	2	1203.64	602.322
	High	DVDAAYmNK	P13647;P02538;P04259	M7(Oxidation)	2.57417	2	1042.45	521.728
	High	NKYEDEINK	P04264;P13647;P02538;P04259;P05787		2.47975	2	1152.55	576.781
	High	SGFSSVSVSR	P02538		2.44547	2	1012.51	506.757
	High	YEDEINKR	P35908;Q7Z794;P04264;P13647;P02538;P04259;P05787		2.31428	2	1066.52	533.764
	High	DVDAAYMNK	P13647;P02538;P04259		2.135	2	1026.46	513.733
	High	QEIAEINR	P02538;P04259		2.10273	2	972.514	486.76
	High	SLYGLGGSK	P02538;P04259		1.96583	2	881.473	441.24
	High	FASFIDK	P35908;Q7Z794;P19013;P13647;P02538;P04259;Q86Y46;P05787		1.95991	2	827.432	414.22
	High	FLEQQNK	P05787;P13647;P02538;P04259;Q8N1N4-2		1.80299	2	906.471	453.739
P01877	Ig alpha-2 chain C region OS=Homo sapiens GN=IGHA2 PE=1 SV=3 - [IGHA2_HUMAN]	161.338	22.06	1	1	9	36.503	6.1001
	A2	Sequence	Protein Group Accessions	Modifications	XCorr	Charge	MH+ [Da]	m/z [Da]
	High	QEPSQGTTTFAVTSILR	P01877;P01876		4.49992	3	1835.95	612.654
	High	WLQGSQELPR	P01877;P01876		3.65063	2	1213.63	607.32
	High	DASGATFTWTPSSGK	P01877		3.22504	2	1512.69	756.851
	High	EKYLTWASR	P01877;P01876		2.68849	2	1153.6	577.305
	High	SAVQGPPER	P01877;P01876		2.48347	2	940.488	470.748
	High	SVTcHVK	P01877;P01876	C4(Carbamidomethyl)	2.10542	2	830.422	415.715
	High	VAAEDWK	P01877;P01876		2.07587	2	818.405	409.706
	High	YLTWASR	P01877;P01876		1.78729	2	896.464	448.736
	High	VAAEDWKK	P01877;P01876		1.52283	2	946.501	473.754
P30740	Leukocyte elastase inhibitor OS=Homo sapiens GN=SERPINB1 PE=1 SV=1 - [ILEU_HUMAN]	157.37	39.31	2	16	17	42.7147	6.27783
	A2	Sequence	Protein Group Accessions	Modifications	XCorr	Charge	MH+ [Da]	m/z [Da]
	High	IPELLASGMVDNmTK	P30740	M13(Oxidation)	4.80665	2	1634.82	817.912
	High	TYNFLPEFLVSTQK	P30740		4.75264	3	1686.88	562.964
	High	TFHFNTVEEVHSR	P30740		4.64029	3	1602.77	534.927
	High	IPELLASGMVDNMTK	P30740		4.31464	2	1618.81	809.91
	High	FKLEESYTLNSDLAR	P30740		4.21308	3	1785.91	595.974
	High	KFAYGYIEDLK	P30740		3.64414	2	1346.7	673.854
	High	KIEEQLTLEK	P30740		3.61423	2	1230.7	615.851
	High	IPELLASGmVDNmTK	P30740	M9(Oxidation); M13(Oxidation)	3.52236	2	1650.81	825.91
	High	HNSSGSILFLGR	P30740		3.29957	2	1287.68	644.342
	High	IEEQLTLEK	P30740		3.1189	2	1102.6	551.803
	High	LEESYTLNSDLAR	P30740		3.11127	2	1510.74	755.872
	High	FAYGYIEDLK	P30740		3.05387	2	1218.61	609.807
	High	FQSLNADINKR	P30740		2.94563	2	1305.69	653.351
	High	LVLVNAIYFK	P30740;H7BXK7		2.88834	2	1179.72	590.361
	High	LGVQDLFNSSK	P30740		2.79661	2	1207.63	604.321
	High	ADLSGMSGAR	P30740		2.55232	2	964.451	482.729
	High	FQSLNADINK	P30740		2.32531	2	1149.59	575.3
	High	KTINQWVK	P30740		2.24553	2	1016.59	508.798
	High	EATTNAPFR	P30740		1.93094	2	1006.49	503.751
P12273	Prolactin-inducible protein OS=Homo sapiens GN=PIP PE=1 SV=1 - [PIP_HUMAN]	156.345	50.68	1	7	7	16.5618	8.04541
	A2	Sequence	Protein Group Accessions	Modifications	XCorr	Charge	MH+ [Da]	m/z [Da]
	High	TYLISSIPLQGAFNYK	P12273		4.85382	2	1814.96	907.986
	High	TVQIAAVVDVIR	P12273		4.61844	2	1283.77	642.39
	High	YTAcLcDDNPK	P12273	C4(Carbamidomethyl); C6(Carbamidomethyl)	3.99034	2	1356.56	678.781
	High	FYTIEILKVE	P12273		3.86506	2	1254.7	627.852
	High	ELGIcPDDAAVIPIK	P12273	C5(Carbamidomethyl)	3.78675	2	1610.85	805.928
	High	TFYWDFYTNR	P12273		2.71152	2	1412.63	706.816
	High	FYTIEILK	P12273		2.14758	2	1026.59	513.799
P60709	Actin, cytoplasmic 1 OS=Homo sapiens GN=ACTB PE=1 SV=1 - [ACTB_HUMAN]	151.91	34.4	20	3	12	41.7097	5.47803
	A2	Sequence	Protein Group Accessions	Modifications	XCorr	Charge	MH+ [Da]	m/z [Da]
	High	SYELPDGQVITIGNER	P68032;P60709		4.75464	2	1790.89	895.95
	High	VAPEEHPVLLTEAPLNPK	P60709		4.42939	2	1954.06	977.535
	High	IWHHTFYNELR	P60709;P68032		3.55701	3	1515.75	505.922
	High	DSYVGDEAQSK	P68032;P60709		3.39033	2	1198.52	599.764
	High	QEYDESGPSIVHR	P60709		3.25069	2	1516.7	758.854
	High	HQGVMVGMGQK	P68032;P60709		3.08245	2	1171.57	586.291
	High	GYSFTTTAER	P60709		2.76261	2	1132.53	566.768
	High	DSYVGDEAQSKR	P68032;P60709		2.73072	2	1354.62	677.815
	High	AGFAGDDAPR	P68032;P60709		2.70696	2	976.447	488.727
	High	EITALAPSTMK	P68032;P60709		2.31367	2	1161.62	581.313
	High	HQGVmVGMGQK	P68032;P60709	M5(Oxidation)	2.26561	2	1187.57	594.288
	High	DLTDYLMK	P68032;P60709		2.1581	2	998.487	499.747
	High	AVFPSIVGR	P68032;P60709		1.88251	2	945.554	473.281
E9PKE3	Heat shock cognate 71 kDa protein OS=Homo sapiens GN=HSPA8 PE=2 SV=1 - [E9PKE3_HUMAN]	151.833	33.17	16	17	21	68.7632	5.51611
	A2	Sequence	Protein Group Accessions	Modifications	XCorr	Charge	MH+ [Da]	m/z [Da]
	High	NQVAMNPTNTVFDAK	E9PKE3		4.29783	2	1649.8	825.402
	High	LDKSQIHDIVLVGGSTR	E9PKE3		4.07853	3	1838.02	613.344
	High	IINEPTAAAIAYGLDKK	E9PKE3		3.99445	2	1787.99	894.498
	High	NQVAmNPTNTVFDAK	E9PKE3	M5(Oxidation)	3.98514	2	1665.79	833.4
	High	IINEPTAAAIAYGLDK	P11021;E9PKE3		3.98304	2	1659.89	830.451
	High	HWPFMVVNDAGRPK	E9PKE3		3.84099	3	1653.83	551.949
	High	STAGDTHLGGEDFDNR	E9PKE3		3.73029	2	1691.73	846.368
	High	MKEIAEAYLGK	E9PKE3		3.58131	3	1252.66	418.226
	High	SQIHDIVLVGGSTR	E9PKE3		3.57037	2	1481.81	741.407
	High	ARFEELNADLFR	E9PKE3		3.50335	3	1480.76	494.257
	High	VEIIANDQGNR	P11021;P08107;E9PKE3		3.314	2	1228.63	614.82
	High	RFDDAVVQSDMK	E9PKE3		3.23674	2	1410.67	705.838
	High	DAGTIAGLNVLR	E9PKE3		3.20932	2	1199.68	600.342
	High	NQTAEKEEFEHQQK	E9PKE3		3.2061	3	1745.81	582.609
	High	NSLESYAFNMK	E9PKE3		3.11755	2	1303.59	652.301
	High	FDDAVVQSDMK	E9PKE3		2.89484	2	1254.57	627.786
	High	FEELNADLFR	E9PKE3		2.87596	2	1253.62	627.312
	High	TTPSYVAFTDTER	P08107;E9PKE3		2.62601	2	1487.7	744.353
	High	cNEIINWLDK	E9PKE3	C1(Carbamidomethyl)	2.35751	2	1304.64	652.822
	High	LSKEDIER	E9PKE3		2.16814	2	989.529	495.268
	High	NSLESYAFNmK	E9PKE3	M10(Oxidation)	1.93029	2	1319.6	660.301
	High	VcNPIITK	E9PKE3	C2(Carbamidomethyl)	1.65189	2	944.523	472.765
	High	ITITNDK	P08107;E9PKE3		1.40214	2	804.449	402.728
P08107	Heat shock 70 kDa protein 1A/1B OS=Homo sapiens GN=HSPA1A PE=1 SV=5 - [HSP71_HUMAN]	150.537	30.73	5	16	19	70.009	5.65576
	A2	Sequence	Protein Group Accessions	Modifications	XCorr	Charge	MH+ [Da]	m/z [Da]
	High	IINEPTAAAIAYGLDR	P08107		5.19268	2	1687.9	844.454
	High	NQVALNPQNTVFDAK	P08107		4.58609	2	1658.85	829.93
	High	ATAGDTHLGGEDFDNR	P08107		4.44569	2	1675.73	838.369
	High	DAGVIAGLNVLR	P08107		3.78735	2	1197.7	599.351
	High	HWPFQVINDGDKPK	P08107		3.58404	3	1680.85	560.955
	High	NALESYAFNMK	P08107		3.52356	2	1287.6	644.304
	High	AQIHDLVLVGGSTR	P08107		3.45703	2	1465.81	733.411
	High	LVNHFVEEFKR	P08107		3.37973	3	1417.76	473.257
	High	VEIIANDQGNR	P11021;P08107;E9PKE3		3.314	2	1228.63	614.82
	High	FGDPVVQSDMK	P08107		3.16134	2	1222.58	611.794
	High	ARFEELcSDLFR	P08107	C7(Carbamidomethyl)	2.95277	2	1542.74	771.873
	High	FEELcSDLFR	P08107	C5(Carbamidomethyl)	2.86722	2	1315.6	658.303
	High	TTPSYVAFTDTER	P08107;E9PKE3		2.62601	2	1487.7	744.353
	High	LLQDFFNGR	P08107		2.52688	2	1109.58	555.293
	High	LSKEEIER	P08107		2.52557	2	1003.55	502.276
	High	LVNHFVEEFK	P08107		2.38504	3	1261.66	421.225
	High	STLEPVEK	P08107		1.76044	2	902.485	451.746
	High	SAVEDEGLK	P08107		1.6862	2	947.471	474.239
	High	ITITNDK	P08107;E9PKE3		1.40214	2	804.449	402.728
P60174-1	Isoform 2 of Triosephosphate isomerase OS=Homo sapiens GN=TPI1 - [TPIS_HUMAN]	145.133	55.82	6	13	13	26.6527	6.90283
	A2	Sequence	Protein Group Accessions	Modifications	XCorr	Charge	MH+ [Da]	m/z [Da]
	High	VAHALAEGLGVIAcIGEK	P60174-1	C14(Carbamidomethyl)	5.59153	2	1807.98	904.492
	High	KQSLGELIGTLNAAK	P60174-1		4.95419	2	1542.88	771.946
	High	RHVFGESDELIGQK	P60174-1		4.40839	3	1614.82	538.945
	High	VVLAYEPVWAIGTGK	P60174-1		4.3161	3	1602.89	534.969
	High	QSLGELIGTLNAAK	P60174-1		4.31222	2	1414.8	707.901
	High	SNVSDAVAQSTR	P60174-1		4.26589	2	1234.61	617.807
	High	IIYGGSVTGATcK	P60174-1	C12(Carbamidomethyl)	4.03596	2	1326.67	663.839
	High	DcGATWVVLGHSER	P60174-1	C2(Carbamidomethyl)	3.87914	2	1586.74	793.874
	High	HVFGESDELIGQK	P60174-1		3.74178	3	1458.72	486.913
	High	IAVAAQNcYK	P60174-1	C8(Carbamidomethyl)	3.2644	2	1137.57	569.291
	High	TATPQQAQEVHEK	P60174-1		3.25197	2	1466.73	733.868
	High	VVFEQTK	P60174-1		1.90413	2	850.468	425.738
	High	FFVGGNWK	P60174-1		1.68318	2	954.485	477.746
P06396	Gelsolin OS=Homo sapiens GN=GSN PE=1 SV=1 - [GELS_HUMAN]	144.466	24.42	9	20	20	85.6442	6.27783
	A2	Sequence	Protein Group Accessions	Modifications	XCorr	Charge	MH+ [Da]	m/z [Da]
	High	TPSAAYLWVGTGASEAEK	P06396		5.00587	2	1837.92	919.464
	High	AGALNSNDAFVLK	P06396		4.07418	2	1319.7	660.352
	High	QTQVSVLPEGGETPLFK	P06396		3.95186	2	1829.97	915.487
	High	AGKEPGLQIWR	P06396		3.77073	3	1254.7	418.904
	High	EVQGFESATFLGYFK	P06396		3.7523	2	1722.83	861.919
	High	PNSMVVEHPEFLK	P06396		3.51917	2	1526.77	763.888
	High	DSQEEEKTEALTSAK	P06396		3.44197	2	1665.78	833.394
	High	SEDcFILDHGK	P06396	C4(Carbamidomethyl)	3.43843	3	1320.59	440.869
	High	PALPAGTEDTAKEDAANR	P06396		3.21761	2	1826.88	913.946
	High	YIETDPANR	P06396		3.04969	2	1078.52	539.764
	High	HVVPNEVVVQR	P06396		3.00277	3	1275.72	425.912
	High	TGAQELLR	P06396		2.91849	2	887.497	444.252
	High	SEDcFILDHGKDGK	P06396	C4(Carbamidomethyl)	2.67633	3	1620.73	540.916
	High	RYIETDPANR	P06396		2.50252	2	1234.62	617.814
	High	PALPAGTEDTAKEDAANRK	P06396		2.45829	4	1954.99	489.503
	High	PALPAGTEDTAK	P06396		2.3008	2	1170.6	585.805
	High	TASDFITK	P06396		2.09881	2	882.46	441.734
	High	LFAcSNK	P06396	C4(Carbamidomethyl)	1.9607	2	839.409	420.208
	High	EPGLQIWR	P06396		1.82106	2	998.541	499.774
	High	EPAHLMSLFGGK	P06396		1.35058	3	1286.66	429.558
P68032	Actin, alpha cardiac muscle 1 OS=Homo sapiens GN=ACTC1 PE=1 SV=1 - [ACTC_HUMAN]	130.851	27.59	16	1	10	41.9919	5.38916
	A2	Sequence	Protein Group Accessions	Modifications	XCorr	Charge	MH+ [Da]	m/z [Da]
	High	SYELPDGQVITIGNER	P68032;P60709		4.75464	2	1790.89	895.95
	High	YPIEHGIITNWDDMEK	P68032		3.67481	2	1960.91	980.959
	High	IWHHTFYNELR	P60709;P68032		3.55701	3	1515.75	505.922
	High	DSYVGDEAQSK	P68032;P60709		3.39033	2	1198.52	599.764
	High	HQGVMVGMGQK	P68032;P60709		3.08245	2	1171.57	586.291
	High	DSYVGDEAQSKR	P68032;P60709		2.73072	2	1354.62	677.815
	High	AGFAGDDAPR	P68032;P60709		2.70696	2	976.447	488.727
	High	YPIEHGIITNWDDmEK	P68032	M14(Oxidation)	2.68753	3	1976.91	659.641
	High	EITALAPSTMK	P68032;P60709		2.31367	2	1161.62	581.313
	High	HQGVmVGMGQK	P68032;P60709	M5(Oxidation)	2.26561	2	1187.57	594.288
	High	DLTDYLMK	P68032;P60709		2.1581	2	998.487	499.747
	High	AVFPSIVGR	P68032;P60709		1.88251	2	945.554	473.281
P00558	Phosphoglycerate kinase 1 OS=Homo sapiens GN=PGK1 PE=1 SV=3 - [PGK1_HUMAN]	125.426	41.73	4	16	16	44.5861	8.104
	A2	Sequence	Protein Group Accessions	Modifications	XCorr	Charge	MH+ [Da]	m/z [Da]
	High	AcANPAAGSVILLENLR	P00558	C2(Carbamidomethyl)	5.07517	2	1768.94	884.971
	High	GcITIIGGGDTATccAK	P00558	C2(Carbamidomethyl); C14(Carbamidomethyl); C15(Carbamidomethyl)	4.94914	2	1754.79	877.898
	High	VSHVSTGGGASLELLEGK	P00558		4.81552	2	1740.91	870.96
	High	ALESPERPFLAILGGAK	P00558		4.25461	3	1769	590.338
	High	LGDVYVNDAFGTAHR	P00558		3.87476	2	1634.79	817.9
	High	VLPGVDALSNI	P00558		3.09768	2	1097.62	549.314
	High	YSLEPVAVELK	P00558		3.03185	2	1247.69	624.347
	High	FHVEEEGKGK	P00558		2.80496	2	1159.58	580.293
	High	AHSSMVGVNLPQK	P00558		2.69149	2	1367.71	684.359
	High	FHVEEEGK	P00558		2.59984	2	974.461	487.734
	High	LTLDKLDVK	P00558		2.54272	2	1044.63	522.82
	High	ITLPVDFVTADK	P00558		2.22663	2	1318.73	659.868
	High	YAEAVTR	P00558		2.16142	2	809.417	405.212
	High	VDFNVPMK	P00558		2.07627	2	949.482	475.244
	High	FcLDNGAK	P00558	C2(Carbamidomethyl)	1.67742	2	924.425	462.716
	High	KYAEAVTR	P00558		1.61255	2	937.513	469.26
P02533	Keratin, type I cytoskeletal 14 OS=Homo sapiens GN=KRT14 PE=1 SV=4 - [K1C14_HUMAN]	118.23	39.62	6	5	20	51.5294	5.16064
	A2	Sequence	Protein Group Accessions	Modifications	XCorr	Charge	MH+ [Da]	m/z [Da]
	High	EVATNSELVQSGK	P02533;Q04695		4.02164	2	1361.69	681.351
	High	TMQNLEIELQSQLSmK	P02533	M15(Oxidation)	3.94987	3	1908.94	636.985
	High	cEMEQQNQEYK	P02533;Q04695	C1(Carbamidomethyl)	3.84482	2	1486.6	743.802
	High	TRLEQEIATYR	K7ERE3;P02533;P08779;Q04695		3.5269	2	1379.73	690.368
	High	ALEEANADLEVK	K7ERE3;P02533;P08779		3.41397	2	1301.66	651.334
	High	APSTYGGGLSVSSSR	P02533		3.05979	2	1425.7	713.353
	High	VLDELTLAR	P02533;P08779;Q04695;P08727		3.03643	2	1029.6	515.301
	High	VTmQNLNDR	P13645;P02533;P08779	M3(Oxidation)	3.00687	2	1106.53	553.769
	High	VVSTHEQVLR	P02533		2.69683	2	1167.65	584.329
	High	DAEEWFFTK	P02533		2.62775	2	1172.53	586.767
	High	LEQEIATYR	K7ERE3;P02533;P08779;Q04695;P08727		2.61681	2	1122.58	561.793
	High	ISSVLAGGScR	P02533;P08779	C10(Carbamidomethyl)	2.54521	2	1106.56	553.783
	High	LASYLDKVR	P13645;P02533;P08779;Q04695;P08727		2.54424	2	1064.61	532.808
	High	ASLENSLEETK	P02533;P08779		2.45334	2	1220.6	610.804
	High	VTMQNLNDR	P13645;P02533;P08779		2.40785	2	1090.53	545.769
	High	NHEEEMNALR	P02533;Q04695		2.38294	2	1242.55	621.781
	High	TKYETELNLR	P02533		2.34631	2	1266.67	633.837
	High	NHEEEmNALR	P02533;Q04695	M6(Oxidation)	2.30585	2	1258.55	629.78
	High	IRDWYQR	P02533;P08779;Q04695		2.07977	2	1036.53	518.769
	High	LASYLDK	P13645;P02533;P08779;Q04695;P08727;P35527		2.07872	2	809.443	405.225
	High	LAADDFR	P13645;K7ERE3;P02533;P08779;Q04695;P08727		1.87205	2	807.4	404.204
	High	DYSPYFK	P02533;P08779		1.67306	2	919.421	460.214
Q13228	Selenium-binding protein 1 OS=Homo sapiens GN=SELENBP1 PE=1 SV=2 - [SBP1_HUMAN]	115.931	49.79	9	20	20	52.3576	6.3667
	A2	Sequence	Protein Group Accessions	Modifications	XCorr	Charge	MH+ [Da]	m/z [Da]
	High	VAGGPQMIQLSLDGK	Q13228		4.16492	2	1513.81	757.406
	High	GGFVLLDGETFEVK	Q13228		4.14547	2	1510.78	755.892
	High	LTGQLFLGGSIVK	Q13228		4.13133	2	1332.79	666.899
	High	NTGTEAPDYLATVDVDPK	Q13228		4.06131	2	1905.91	953.457
	High	cGNcGPGYSTPLEAMK	Q13228	C1(Carbamidomethyl); C4(Carbamidomethyl)	4.00213	2	1741.73	871.37
	High	GGPVQVLEDEELK	Q13228		3.95597	2	1412.72	706.865
	High	IYVVDVGSEPR	Q13228		3.86305	2	1233.65	617.327
	High	SPQYcQVIHR	Q13228	C5(Carbamidomethyl)	3.51914	3	1287.63	429.881
	High	EGSVMLQVDVDTVK	Q13228		3.44398	2	1519.77	760.387
	High	VAGGPQMIQLSLDGKR	Q13228		3.37752	2	1669.91	835.456
	High	LYITTSLYSAWDK	Q13228		3.30482	2	1560.79	780.899
	High	VAGGPQmIQLSLDGK	Q13228	M7(Oxidation)	3.02634	2	1529.8	765.404
	High	HNVMISTEWAAPNVLR	Q13228		2.9277	3	1837.95	613.32
	High	HEIVQTLSLK	Q13228		2.90432	2	1167.67	584.341
	High	EEIVYLPcIYR	Q13228	C8(Carbamidomethyl)	2.89085	2	1454.74	727.873
	High	LVLPSLISSR	Q13228		2.70638	2	1084.67	542.839
	High	LNPNFLVDFGK	Q13228		2.67289	2	1263.68	632.341
	High	QFYPDLIR	Q13228		2.10391	2	1051.56	526.283
	High	NEGGTWSVEK	Q13228		1.84143	2	1106.51	553.76
	High	EPLGPALAHELR	Q13228		1.70385	3	1302.72	434.91
	High	DGLIPLEIR	Q13228		1.67237	2	1025.6	513.302
P01023	Alpha-2-macroglobulin OS=Homo sapiens GN=A2M PE=1 SV=3 - [A2MG_HUMAN]	113.038	21.57	4	25	25	163.188	6.45557
	A2	Sequence	Protein Group Accessions	Modifications	XCorr	Charge	MH+ [Da]	m/z [Da]
	High	VSVQLEASPAFLAVPVEK	P01023		4.11226	2	1884.06	942.531
	High	TEHPFTVEEFVLPK	P01023		4.07156	3	1672.86	558.291
	High	ALLAYAFALAGNQDK	P01023		4.01177	2	1565.84	783.422
	High	NQGNTWLTAFVLK	P01023		4.01117	2	1491.8	746.405
	High	DTVIKPLLVEPEGLEK	P01023		3.98543	3	1780.01	594.008
	High	VTGEGcVYLQTSLK	P01023	C6(Carbamidomethyl)	3.58565	2	1554.79	777.896
	High	DMYSFLEDMGLK	P01023		3.54959	2	1448.65	724.828
	High	VGFYESDVMGR	P01023		3.54323	2	1259.57	630.289
	High	AAQVTIQSSGTFSSK	P01023		3.37581	2	1511.77	756.389
	High	IAQWQSFQLEGGLK	P01023		3.36383	2	1604.85	802.926
	High	LLIYAVLPTGDVIGDSAK	P01023		3.20032	2	1845.04	923.025
	High	MVSGFIPLKPTVK	P01023		2.95816	2	1416.83	708.918
	High	DNSVHWERPQKPK	P01023		2.57422	3	1620.83	540.948
	High	QTVSWAVTPK	P01023		2.50613	2	1116.61	558.808
	High	LPPNVVEESAR	P01023		2.50487	2	1210.64	605.825
	High	YGAATFTR	P01023		2.46608	2	886.445	443.726
	High	ATVLNYLPK	P01023		2.44706	2	1018.59	509.8
	High	VGFYESDVmGR	P01023	M9(Oxidation)	2.43912	2	1275.57	638.29
	High	VTAAPQSVcALR	P01023	C9(Carbamidomethyl)	2.29804	2	1272.67	636.841
	High	QFSFPLSSEPFQGSYK	P01023		2.19967	2	1848.88	924.942
	High	LVHVEEPHTETVR	P01023		2.16959	3	1545.81	515.941
	High	PVPGHVTVSIcR	P01023	C11(Carbamidomethyl)	2.05847	3	1321.7	441.239
	High	FQVDNNNR	P01023		2.0214	2	1006.48	503.741
	High	QGIPFFGQVR	P01023		2.00013	2	1148.62	574.816
	High	SASNMAIVDVK	P01023		1.97452	2	1134.58	567.796
	High	HYDGSYSTFGER	P01023		1.95964	2	1418.6	709.803
P06702	Protein S100-A9 OS=Homo sapiens GN=S100A9 PE=1 SV=1 - [S10A9_HUMAN]	109.363	67.54	1	9	9	13.2335	6.12549
	A2	Sequence	Protein Group Accessions	Modifications	XCorr	Charge	MH+ [Da]	m/z [Da]
	High	VIEHIMEDLDTNADK	P06702		4.80383	2	1742.83	871.918
	High	VIEHImEDLDTNADK	P06702	M6(Oxidation)	4.42881	2	1758.82	879.915
	High	NIETIINTFHQYSVK	P06702		4.08906	2	1806.94	903.974
	High	LGHPDTLNQGEFK	P06702		3.70227	3	1455.72	485.913
	High	QLSFEEFIMLMAR	P06702		2.90768	2	1614.8	807.905
	High	KDLQNFLK	P06702		2.75079	2	1005.58	503.291
	High	KDLQNFLKK	P06702		2.18229	2	1133.67	567.339
	High	LGHPDTLNQGEFKELVR	P06702		2.02468	4	1953.02	489.011
	High	QLSFEEFImLMAR	P06702	M9(Oxidation)	1.9487	2	1630.79	815.9
	High	DLQNFLKK	P06702		1.84172	2	1005.58	503.291
	High	LTWASHEK	P06702		1.61956	2	971.498	486.253
P01871	Ig mu chain C region OS=Homo sapiens GN=IGHM PE=1 SV=3 - [IGHM_HUMAN]	106.273	31.42	3	12	12	49.2755	6.771
	A2	Sequence	Protein Group Accessions	Modifications	XCorr	Charge	MH+ [Da]	m/z [Da]
	High	FTcTVTHTDLPSPLK	P01871	C3(Carbamidomethyl)	4.21804	2	1716.86	858.933
	High	GVALHRPDVYLLPPAR	P01871		4.20956	3	1774.01	592.009
	High	YVTSAPMPEPQAPGR	P01871		3.63403	2	1600.78	800.895
	High	LIcQATGFSPR	P01871	C3(Carbamidomethyl)	3.5175	2	1249.64	625.323
	High	VFAIPPSFASIFLTK	P01871		3.38179	3	1637.94	546.652
	High	YAATSQVLLPSK	P01871		3.32415	2	1277.71	639.359
	High	YVTSAPmPEPQAPGR	P01871	M7(Oxidation)	3.27947	2	1616.77	808.889
	High	DVMQGTDEHVVcK	P01871	C12(Carbamidomethyl)	3.12884	2	1517.67	759.341
	High	DVmQGTDEHVVcK	P01871	M3(Oxidation); C12(Carbamidomethyl)	3.05347	2	1533.67	767.339
	High	VSVFVPPR	P01871		2.30684	2	900.533	450.77
	High	NVPLPVIAELPPK	P01871		2.30372	2	1386.84	693.923
	High	ESGPTTYK	P01871		1.93086	2	882.423	441.715
	High	DGFFGNPR	P01871		1.8486	2	909.423	455.215
	High	VTSTLTIK	P01871		1.75495	2	862.527	431.767
P02790	Hemopexin OS=Homo sapiens GN=HPX PE=1 SV=2 - [HEMO_HUMAN]	102.819	27.92	1	13	13	51.6433	7.02002
	A2	Sequence	Protein Group Accessions	Modifications	XCorr	Charge	MH+ [Da]	m/z [Da]
	High	LYLVQGTQVYVFLTK	P02790		4.37003	2	1772	886.505
	High	SGAQATWTELPWPHEK	P02790		4.01991	3	1837.89	613.301
	High	GEcQAEGVLFFQGDR	P02790	C3(Carbamidomethyl)	3.66111	2	1712.77	856.89
	High	YYcFQGNQFLR	P02790	C3(Carbamidomethyl)	3.1893	2	1495.68	748.345
	High	GDKVWVYPPEKK	P02790		2.87468	3	1445.78	482.597
	High	VDGALcMEK	P02790	C6(Carbamidomethyl)	2.79595	2	1022.47	511.737
	High	RLWWLDLK	P02790		2.52176	2	1129.65	565.33
	High	LWWLDLK	P02790		2.42238	2	973.555	487.281
	High	EWFWDLATGTMK	P02790		2.37912	2	1484.69	742.848
	High	GGYTLVSGYPK	P02790		2.22577	2	1141.59	571.299
	High	DYFMPcPGR	P02790	C6(Carbamidomethyl)	2.19157	2	1142.48	571.743
	High	NFPSPVDAAFR	P02790		2.12168	2	1220.61	610.807
	High	VWVYPPEK	P02790		1.95632	2	1017.54	509.275
P00338	L-lactate dehydrogenase A chain OS=Homo sapiens GN=LDHA PE=1 SV=2 - [LDHA_HUMAN]	100.312	45.78	11	15	16	36.6654	8.26514
	A2	Sequence	Protein Group Accessions	Modifications	XCorr	Charge	MH+ [Da]	m/z [Da]
	High	DLADELALVDVIEDK	P00338		4.57425	2	1657.86	829.433
	High	SADTLWGIQK	P00338		3.79155	2	1118.59	559.796
	High	LLIVSNPVDILTYVAWK	P00338		3.75161	2	1944.13	972.567
	High	VTLTSEEEAR	P00338		3.04014	2	1134.57	567.787
	High	LKGEMMDLQHGSLFLR	P00338		3.03143	4	1874.96	469.496
	High	QVVESAYEVIK	P00338		3.02547	2	1264.68	632.844
	High	VIGSGcNLDSAR	P00338;P07195	C6(Carbamidomethyl)	2.9534	2	1248.6	624.805
	High	LVIITAGAR	P00338		2.76391	2	913.585	457.296
	High	DQLIYNLLK	P00338		2.65047	2	1119.64	560.326
	High	DLADELALVDVIEDKLK	P00338		2.32082	2	1899.04	950.023
	High	TLHPDLGTDKDKEQWK	P00338		2.24548	4	1910.96	478.497
	High	DYNVTANSK	P00338		2.16221	2	1011.48	506.243
	High	RVHPVSTMIK	P00338		2.03349	2	1167.67	584.338
	High	FIIPNVVK	P00338		1.98695	2	929.583	465.295
	High	VHPVSTMIK	P00338		1.8944	2	1011.57	506.287
	High	GEMMDLQHGSLFLR	P00338		1.53749	3	1633.79	545.267
P04406	Glyceraldehyde-3-phosphate dehydrogenase OS=Homo sapiens GN=GAPDH PE=1 SV=3 - [G3P_HUMAN]	92.7442	26.27	3	8	8	36.0304	8.45557
	A2	Sequence	Protein Group Accessions	Modifications	XCorr	Charge	MH+ [Da]	m/z [Da]
	High	IISNAScTTNcLAPLAK	P04406	C7(Carbamidomethyl); C11(Carbamidomethyl)	4.22112	2	1833.92	917.465
	High	LISWYDNEFGYSNR	P04406		3.94599	2	1763.8	882.405
	High	GALQNIIPASTGAAK	P04406		3.84249	2	1411.79	706.399
	High	VPTANVSVVDLTcR	P04406	C13(Carbamidomethyl)	3.72697	2	1530.8	765.903
	High	VVDLMAHMASKE	P04406		3.57543	2	1330.65	665.83
	High	VVDLMAHMASK	P04406		3.32041	2	1201.61	601.308
	High	VVDLMAHmASKE	P04406	M8(Oxidation)	2.65973	2	1346.65	673.826
	High	VVDLmAHmASKE	P04406	M5(Oxidation); M8(Oxidation)	2.44877	2	1362.64	681.822
	High	QASEGPLK	P04406		2.19757	2	829.444	415.226
	High	VGVNGFGR	P04406		2.19251	2	805.434	403.221
F5GXS0	Complement C4-B OS=Homo sapiens GN=C4B_2 PE=2 SV=1 - [F5GXS0_HUMAN]	91.8091	16.73	5	25	25	187.552	7.32764
	A2	Sequence	Protein Group Accessions	Modifications	XCorr	Charge	MH+ [Da]	m/z [Da]
	High	VLSLAQEQVGGSPEK	F5GXS0		4.6707	2	1541.82	771.412
	High	HLVPGAPFLLQALVR	F5GXS0		4.60997	3	1630.99	544.333
	High	LLATLcSAEVcQcAEGK	F5GXS0	C6(Carbamidomethyl); C11(Carbamidomethyl); C13(Carbamidomethyl)	4.05124	2	1909.88	955.444
	High	TTNIQGINLLFSSR	F5GXS0		3.87691	2	1563.85	782.428
	High	GPEVQLVAHSPWLK	F5GXS0		3.61633	2	1560.85	780.931
	High	LNMGITDLQGLR	F5GXS0		3.54923	2	1330.72	665.863
	High	VGDTLNLNLR	F5GXS0		3.49308	2	1114.62	557.815
	High	GSFEFPVGDAVSK	F5GXS0		2.97844	2	1339.65	670.331
	High	EPFLSccQFAESLR	F5GXS0	C6(Carbamidomethyl); C7(Carbamidomethyl)	2.7949	2	1743.79	872.397
	High	KADGSYAAWLSR	F5GXS0		2.75397	2	1324.66	662.835
	High	VDVQAGAcEGK	F5GXS0	C8(Carbamidomethyl)	2.69855	2	1133.53	567.269
	High	EMSGSPASGIPVK	F5GXS0		2.53484	2	1259.63	630.318
	High	DFALLSLQVPLKDAK	F5GXS0		2.45123	3	1657.96	553.325
	High	DHAVDLIQK	F5GXS0		2.4393	2	1038.56	519.784
	High	VDFTLSSER	F5GXS0		2.353	2	1053.52	527.265
	High	FGLLDEDGKK	F5GXS0		2.20457	2	1121.58	561.296
	High	GQIVFMNR	F5GXS0		2.16841	2	964.504	482.756
	High	AEFQDALEK	F5GXS0		2.16776	2	1050.51	525.76
	High	ScGLHQLLR	F5GXS0	C2(Carbamidomethyl)	2.0102	2	1083.57	542.291
	High	FAcYYPR	F5GXS0	C3(Carbamidomethyl)	1.82743	2	976.437	488.722
	High	LELSVDGAK	F5GXS0		1.77606	2	931.512	466.26
	High	YVLPNFEVK	F5GXS0		1.73107	2	1108.6	554.805
	High	EFHLHLR	F5GXS0		1.68924	2	951.518	476.263
	High	cSVFYGAPSK	F5GXS0	C1(Carbamidomethyl)	1.46772	2	1115.52	558.264
	High	EELVYELNPLDHR	F5GXS0		1.38361	3	1626.81	542.943
P02774	Vitamin D-binding protein OS=Homo sapiens GN=GC PE=1 SV=1 - [VTDB_HUMAN]	91.4961	27	6	16	16	52.929	5.5415
	A2	Sequence	Protein Group Accessions	Modifications	XCorr	Charge	MH+ [Da]	m/z [Da]
	High	KFPSGTFEQVSQLVK	P02774		4.20109	2	1694.91	847.96
	High	HLSLLTTLSNR	P02774		3.8219	2	1254.72	627.863
	High	RTHLPEVFLSK	P02774		3.32601	3	1326.76	442.924
	High	ccESASEDcMAK	P02774	C1(Carbamidomethyl); C2(Carbamidomethyl); C9(Carbamidomethyl)	3.22327	2	1447.5	724.254
	High	VMDKYTFELSR	P02774		2.6328	3	1388.69	463.567
	High	FEDccQEK	P02774	C4(Carbamidomethyl); C5(Carbamidomethyl)	2.4657	2	1115.42	558.212
	High	LcDNLSTK	P02774	C2(Carbamidomethyl)	2.46111	2	950.463	475.735
	High	NSKFEDccQEK	P02774	C7(Carbamidomethyl); C8(Carbamidomethyl)	2.37573	3	1444.59	482.201
	High	KLcMAALK	P02774	C3(Carbamidomethyl)	2.33578	2	934.523	467.765
	High	YTFELSR	P02774		2.15664	2	915.457	458.232
	High	VLEPTLK	P02774		2.02156	2	799.495	400.251
	High	EFSHLGK	P02774		1.97596	2	817.423	409.215
	High	VcSQYAAYGEK	P02774	C2(Carbamidomethyl)	1.88277	2	1275.57	638.286
	High	THLPEVFLSK	P02774		1.62181	2	1170.65	585.828
	High	ELSSFIDK	P02774		1.52937	2	938.484	469.746
	High	ELPEHTVK	P02774		1.46636	2	952.513	476.76
P01861	Ig gamma-4 chain C region OS=Homo sapiens GN=IGHG4 PE=1 SV=1 - [IGHG4_HUMAN]	89.6152	23.24	1	1	6	35.9179	7.35693
	A2	Sequence	Protein Group Accessions	Modifications	XCorr	Charge	MH+ [Da]	m/z [Da]
	High	VVSVLTVLHQDWLNGK	P01857;P01860;P01861		4.39249	2	1808.01	904.511
	High	STSESTAALGcLVK	P01859;P01861	C11(Carbamidomethyl)	4.21957	2	1423.71	712.359
	High	NQVSLTcLVK	P01857;P01859;P01860;P01861	C7(Carbamidomethyl)	3.10245	2	1161.63	581.32
	High	GPSVFPLAPcSR	P01859;P01860;P01861	C10(Carbamidomethyl)	2.97698	2	1287.65	644.329
	High	TTPPVLDSDGSFFLYSR	P01861		2.59251	2	1901.92	951.464
	High	DTLMISR	P01857;P01859;P01860;P01861		1.65799	2	835.435	418.221
	High	DTLmISR	P01857;P01859;P01860;P01861	M4(Oxidation)	1.54167	2	851.43	426.219
P08779	Keratin, type I cytoskeletal 16 OS=Homo sapiens GN=KRT16 PE=1 SV=4 - [K1C16_HUMAN]	88.6392	34.67	6	7	19	51.2362	5.04639
	A2	Sequence	Protein Group Accessions	Modifications	XCorr	Charge	MH+ [Da]	m/z [Da]
	High	EVASNSELVQSSR	P08779		3.56214	2	1405.7	703.352
	High	TRLEQEIATYR	K7ERE3;P02533;P08779;Q04695		3.5269	2	1379.73	690.368
	High	ALEEANADLEVK	K7ERE3;P02533;P08779		3.41397	2	1301.66	651.334
	High	VLDELTLAR	P02533;P08779;Q04695;P08727		3.03643	2	1029.6	515.301
	High	APSTYGGGLSVSSR	P08779		3.0312	2	1338.66	669.835
	High	VTmQNLNDR	P13645;P02533;P08779	M3(Oxidation)	3.00687	2	1106.53	553.769
	High	QTVEADVNGLR	P08779		2.66284	2	1201.62	601.314
	High	LEQEIATYR	K7ERE3;P02533;P08779;Q04695;P08727		2.61681	2	1122.58	561.793
	High	ISSVLAGGScR	P02533;P08779	C10(Carbamidomethyl)	2.54521	2	1106.56	553.783
	High	LASYLDKVR	P13645;P02533;P08779;Q04695;P08727		2.54424	2	1064.61	532.808
	High	TKYEHELALR	P08779		2.47832	3	1259.67	420.563
	High	ASLENSLEETK	P02533;P08779		2.45334	2	1220.6	610.804
	High	VTMQNLNDR	P13645;P02533;P08779		2.40785	2	1090.53	545.769
	High	NHEEEMLALR	P08779		2.16653	2	1241.6	621.302
	High	IRDWYQR	P02533;P08779;Q04695		2.07977	2	1036.53	518.769
	High	LASYLDK	P13645;P02533;P08779;Q04695;P08727;P35527		2.07872	2	809.443	405.225
	High	KNHEEEMLALR	P08779		1.91436	3	1369.69	457.236
	High	LAADDFR	P13645;K7ERE3;P02533;P08779;Q04695;P08727		1.87205	2	807.4	404.204
	High	DYSPYFK	P02533;P08779		1.67306	2	919.421	460.214
	High	EVFTSSSSSSSR	P08779		1.53723	2	1260.57	630.79
E7EQR4	Ezrin OS=Homo sapiens GN=EZR PE=2 SV=2 - [E7EQR4_HUMAN]	88.3347	32.67	9	19	19	65.5386	5.90967
	A2	Sequence	Protein Group Accessions	Modifications	XCorr	Charge	MH+ [Da]	m/z [Da]
	High	IAQDLEMYGINYFEIK	E7EQR4		4.29039	2	1946.96	973.983
	High	SQEQLAAELAEYTAK	E7EQR4		4.10537	2	1651.82	826.414
	High	KAPDFVFYAPR	E7EQR4		3.50653	3	1310.69	437.568
	High	APDFVFYAPR	E7EQR4		3.36828	2	1182.6	591.803
	High	RKEDEVEEWQHR	E7EQR4		3.33949	3	1640.78	547.599
	High	RKPDTIEVQQMK	E7EQR4		2.98939	3	1472.79	491.602
	High	AKEAQDDLVK	E7EQR4		2.95459	2	1116.59	558.8
	High	THNDIIHNENMR	E7EQR4		2.90628	3	1493.7	498.57
	High	IQVWHAEHR	E7EQR4		2.8045	2	1175.61	588.308
	High	KENPLQFK	E7EQR4		2.67146	2	1003.56	502.283
	High	IGFPWSEIR	E7EQR4		2.58098	2	1104.59	552.797
	High	LFFLQVK	E7EQR4		2.4559	2	894.545	447.776
	High	DNAMLEYLK	E7EQR4		2.40903	2	1096.53	548.77
	High	IALLEEAR	E7EQR4		2.32829	2	914.533	457.77
	High	AQEEAERLEADR	E7EQR4		2.14256	3	1416.67	472.896
	High	ELSEQIQR	E7EQR4		2.09657	2	1002.52	501.765
	High	EKEELMLR	E7EQR4		1.68764	2	1047.55	524.28
	High	ALQLEEER	E7EQR4		1.54513	2	987.515	494.261
	High	LQDYEEK	E7EQR4		1.41251	2	924.434	462.72
B9A064	Immunoglobulin lambda-like polypeptide 5 OS=Homo sapiens GN=IGLL5 PE=2 SV=2 - [IGLL5_HUMAN]	84.4353	22.43	3	2	4	23.0486	8.83643
	A2	Sequence	Protein Group Accessions	Modifications	XCorr	Charge	MH+ [Da]	m/z [Da]
	High	YAASSYLSLTPEQWK	B9A064;P0CG05;A0M8Q6		4.58823	2	1743.86	872.435
	High	SYScQVTHEGSTVEK	B9A064;P0CG05	C4(Carbamidomethyl)	4.56562	2	1711.76	856.386
	High	AGVETTKPSK	B9A064		2.7457	2	1017.56	509.284
	High	VTVLGQPK	B9A064		2.14919	2	841.515	421.261
P11021	78 kDa glucose-regulated protein OS=Homo sapiens GN=HSPA5 PE=1 SV=2 - [GRP78_HUMAN]	83.6881	31.65	1	14	16	72.2884	5.16064
	A2	Sequence	Protein Group Accessions	Modifications	XCorr	Charge	MH+ [Da]	m/z [Da]
	High	SQIFSTASDNQPTVTIK	P11021		4.40771	2	1836.93	918.971
	High	NQLTSNPENTVFDAK	P11021		4.31978	2	1677.81	839.409
	High	IINEPTAAAIAYGLDK	P11021;E9PKE3		3.98304	2	1659.89	830.451
	High	KSDIDEIVLVGGSTR	P11021		3.75423	2	1588.85	794.93
	High	VTHAVVTVPAYFNDAQR	P11021		3.74153	3	1887.98	629.997
	High	TFAPEEISAMVLTK	P11021		3.60019	2	1536.8	768.902
	High	VEIIANDQGNR	P11021;P08107;E9PKE3		3.314	2	1228.63	614.82
	High	TWNDPSVQQDIK	P11021		3.14557	2	1430.69	715.848
	High	TKPYIQVDIGGGQTK	P11021		3.14462	2	1604.86	802.936
	High	DAGTIAGLNVMR	P11021		3.00106	2	1217.63	609.32
	High	ITPSYVAFTPEGER	P11021		2.9135	2	1566.78	783.893
	High	AKFEELNMDLFR	P11021		2.89275	3	1512.75	504.922
	High	IEWLESHQDADIEDFK	P11021		2.7974	3	1974.91	658.974
	High	NELESYAYSLK	P11021		2.75012	2	1316.64	658.823
	High	IINEPTAAAIAYGLDKR	P11021		1.97423	3	1815.99	606.003
	High	ITITNDQNR	P11021		1.90872	2	1074.56	537.782
P17931	Galectin-3 OS=Homo sapiens GN=LGALS3 PE=1 SV=5 - [LEG3_HUMAN]	81.6619	34.4	2	8	8	26.1361	8.55811
	A2	Sequence	Protein Group Accessions	Modifications	XCorr	Charge	MH+ [Da]	m/z [Da]
	High	VAVNDAHLLQYNHR	P17931		4.2118	2	1649.85	825.43
	High	MLITILGTVKPNANR	P17931		3.50852	2	1640.95	820.98
	High	QSVFPFESGKPFK	P17931		3.19379	3	1497.78	499.93
	High	IQVLVEPDHFK	P17931		3.14068	2	1324.73	662.866
	High	mLITILGTVKPNANR	P17931	M1(Oxidation)	2.7584	2	1656.95	828.977
	High	RVIVcNTK	P17931	C5(Carbamidomethyl)	2.63515	2	989.559	495.283
	High	GNDVAFHFNPR	P17931		2.28885	2	1273.61	637.308
	High	LDNNWGR	P17931		1.99267	2	874.419	437.713
	High	IALDFQR	P17931		1.51503	2	862.479	431.743
Q06830	Peroxiredoxin-1 OS=Homo sapiens GN=PRDX1 PE=1 SV=1 - [PRDX1_HUMAN]	80.8272	45.73	1	9	12	22.0963	8.1333
	A2	Sequence	Protein Group Accessions	Modifications	XCorr	Charge	MH+ [Da]	m/z [Da]
	High	KQGGLGPMNIPLVSDPK	Q06830		4.04892	2	1750.96	875.982
	High	QGGLGPMNIPLVSDPK	Q06830		3.86167	2	1622.86	811.935
	High	KQGGLGPMNIPLVSDPKR	Q06830		3.48848	3	1907.06	636.357
	High	QITVNDLPVGR	Q06830;P32119		3.44951	2	1211.68	606.342
	High	LVQAFQFTDK	Q06830		2.98374	2	1196.63	598.819
	High	GLFIIDDK	Q06830;H7C3T4		2.80386	2	920.509	460.758
	High	RTIAQDYGVLK	Q06830		2.68162	2	1263.71	632.357
	High	TIAQDYGVLK	Q06830		2.67624	2	1107.61	554.306
	High	DISLSDYK	Q06830		2.60254	2	940.465	470.736
	High	ADEGISFR	Q06830		2.30983	2	894.431	447.719
	High	ATAVMPDGQFK	Q06830		2.01928	2	1164.57	582.79
	High	ATAVmPDGQFK	Q06830	M5(Oxidation)	1.87157	2	1180.57	590.787
	High	SVDETLR	Q06830;H7C3T4		1.49321	2	819.422	410.214
P0CG05	Ig lambda-2 chain C regions OS=Homo sapiens GN=IGLC2 PE=1 SV=1 - [LAC2_HUMAN]	80.1651	37.74	3	1	3	11.2865	7.23975
	A2	Sequence	Protein Group Accessions	Modifications	XCorr	Charge	MH+ [Da]	m/z [Da]
	High	YAASSYLSLTPEQWK	B9A064;P0CG05;A0M8Q6		4.58823	2	1743.86	872.435
	High	SYScQVTHEGSTVEK	B9A064;P0CG05	C4(Carbamidomethyl)	4.56562	2	1711.76	856.386
	High	AGVETTTPSK	P0CG05		3.24071	2	990.512	495.76
P31947-2	Isoform 2 of 14-3-3 protein sigma OS=Homo sapiens GN=SFN - [1433S_HUMAN]	79.8225	43.98	2	7	11	24.321	4.81787
	A2	Sequence	Protein Group Accessions	Modifications	XCorr	Charge	MH+ [Da]	m/z [Da]
	High	YLAEVATGDDKKR	P31947-2		3.70014	2	1465.76	733.386
	High	DSTLIMQLLR	P31946-2;P62258;Q04917;P61981;P27348;P63104;P31947-2		3.48964	2	1189.66	595.333
	High	GAVEKGEELScEER	P31947-2	C11(Carbamidomethyl)	3.46737	2	1592.72	796.866
	High	SNEEGSEEKGPEVR	P31947-2		3.28591	2	1546.7	773.855
	High	YLAEVATGDDK	P31947-2		3.10072	2	1181.57	591.288
	High	DSTLImQLLR	P31946-2;P62258;Q04917;P61981;P27348;P63104;P31947-2	M6(Oxidation)	2.8239	2	1205.66	603.334
	High	VLSSIEQK	P31946-2;Q04917;P61981;P27348;P31947-2		2.58883	2	903.517	452.262
	High	SAYQEAMDISK	P31947-2		2.36793	2	1242.57	621.787
	High	NLLSVAYK	P31946-2;P62258;Q04917;P61981;P27348;P63104;P31947-2		2.23739	2	907.523	454.265
	High	SAYQEAMDISKK	P31947-2		2.1493	2	1370.66	685.835
	High	YEDMAAFMK	P31947-2		2.09495	2	1105.47	553.238
	High	LAEQAER	P31946-2;P62258;Q04917;P61981;P27348;P63104;P31947-2		2.0304	2	816.425	408.716
P07900	Heat shock protein HSP 90-alpha OS=Homo sapiens GN=HSP90AA1 PE=1 SV=5 - [HS90A_HUMAN]	78.0655	29.23	7	12	19	84.6067	5.021
	A2	Sequence	Protein Group Accessions	Modifications	XCorr	Charge	MH+ [Da]	m/z [Da]
	High	GVVDSEDLPLNISR	P07900;P08238		4.53682	2	1513.79	757.397
	High	NPDDITNEEYGEFYK	P07900		4.10456	2	1833.78	917.394
	High	YYTSASGDEMVSLK	P07900		3.54397	2	1550.71	775.856
	High	TLTIVDTGIGMTK	P07900;P08238		3.47032	2	1349.73	675.37
	High	SLTNDWEDHLAVK	P07900;P08238		3.43581	2	1527.74	764.376
	High	DQVANSAFVER	P07900		3.3255	2	1235.6	618.304
	High	ADLINNLGTIAK	P08238;P07900		3.19333	2	1242.71	621.857
	High	YIDQEELNK	P08238;P07900		3.02113	2	1151.56	576.284
	High	HIYYITGETK	P07900		2.88524	2	1224.63	612.818
	High	HSQFIGYPITLFVEK	P07900		2.79105	3	1778.95	593.656
	High	RAPFDLFENR	P07900		2.69503	2	1264.64	632.825
	High	LGIHEDSQNR	P07900		2.60292	2	1168.58	584.791
	High	TDTGEPMGR	P07900		2.47037	2	963.422	482.215
	High	EDQTEYLEER	P08238;P07900		2.45246	2	1311.57	656.289
	High	DNSTMGYMAAK	P07900		2.23034	2	1188.5	594.754
	High	HFSVEGQLEFR	P08238;P07900		2.2009	3	1348.67	450.227
	High	ALLFVPR	P07900		1.96007	2	815.516	408.262
	High	ELHINLIPNKQDR	P07900		1.72827	3	1589.88	530.631
	High	FYEQFSK	P07900		1.53092	2	948.447	474.727
B4E1Z4	Complement factor B OS=Homo sapiens GN=CFB PE=2 SV=1 - [B4E1Z4_HUMAN]	77.2783	16.98	6	20	20	140.853	7.18115
	A2	Sequence	Protein Group Accessions	Modifications	XCorr	Charge	MH+ [Da]	m/z [Da]
	High	FLcTGGVSPYADPNTcR	B4E1Z4	C3(Carbamidomethyl); C16(Carbamidomethyl)	4.91391	2	1914.85	957.927
	High	VSEADSSNADWVTK	B4E1Z4		4.3921	2	1508.69	754.848
	High	YGLVTYATYPK	B4E1Z4		3.72979	2	1275.66	638.335
	High	LEDSVTYHcSR	B4E1Z4	C9(Carbamidomethyl)	3.72924	2	1366.61	683.807
	High	PQGScSLEGVEIK	B4E1Z4	C5(Carbamidomethyl)	3.68378	2	1403.68	702.345
	High	VKDISEVVTPR	B4E1Z4		3.45628	2	1242.71	621.856
	High	KEAGIPEFYDYDVALIK	B4E1Z4		3.40905	3	1971.01	657.675
	High	EKLQDEDLGFL	B4E1Z4		3.32186	2	1306.65	653.831
	High	DFHINLFQVLPWLK	B4E1Z4		3.26311	3	1769.98	590.664
	High	GDSGGPLIVHK	B4E1Z4		2.74335	2	1079.59	540.297
	High	ALFVSEEEKK	B4E1Z4		2.44765	2	1179.63	590.317
	High	EAGIPEFYDYDVALIK	B4E1Z4		2.42103	2	1842.92	921.966
	High	PIcLPcTEGTTR	B4E1Z4	C3(Carbamidomethyl); C6(Carbamidomethyl)	2.35938	2	1404.66	702.834
	High	HAIILLTDGK	B4E1Z4		2.34382	2	1080.64	540.825
	High	LPPTTTcQQQK	B4E1Z4	C7(Carbamidomethyl)	2.31501	2	1301.66	651.332
	High	VASYGVKPR	B4E1Z4		2.03444	2	976.56	488.783
	High	ISVIRPSK	B4E1Z4		2.01121	2	899.57	450.289
	High	cLVNLIEK	B4E1Z4	C1(Carbamidomethyl)	1.98575	2	988.552	494.78
	High	DLLYIGK	B4E1Z4		1.82074	2	821.477	411.242
	High	EELLPAQDIK	B4E1Z4		1.8198	2	1155.63	578.318
Q04695	Keratin, type I cytoskeletal 17 OS=Homo sapiens GN=KRT17 PE=1 SV=2 - [K1C17_HUMAN]	77.093	27.08	7	3	14	48.076	5.021
	A2	Sequence	Protein Group Accessions	Modifications	XCorr	Charge	MH+ [Da]	m/z [Da]
	High	EVATNSELVQSGK	P02533;Q04695		4.02164	2	1361.69	681.351
	High	cEMEQQNQEYK	P02533;Q04695	C1(Carbamidomethyl)	3.84482	2	1486.6	743.802
	High	TRLEQEIATYR	K7ERE3;P02533;P08779;Q04695		3.5269	2	1379.73	690.368
	High	TKFETEQALR	Q04695;P08727		3.23891	2	1222.64	611.824
	High	VLDELTLAR	P02533;P08779;Q04695;P08727		3.03643	2	1029.6	515.301
	High	ASLEGNLAETENR	Q04695		2.93714	2	1403.68	702.343
	High	LEQEIATYR	K7ERE3;P02533;P08779;Q04695;P08727		2.61681	2	1122.58	561.793
	High	LASYLDKVR	P13645;P02533;P08779;Q04695;P08727		2.54424	2	1064.61	532.808
	High	NHEEEMNALR	P02533;Q04695		2.38294	2	1242.55	621.781
	High	NHEEEmNALR	P02533;Q04695	M6(Oxidation)	2.30585	2	1258.55	629.78
	High	TIEELQNK	Q04695		2.20155	2	974.519	487.763
	High	IRDWYQR	P02533;P08779;Q04695		2.07977	2	1036.53	518.769
	High	LASYLDK	P13645;P02533;P08779;Q04695;P08727;P35527		2.07872	2	809.443	405.225
	High	LAADDFR	P13645;K7ERE3;P02533;P08779;Q04695;P08727		1.87205	2	807.4	404.204
	High	ATMQNLNDR	Q04695		1.83831	2	1062.5	531.753
P30044-2	Isoform Cytoplasmic+peroxisomal of Peroxiredoxin-5, mitochondrial OS=Homo sapiens GN=PRDX5 - [PRDX5_HUMAN]	76.683	59.26	4	8	8	17.02	7.23975
	A2	Sequence	Protein Group Accessions	Modifications	XCorr	Charge	MH+ [Da]	m/z [Da]
	High	ETDLLLDDSLVSIFGNR	P30044-2		4.40272	2	1906.97	953.988
	High	VGDAIPAVEVFEGEPGNK	P30044-2		4.25713	2	1827.92	914.462
	High	KGVLFGVPGAFTPGcSK	P30044-2	C15(Carbamidomethyl)	4.10892	3	1721.9	574.638
	High	THLPGFVEQAEALK	P30044-2		3.68678	3	1539.82	513.944
	High	FSMVVQDGIVK	P30044-2		3.55374	2	1222.65	611.83
	High	GVLFGVPGAFTPGcSK	P30044-2	C14(Carbamidomethyl)	3.39867	2	1593.81	797.41
	High	LLADPTGAFGK	P30044-2		2.6473	2	1089.59	545.301
	High	VNLAELFK	P30044-2		2.49547	2	933.543	467.275
E9PFZ2	Ceruloplasmin OS=Homo sapiens GN=CP PE=2 SV=1 - [E9PFZ2_HUMAN]	74.7571	13.64	4	10	10	108.751	5.77002
	A2	Sequence	Protein Group Accessions	Modifications	XCorr	Charge	MH+ [Da]	m/z [Da]
	High	DIASGLIGPLIIcK	E9PFZ2	C13(Carbamidomethyl)	3.93846	2	1469.84	735.422
	High	EVGPTNADPVcLAK	E9PFZ2	C11(Carbamidomethyl)	3.72944	2	1470.72	735.864
	High	VNKDDEEFIESNK	E9PFZ2		3.58415	2	1566.73	783.869
	High	DLYSGLIGPLIVcR	E9PFZ2	C13(Carbamidomethyl)	3.53864	2	1575.86	788.435
	High	TTIEKPVWLGFLGPIIK	E9PFZ2		3.28701	3	1912.12	638.045
	High	GAYPLSIEPIGVR	E9PFZ2		3.10649	2	1371.77	686.387
	High	DIFTGLIGPMK	E9PFZ2		2.99255	2	1191.64	596.326
	High	IYHSHIDAPK	E9PFZ2		2.85233	2	1180.61	590.81
	High	VDKDNEDFQESNR	E9PFZ2		2.68865	3	1595.7	532.571
	High	EYTDASFTNR	E9PFZ2		2.68811	2	1203.53	602.267
P19013	Keratin, type II cytoskeletal 4 OS=Homo sapiens GN=KRT4 PE=1 SV=4 - [K2C4_HUMAN]	73.8421	29.78	2	9	16	57.2498	6.60986
	A2	Sequence	Protein Group Accessions	Modifications	XCorr	Charge	MH+ [Da]	m/z [Da]
	High	SKAEAEALYQTK	P19013;Q86Y46		3.89929	2	1338.68	669.846
	High	NLDLDSIIAEVR	P19013;Q86Y46		3.75868	2	1357.73	679.37
	High	VQQLQISVDQHGDNLK	P19013		3.66285	3	1821.94	607.986
	High	QcQTLQVSVADAEQR	P19013	C2(Carbamidomethyl)	3.61893	2	1732.83	866.919
	High	LALDIEIATYR	P04264;P05787;P19013		3.45087	2	1277.71	639.36
	High	WNLLQQQTTTTSSK	P19013		3.42	2	1635.83	818.42
	High	AQYEEIAQR	P35908;P19013;P02538;P04259		3.29451	2	1107.54	554.276
	High	AEAEALYQTK	P19013;Q86Y46;Q8N1N4-2		3.23004	2	1123.57	562.286
	High	LRAEIENIKK	P19013		3.16508	3	1213.73	405.248
	High	VQFLEQQNK	P19013		2.5518	2	1133.59	567.298
	High	TMQDSVEDFK	P19013		2.34285	2	1199.53	600.268
	High	LLEGEEYR	P19013		2.24983	2	1008.5	504.754
	High	SEIAELNR	P19013		2.16407	2	931.489	466.248
	High	FASFIDK	P35908;Q7Z794;P19013;P13647;P02538;P04259;Q86Y46;P05787		1.95991	2	827.432	414.22
	High	YEEEINKR	P19013;Q86Y46		1.70247	2	1080.54	540.772
	High	SISMSVAGSR	P19013		1.64313	2	994.499	497.753
P01766	Ig heavy chain V-III region BRO OS=Homo sapiens PE=1 SV=1 - [HV305_HUMAN]	73.611	25	1	1	2	13.2184	6.56592
	A2	Sequence	Protein Group Accessions	Modifications	XCorr	Charge	MH+ [Da]	m/z [Da]
	High	EVQLVESGGGLVQPGGSLR	P01766		5.76283	2	1882.01	941.507
	High	AEDTAVYYcAR	P01763;P01766;P01767	C9(Carbamidomethyl)	3.64598	2	1318.57	659.79
A8MX94	Glutathione S-transferase P OS=Homo sapiens GN=GSTP1 PE=2 SV=1 - [A8MX94_HUMAN]	72.5345	29.89	2	4	4	19.468	5.97314
	A2	Sequence	Protein Group Accessions	Modifications	XCorr	Charge	MH+ [Da]	m/z [Da]
	High	FQDGDLTLYQSNTILR	A8MX94		5.19507	2	1883.95	942.481
	High	EEVVTVETWQEGSLK	A8MX94		4.27286	2	1733.85	867.43
	High	MLLADQGQSWK	A8MX94		3.71936	2	1276.64	638.822
	High	AScLYGQLPK	A8MX94	C3(Carbamidomethyl)	3.12705	2	1136.58	568.793
Q86Y46	Keratin, type II cytoskeletal 73 OS=Homo sapiens GN=KRT73 PE=1 SV=1 - [K2C73_HUMAN]	72.3567	11.11	8	1	8	58.8867	7.2251
	A2	Sequence	Protein Group Accessions	Modifications	XCorr	Charge	MH+ [Da]	m/z [Da]
	High	FLEQQNQVLETK	Q86Y46		4.64035	2	1476.77	738.888
	High	SKAEAEALYQTK	P19013;Q86Y46		3.89929	2	1338.68	669.846
	High	NLDLDSIIAEVR	P19013;Q86Y46		3.75868	2	1357.73	679.37
	High	AEAEALYQTK	P19013;Q86Y46;Q8N1N4-2		3.23004	2	1123.57	562.286
	High	KLLEGEEcR	P35908;P13647;P02538;P04259;Q86Y46	C8(Carbamidomethyl)	2.91937	2	1133.57	567.286
	High	LLEGEEcR	P35908;P13647;P02538;P04259;Q86Y46;Q8N1N4-2	C7(Carbamidomethyl)	2.8633	2	1005.47	503.239
	High	FASFIDK	P35908;Q7Z794;P19013;P13647;P02538;P04259;Q86Y46;P05787		1.95991	2	827.432	414.22
	High	YEEEINKR	P19013;Q86Y46		1.70247	2	1080.54	540.772
P01779	Ig heavy chain V-III region TUR OS=Homo sapiens PE=1 SV=1 - [HV318_HUMAN]	71.5461	26.72	1	1	2	12.4233	9.72998
	A2	Sequence	Protein Group Accessions	Modifications	XCorr	Charge	MH+ [Da]	m/z [Da]
	High	EVQLLESGGGLVQPGGSLR	P01776;P01779		5.81164	2	1896.02	948.512
	High	LScAASGFTFSR	P01779	C3(Carbamidomethyl)	2.94438	2	1303.61	652.308
P01011	Alpha-1-antichymotrypsin OS=Homo sapiens GN=SERPINA3 PE=1 SV=2 - [AACT_HUMAN]	70.6856	31.91	4	13	13	47.6205	5.51611
	A2	Sequence	Protein Group Accessions	Modifications	XCorr	Charge	MH+ [Da]	m/z [Da]
	High	AVLDVFEEGTEASAATAVK	P01011		5.0141	2	1907.96	954.485
	High	LYGSEAFATDFQDSAAAK	P01011		4.49481	2	1891.87	946.44
	High	AKWEMPFDPQDTHQSR	P01011		3.78378	3	1972.9	658.304
	High	ITLLSALVETR	P01011		3.68907	2	1215.73	608.368
	High	ADLSGITGAR	P01011		3.55452	2	960.512	480.76
	High	DEELScTVVELK	P01011	C6(Carbamidomethyl)	3.23893	2	1421.69	711.347
	High	WEMPFDPQDTHQSR	P01011		2.88892	3	1773.76	591.925
	High	NLAVSQVVHK	P01011		2.42545	2	1094.63	547.821
	High	KLINDYVK	P01011		2.39546	2	992.577	496.792
	High	MEEVEAMLLPETLK	P01011		1.98648	2	1632.82	816.913
	High	EIGELYLPK	P01011		1.98226	2	1061.59	531.298
	High	LINDYVK	P01011		1.74304	2	864.481	432.744
	High	WRDSLEFR	P01011		1.49966	2	1108.55	554.78
P30085	UMP-CMP kinase OS=Homo sapiens GN=CMPK1 PE=1 SV=3 - [KCY_HUMAN]	70.0782	45.41	3	8	8	22.2083	5.56689
	A2	Sequence	Protein Group Accessions	Modifications	XCorr	Charge	MH+ [Da]	m/z [Da]
	High	SVDEVFDEVVQIFDKEG	P30085		4.72438	2	1954.93	977.969
	High	EMDQTMAANAQK	P30085		3.92712	2	1337.59	669.3
	High	YGYTHLSAGELLR	P30085		3.88939	3	1479.76	493.926
	High	KNPDSQYGELIEK	P30085		3.42277	2	1520.76	760.883
	High	NQDNLQGWNK	P30085		3.1929	2	1216.57	608.789
	High	MKPLVVFVLGGPGAGK	P30085		2.98828	3	1569.93	523.98
	High	SVDEVFDEVVQIFDK	P30085		2.92617	2	1768.86	884.934
	High	FLIDGFPR	P30085		2.22205	2	964.528	482.768
P04075	Fructose-bisphosphate aldolase A OS=Homo sapiens GN=ALDOA PE=1 SV=2 - [ALDOA_HUMAN]	69.422	28.02	10	13	13	39.3953	8.08936
	A2	Sequence	Protein Group Accessions	Modifications	XCorr	Charge	MH+ [Da]	m/z [Da]
	High	RLQSIGTENTEENRR	P04075		3.82243	3	1802.92	601.644
	High	FSHEEIAMATVTALR	P04075		3.74777	2	1675.85	838.43
	High	GILAADESTGSIAK	P04075		3.4754	2	1332.7	666.855
	High	ALANSLAcQGK	P04075	C8(Carbamidomethyl)	3.0789	2	1132.58	566.794
	High	LQSIGTENTEENR	P04075		2.79973	2	1490.71	745.859
	High	AAQEEYVKR	P04075		2.53307	2	1093.57	547.287
	High	ADDGRPFPQVIK	P04075		2.50102	3	1342.71	448.243
	High	QLLLTADDR	P04075		2.3929	2	1044.57	522.789
	High	FSHEEIAmATVTALR	P04075	M8(Oxidation)	2.34391	3	1691.84	564.62
	High	RLQSIGTENTEENR	P04075		2.27841	3	1646.81	549.609
	High	ALQASALK	P04075		2.14724	2	801.486	401.247
	High	ELSDIAHR	P04075		1.88857	2	940.488	470.747
	High	FSHEEIAMATVTALRR	P04075		1.63686	3	1831.95	611.321
	High	LQSIGTENTEENRR	P04075		1.35423	3	1646.81	549.607
P55072	Transitional endoplasmic reticulum ATPase OS=Homo sapiens GN=VCP PE=1 SV=4 - [TERA_HUMAN]	68.9571	16.63	3	12	12	89.2657	5.26221
	A2	Sequence	Protein Group Accessions	Modifications	XCorr	Charge	MH+ [Da]	m/z [Da]
	High	NAPAIIFIDELDAIAPK	P55072		4.4541	2	1810.99	906.001
	High	LDQLIYIPLPDEK	P55072		4.18338	2	1556.86	778.931
	High	QAAPcVLFFDELDSIAK	P55072	C5(Carbamidomethyl)	3.11939	2	1923.96	962.483
	High	WALSQSNPSALR	P55072		2.93753	2	1329.69	665.349
	High	MDELQLFR	P55072		2.69894	2	1051.53	526.268
	High	LAGESESNLR	P55072		2.49777	2	1075.54	538.274
	High	EVDIGIPDATGR	P55072		2.4238	2	1242.64	621.821
	High	DVDLEFLAK	P55072		2.32709	2	1049.55	525.281
	High	LAGESESNLRK	P55072		2.30107	2	1203.64	602.322
	High	KYEMFAQTLQQSR	P55072		2.20214	3	1629.81	543.941
	High	LGDVISIQPcPDVK	P55072	C10(Carbamidomethyl)	2.15338	2	1540.81	770.91
	High	KGDIFLVR	P55072		1.64306	2	947.568	474.288
P01776	Ig heavy chain V-III region WAS OS=Homo sapiens PE=1 SV=1 - [HV315_HUMAN]	68.6628	23.93	1	1	2	13.0824	7.98682
	A2	Sequence	Protein Group Accessions	Modifications	XCorr	Charge	MH+ [Da]	m/z [Da]
	High	EVQLLESGGGLVQPGGSLR	P01776;P01779		5.81164	2	1896.02	948.512
	High	NTLYLQMNR	P01776		2.68886	2	1152.58	576.795
P05109	Protein S100-A8 OS=Homo sapiens GN=S100A8 PE=1 SV=1 - [S10A8_HUMAN]	68.0707	54.84	1	9	9	10.8276	7.03467
	A2	Sequence	Protein Group Accessions	Modifications	XCorr	Charge	MH+ [Da]	m/z [Da]
	High	KLLETEcPQYIR	P05109	C7(Carbamidomethyl)	4.2372	2	1549.8	775.406
	High	ALNSIIDVYHK	P05109		3.69377	2	1272.69	636.851
	High	LLETEcPQYIR	P05109	C6(Carbamidomethyl)	3.47968	2	1421.71	711.359
	High	GNFHAVYRDDLKK	P05109		2.85558	3	1562.81	521.608
	High	GNFHAVYRDDLK	P05109		2.77064	2	1434.71	717.857
	High	GNFHAVYR	P05109		2.5133	2	963.481	482.244
	High	GADVWFK	P05109		2.37268	2	822.413	411.71
	High	MLTELEK	P05109		2.19144	2	863.455	432.231
	High	KKGADVWFK	P05109		1.78723	2	1078.61	539.807
	High	mLTELEK	P05109	M1(Oxidation)	1.44875	2	879.453	440.23
P62937	Peptidyl-prolyl cis-trans isomerase A OS=Homo sapiens GN=PPIA PE=1 SV=2 - [PPIA_HUMAN]	67.6361	43.64	6	9	9	18.0009	7.81104
	A2	Sequence	Protein Group Accessions	Modifications	XCorr	Charge	MH+ [Da]	m/z [Da]
	High	SIYGEKFEDENFILK	P62937		4.54155	2	1831.91	916.458
	High	VKEGMNIVEAMER	P62937		3.834	3	1505.75	502.587
	High	KITIADcGQLE	P62937	C7(Carbamidomethyl)	3.46588	2	1247.63	624.319
	High	VSFELFADKVPK	P62937		3.41698	2	1379.75	690.38
	High	VSFELFADK	P62937		3.12688	2	1055.54	528.275
	High	FEDENFILK	P62937		3.01296	2	1154.57	577.791
	High	EGMNIVEAMER	P62937		2.68626	2	1278.58	639.795
	High	TEWLDGK	P62937		1.71573	2	848.415	424.711
	High	IIPGFMcQGGDFTR	P62937	C7(Carbamidomethyl)	1.59227	2	1598.75	799.876
P63104	14-3-3 protein zeta/delta OS=Homo sapiens GN=YWHAZ PE=1 SV=1 - [1433Z_HUMAN]	67.6199	38.37	11	6	11	27.7277	4.79248
	A2	Sequence	Protein Group Accessions	Modifications	XCorr	Charge	MH+ [Da]	m/z [Da]
	High	SVTEQGAELSNEER	P63104		4.37272	2	1548.72	774.862
	High	DSTLIMQLLR	P31946-2;P62258;Q04917;P61981;P27348;P63104;P31947-2		3.48964	2	1189.66	595.333
	High	DIcNDVLSLLEK	P63104	C3(Carbamidomethyl)	3.42126	2	1418.73	709.869
	High	KEMQPTHPIR	P31946-2;P27348;P63104		2.94713	3	1236.66	412.891
	High	YLAEVAAGDDKK	P63104		2.91369	3	1279.66	427.224
	High	DSTLImQLLR	P31946-2;P62258;Q04917;P61981;P27348;P63104;P31947-2	M6(Oxidation)	2.8239	2	1205.66	603.334
	High	YDDMAAcMK	P63104	C7(Carbamidomethyl)	2.74449	2	1104.41	552.711
	High	YLAEVAAGDDK	P63104		2.30679	2	1151.56	576.283
	High	NLLSVAYK	P31946-2;P62258;Q04917;P61981;P27348;P63104;P31947-2		2.23739	2	907.523	454.265
	High	FLIPNASQAESK	P63104		2.10845	2	1304.69	652.846
	High	EMQPTHPIR	P31946-2;P27348;P63104		2.07341	2	1108.56	554.782
	High	LAEQAER	P31946-2;P62258;Q04917;P61981;P27348;P63104;P31947-2		2.0304	2	816.425	408.716
P22314	Ubiquitin-like modifier-activating enzyme 1 OS=Homo sapiens GN=UBA1 PE=1 SV=3 - [UBA1_HUMAN]	66.8633	17.49	4	14	14	117.774	5.75732
	A2	Sequence	Protein Group Accessions	Modifications	XCorr	Charge	MH+ [Da]	m/z [Da]
	High	ALPAVQQNNLDEDLIR	P22314		5.01517	2	1808.95	904.979
	High	YFLVGAGAIGcELLK	P22314	C11(Carbamidomethyl)	4.95665	2	1610.86	805.936
	High	YDGQVAVFGSDLQEK	P22314		4.60235	2	1655.79	828.401
	High	NEEDAAELVALAQAVNAR	P22314		4.5146	2	1883.94	942.474
	High	SLVASLAEPDFVVTDFAK	P22314		4.28583	2	1909.01	955.007
	High	LAGTQPLEVLEAVQR	P22314		3.93452	2	1623.91	812.458
	High	DNPGVVTcLDEAR	P22314	C8(Carbamidomethyl)	3.38837	2	1445.67	723.339
	High	KPLLESGTLGTK	P22314		3.29654	2	1243.73	622.366
	High	LDQPMTEIVSR	P22314		3.25991	2	1288.66	644.832
	High	QPAENVNQYLTDPK	P22314		3.2153	2	1616.79	808.897
	High	AENYDIPSADR	P22314		2.81685	2	1250.57	625.786
	High	LKSDTAAAAVR	P22314		2.8032	2	1102.63	551.817
	High	VGEFcHNR	P22314	C5(Carbamidomethyl)	2.28487	2	1018.45	509.731
	High	DEFEGLFK	P22314		2.06786	2	984.466	492.737
P30838	Aldehyde dehydrogenase, dimeric NADP-preferring OS=Homo sapiens GN=ALDH3A1 PE=1 SV=3 - [AL3A1_HUMAN]	66.6504	30.02	8	12	12	50.3628	6.53662
	A2	Sequence	Protein Group Accessions	Modifications	XCorr	Charge	MH+ [Da]	m/z [Da]
	High	HLTPVTLELGGK	P30838		3.7095	3	1264.73	422.247
	High	SLEEAIQFINQR	P30838		3.54362	3	1447.76	483.257
	High	FDHILYTGSTGVGK	P30838		3.45733	2	1494.76	747.882
	High	IQQLEALQR	P30838		3.38436	2	1098.63	549.818
	High	LPEWAADEPVEK	P30838		3.35243	2	1383.68	692.343
	High	VAYGGTGDAATR	P30838		3.25516	2	1138.55	569.778
	High	NcDLDVAcR	P30838	C2(Carbamidomethyl); C8(Carbamidomethyl)	3.21975	2	1122.47	561.739
	High	EKPLALYMFSSNDK	P30838		2.99791	2	1642.81	821.907
	High	ScLVRPLMNDEGLK	P30838	C2(Carbamidomethyl)	2.68752	2	1631.82	816.413
	High	VMGLIEGQK	P30838		2.61241	2	974.534	487.771
	High	SLKEFYGEDAK	P30838		2.03874	2	1286.63	643.817
	High	IIMTAAAK	P30838		1.93704	2	818.481	409.744
P62258	14-3-3 protein epsilon OS=Homo sapiens GN=YWHAE PE=1 SV=1 - [1433E_HUMAN]	66.2866	48.63	6	11	14	29.1554	4.7417
	A2	Sequence	Protein Group Accessions	Modifications	XCorr	Charge	MH+ [Da]	m/z [Da]
	High	DSTLIMQLLR	P31946-2;P62258;Q04917;P61981;P27348;P63104;P31947-2		3.48964	2	1189.66	595.333
	High	LIccDILDVLDK	P62258	C3(Carbamidomethyl); C4(Carbamidomethyl)	3.30469	2	1476.75	738.88
	High	YLAEFATGNDRK	P62258		3.19359	2	1384.69	692.849
	High	HLIPAANTGESK	P62258		3.03958	2	1237.65	619.33
	High	EAAENSLVAYK	P62258		2.99652	2	1194.6	597.803
	High	DSTLImQLLR	P31946-2;P62258;Q04917;P61981;P27348;P63104;P31947-2	M6(Oxidation)	2.8239	2	1205.66	603.334
	High	IISSIEQKEENKGGEDK	P62258		2.77275	3	1903.97	635.328
	High	IISSIEQKEENK	P62258		2.76701	2	1417.76	709.384
	High	YLAEFATGNDR	P62258		2.7077	2	1256.59	628.797
	High	YDEMVESMKK	P62258		2.58895	3	1259.57	420.527
	High	NLLSVAYK	P31946-2;P62258;Q04917;P61981;P27348;P63104;P31947-2		2.23739	2	907.523	454.265
	High	LAEQAER	P31946-2;P62258;Q04917;P61981;P27348;P63104;P31947-2		2.0304	2	816.425	408.716
	High	AASDIAMTELPPTHPIR	P62258		2.02207	3	1819.94	607.319
	High	QMVETELK	P62258		1.99021	2	977.5	489.254
	High	YDEMVESMK	P62258		1.74957	2	1131.47	566.24
P30086	Phosphatidylethanolamine-binding protein 1 OS=Homo sapiens GN=PEBP1 PE=1 SV=3 - [PEBP1_HUMAN]	63.7155	49.73	1	8	8	21.0437	7.53271
	A2	Sequence	Protein Group Accessions	Modifications	XCorr	Charge	MH+ [Da]	m/z [Da]
	High	GNDISSGTVLSDYVGSGPPK	P30086		5.10868	2	1949.94	975.475
	High	YVWLVYEQDRPLK	P30086		3.85517	2	1708.91	854.957
	High	cDEPILSNR	P30086	C1(Carbamidomethyl)	3.28209	2	1103.52	552.263
	High	YREWHHFLVVNMK	P30086		3.01268	4	1758.89	440.478
	High	NRPTSISWDGLDSGK	P30086		2.94529	3	1632.8	544.938
	High	LYEQLSGK	P30086		2.29856	2	937.501	469.254
	High	LYTLVLTDPDAPSRK	P30086		2.2953	3	1688.92	563.646
	High	EWHHFLVVNMK	P30086		2.15032	3	1439.73	480.58
P80188	Neutrophil gelatinase-associated lipocalin OS=Homo sapiens GN=LCN2 PE=1 SV=2 - [NGAL_HUMAN]	60.2042	51.01	3	9	9	22.5737	8.90967
	A2	Sequence	Protein Group Accessions	Modifications	XCorr	Charge	MH+ [Da]	m/z [Da]
	High	VPLQQNFQDNQFQGK	P80188		4.50036	2	1790.89	895.946
	High	ELTSELKENFIR	P80188		3.80074	2	1478.79	739.897
	High	WYVVGLAGNAILR	P80188		3.56553	2	1431.81	716.411
	High	VVSTNYNQHAMVFFK	P80188		3.32368	2	1784.88	892.944
	High	MYATIYELKEDK	P80188		3.26538	2	1503.74	752.371
	High	TFVPGcQPGEFTLGNIK	P80188	C6(Carbamidomethyl)	2.53904	2	1864.93	932.969
	High	MYATIYELK	P80188		2.34449	2	1131.58	566.291
	High	SYPGLTSYLVR	P80188		2.26401	2	1255.67	628.337
	High	cDYWIR	P80188	C1(Carbamidomethyl)	1.764	2	912.404	456.706
P30041	Peroxiredoxin-6 OS=Homo sapiens GN=PRDX6 PE=1 SV=3 - [PRDX6_HUMAN]	59.9825	50	1	11	11	25.0192	6.37939
	A2	Sequence	Protein Group Accessions	Modifications	XCorr	Charge	MH+ [Da]	m/z [Da]
	High	LIALSIDSVEDHLAWSK	P30041		4.90384	2	1897.01	949.011
	High	ELAILLGMLDPAEKDEK	P30041		4.50035	2	1884.99	943.001
	High	DINAYNcEEPTEK	P30041	C7(Carbamidomethyl)	3.66272	2	1582.67	791.838
	High	DGDSVMVLPTIPEEEAK	P30041		3.1987	2	1829.89	915.448
	High	LPFPIIDDR	P30041		2.97544	2	1085.6	543.303
	High	VVFVFGPDK	P30041		2.7246	2	1007.56	504.283
	High	VVFVFGPDKK	P30041		2.49126	2	1135.65	568.329
	High	NFDEILR	P30041		2.33974	2	906.471	453.739
	High	LKLSILYPATTGR	P30041		2.30188	3	1432.86	478.29
	High	DGDSVMVLPTIPEEEAKK	P30041		2.19187	3	1957.98	653.333
	High	VATPVDWK	P30041		2.04128	2	915.493	458.25
D6RD17	Immunoglobulin J chain (Fragment) OS=Homo sapiens GN=IGJ PE=2 SV=1 - [D6RD17_HUMAN]	59.0161	33.54	4	6	6	18.1101	5.60498
	A2	Sequence	Protein Group Accessions	Modifications	XCorr	Charge	MH+ [Da]	m/z [Da]
	High	cYTAVVPLVYGGETK	D6RD17	C1(Carbamidomethyl)	4.36776	2	1656.83	828.917
	High	SSEDPNEDIVER	D6RD17		3.14726	2	1389.61	695.311
	High	IVLVDNK	D6RD17		2.94807	2	800.492	400.749
	High	FVYHLSDLcKK	D6RD17	C9(Carbamidomethyl)	2.69422	2	1409.72	705.365
	High	FVYHLSDLcK	D6RD17	C9(Carbamidomethyl)	2.40023	2	1281.63	641.319
	High	IIVPLNNR	D6RD17		2.17746	2	938.578	469.792
Q7Z794	Keratin, type II cytoskeletal 1b OS=Homo sapiens GN=KRT77 PE=2 SV=3 - [K2C1B_HUMAN]	58.6051	13.49	2	5	8	61.8635	5.98584
	A2	Sequence	Protein Group Accessions	Modifications	XCorr	Charge	MH+ [Da]	m/z [Da]
	High	FLEQQNQVLQTK	P35908;Q7Z794;P04264		4.47862	2	1475.78	738.395
	High	VDTLTGEVNFLK	Q7Z794		3.87137	2	1335.72	668.361
	High	TQYELIAQR	Q7Z794		2.405	2	1121.6	561.301
	High	YEDEINKR	P35908;Q7Z794;P04264;P13647;P02538;P04259;P05787		2.31428	2	1066.52	533.764
	High	TGSENDFVVLKK	Q7Z794		2.10348	2	1336.71	668.859
	High	SmQDVVEDYK	Q7Z794	M2(Oxidation)	2.04103	2	1229.54	615.272
	High	FASFIDK	P35908;Q7Z794;P19013;P13647;P02538;P04259;Q86Y46;P05787		1.95991	2	827.432	414.22
	High	mEIAELNR	Q7Z794	M1(Oxidation)	1.8768	2	991.494	496.251
Q01518-2	Isoform 2 of Adenylyl cyclase-associated protein 1 OS=Homo sapiens GN=CAP1 - [CAP1_HUMAN]	58.3969	27.22	10	12	12	51.7977	8.06006
	A2	Sequence	Protein Group Accessions	Modifications	XCorr	Charge	MH+ [Da]	m/z [Da]
	High	ALLVTASQcQQPAENK	Q01518-2	C9(Carbamidomethyl)	4.12386	2	1757.89	879.446
	High	SGPKPFSAPKPQTSPSPK	Q01518-2		4.09228	3	1837.98	613.331
	High	EMNDAAMFYTNR	Q01518-2		3.71577	2	1462.61	731.809
	High	LGLVFDDVVGIVEIINSK	Q01518-2		3.48514	2	1930.09	965.551
	High	KEPAVLELEGK	Q01518-2		2.9995	3	1212.68	404.9
	High	INSITVDNcK	Q01518-2	C9(Carbamidomethyl)	2.83608	2	1163.58	582.292
	High	LSDLLAPISEQIK	Q01518-2		2.76643	2	1426.82	713.913
	High	INSITVDNcKK	Q01518-2	C9(Carbamidomethyl)	2.43846	2	1291.67	646.341
	High	NSLDcEIVSAK	Q01518-2	C5(Carbamidomethyl)	2.25264	2	1235.6	618.301
	High	TDGcHAYLSK	Q01518-2	C4(Carbamidomethyl)	2.17064	2	1151.52	576.262
	High	EPAVLELEGK	Q01518-2		1.95187	2	1084.59	542.798
	High	cVNTTLQIK	Q01518-2	C1(Carbamidomethyl)	1.89569	2	1076.58	538.793
P01008	Antithrombin-III OS=Homo sapiens GN=SERPINC1 PE=1 SV=1 - [ANT3_HUMAN]	57.2596	30.82	1	12	12	52.5689	6.7124
	A2	Sequence	Protein Group Accessions	Modifications	XCorr	Charge	MH+ [Da]	m/z [Da]
	High	ADGEScSASMMYQEGK	P01008	C6(Carbamidomethyl)	3.87471	2	1750.68	875.842
	High	VAEGTQVLELPFK	P01008		3.83434	2	1430.79	715.899
	High	EQLQDMGLVDLFSPEK	P01008		3.69606	2	1848.9	924.954
	High	FRIEDGFSLK	P01008		3.54903	3	1211.64	404.552
	High	ANRPFLVFIR	P01008		3.25809	3	1232.73	411.581
	High	FATTFYQHLADSK	P01008		3.0375	2	1528.75	764.876
	High	EVPLNTIIFMGR	P01008		2.86678	2	1389.75	695.381
	High	DDLYVSDAFHK	P01008		2.79923	2	1309.6	655.305
	High	TSDQIHFFFAK	P01008		2.69881	3	1340.67	447.56
	High	ATEDEGSEQKIPEATNR	P01008		2.59821	3	1874.87	625.628
	High	FDTISEK	P01008		1.9383	2	839.418	420.212
	High	FSPENTR	P01008		1.64505	2	850.407	425.707
P01620	Ig kappa chain V-III region SIE OS=Homo sapiens PE=1 SV=1 - [KV302_HUMAN]	56.1837	39.45	6	3	3	11.7678	8.48486
	A2	Sequence	Protein Group Accessions	Modifications	XCorr	Charge	MH+ [Da]	m/z [Da]
	High	EIVLTQSPGTLSLSPGER	P01620		5.22172	2	1884.01	942.507
	High	FSGSGSGTDFTLTISR	P01620		3.88141	2	1632.78	816.895
	High	LLIYGASSR	P01620		3.05789	2	979.558	490.283
O95834	Echinoderm microtubule-associated protein-like 2 OS=Homo sapiens GN=EML2 PE=2 SV=1 - [EMAL2_HUMAN]	56.0643	24.96	10	14	14	70.6341	6.31592
	A2	Sequence	Protein Group Accessions	Modifications	XCorr	Charge	MH+ [Da]	m/z [Da]
	High	TVAEGHGDTLYVGTTR	O95834		4.3207	2	1676.82	838.916
	High	LQEVEVPEDFGPVR	O95834		3.70865	2	1613.82	807.413
	High	TKEVIFSVEDGSVK	O95834		3.35798	2	1537.81	769.41
	High	LVHLWSSDSHQPLWSR	O95834		3.01196	3	1947.99	650
	High	SAGFHPSGSVLAVGTVTGR	O95834		2.89351	3	1799.94	600.653
	High	EVIFSVEDGSVK	O95834		2.85593	2	1308.67	654.838
	High	LLASADDFGK	O95834		2.66378	2	1036.53	518.77
	High	AQFVTcGQDK	O95834	C6(Carbamidomethyl)	2.64127	2	1153.53	577.271
	High	VHLFSYPccQPR	O95834	C8(Carbamidomethyl); C9(Carbamidomethyl)	2.62445	3	1563.72	521.912
	High	SHIYFWTLEGGSLSK	O95834		2.51533	3	1724.87	575.629
	High	HYLGHNDDIK	O95834		2.22105	3	1211.58	404.533
	High	IIEDPAR	O95834		1.82418	2	813.45	407.229
	High	QITSADAVR	O95834		1.80156	2	960.514	480.761
	High	VVLWGSDYSK	O95834		1.6378	2	1153.59	577.299
K7EQ48	Glucose-6-phosphate isomerase OS=Homo sapiens GN=GPI PE=2 SV=2 - [K7EQ48_HUMAN]	55.3651	23.84	6	9	9	53.3682	8.67529
	A2	Sequence	Protein Group Accessions	Modifications	XCorr	Charge	MH+ [Da]	m/z [Da]
	High	TLAQLNPESSLFIIASK	K7EQ48		4.78253	2	1832.02	916.515
	High	ILLANFLAQTEALMR	K7EQ48		4.68708	2	1703.95	852.479
	High	VWYVSNIDGTHIAK	K7EQ48		3.82011	2	1602.83	801.918
	High	FAAYFQQGDMESNGK	K7EQ48		3.46108	2	1692.73	846.869
	High	HFVALSTNTTK	K7EQ48		2.89119	2	1218.65	609.826
	High	SNTPILVDGKDVMPEVNK	K7EQ48		2.83432	3	1956.02	652.677
	High	EWFLQAAK	K7EQ48		1.81514	2	992.523	496.765
	High	INYTEGR	K7EQ48		1.72493	2	852.425	426.716
	High	AVLHVALR	K7EQ48		1.44235	2	878.559	439.783
P31946-2	Isoform Short of 14-3-3 protein beta/alpha OS=Homo sapiens GN=YWHAB - [1433B_HUMAN]	55.1054	32.79	4	3	9	27.8327	4.83057
	A2	Sequence	Protein Group Accessions	Modifications	XCorr	Charge	MH+ [Da]	m/z [Da]
	High	AVTEQGHELSNEER	P31946-2		4.01084	2	1598.74	799.876
	High	DSTLIMQLLR	P31946-2;P62258;Q04917;P61981;P27348;P63104;P31947-2		3.48964	2	1189.66	595.333
	High	YLSEVASGDNK	P31946-2		2.96062	2	1182.56	591.786
	High	KEMQPTHPIR	P31946-2;P27348;P63104		2.94713	3	1236.66	412.891
	High	DSTLImQLLR	P31946-2;P62258;Q04917;P61981;P27348;P63104;P31947-2	M6(Oxidation)	2.8239	2	1205.66	603.334
	High	VISSIEQK	P31946-2;Q04917;P61981;P27348;P31947-2		2.58883	2	903.517	452.262
	High	NLLSVAYK	P31946-2;P62258;Q04917;P61981;P27348;P63104;P31947-2		2.23739	2	907.523	454.265
	High	EMQPTHPIR	P31946-2;P27348;P63104		2.07341	2	1108.56	554.782
	High	LAEQAER	P31946-2;P62258;Q04917;P61981;P27348;P63104;P31947-2		2.0304	2	816.425	408.716
	High	YLIPNATQPESK	P31946-2		1.97923	2	1360.71	680.859
G5EA52	Protein disulfide isomerase family A, member 3, isoform CRA_b OS=Homo sapiens GN=PDIA3 PE=2 SV=1 - [G5EA52_HUMAN]	54.6155	32.58	2	9	14	54.9289	6.85889
	A2	Sequence	Protein Group Accessions	Modifications	XCorr	Charge	MH+ [Da]	m/z [Da]
	High	VVVAENFDEIVNNENK	G5EA52		3.77164	2	1832.9	916.954
	High	MDATANDVPSPYEVR	G5EA52		3.37314	2	1664.76	832.883
	High	ELSDFISYLQR	G5EA52		3.14093	2	1370.69	685.849
	High	IFRDGEEAGAYDGPR	G5EA52;H7BZJ3		3.02909	3	1652.77	551.595
	High	GFPTIYFSPANK	G5EA52		2.69303	2	1341.69	671.347
	High	FLQDYFDGNLKR	G5EA52		2.46732	2	1515.76	758.382
	High	VDcTANTNTcNK	G5EA52;H7BZJ3	C3(Carbamidomethyl); C10(Carbamidomethyl)	2.43205	2	1397.58	699.294
	High	YGVSGYPTLK	G5EA52;H7BZJ3		2.33999	2	1084.57	542.788
	High	DGEEAGAYDGPR	G5EA52;H7BZJ3		2.30796	2	1236.51	618.76
	High	TADGIVSHLK	G5EA52		2.30458	2	1040.58	520.792
	High	LAPEYEAAATR	G5EA52;H7BZJ3		2.26766	2	1191.6	596.304
	High	LSKDPNIVIAK	G5EA52		2.20176	2	1197.72	599.366
	High	EATNPPVIQEEKPK	G5EA52		2.11613	2	1579.83	790.421
	High	FVMQEEFSR	G5EA52		2.02223	2	1172.54	586.774
P40925-2	Isoform 2 of Malate dehydrogenase, cytoplasmic OS=Homo sapiens GN=MDH1 - [MDHC_HUMAN]	52.8419	36.33	6	7	7	27.008	9.11475
	A2	Sequence	Protein Group Accessions	Modifications	XCorr	Charge	MH+ [Da]	m/z [Da]
	High	VIVVGNPANTNcLTASK	P40925-2	C12(Carbamidomethyl)	4.59609	2	1757.92	879.463
	High	EVGVYEALKDDSWLK	P40925-2		3.66957	2	1751.88	876.446
	High	ELTEEKESAFEFLSSA	P40925-2		3.50588	2	1816.84	908.925
	High	GEFVTTVQQR	P40925-2		3.08163	2	1164.6	582.804
	High	FVEGLPINDFSR	P40925-2		2.81351	2	1393.71	697.358
	High	LGVTANDVK	P40925-2		2.80264	2	916.511	458.759
	High	KLSSAMSAAK	P40925-2		1.74961	2	993.543	497.275
P09467	Fructose-1,6-bisphosphatase 1 OS=Homo sapiens GN=FBP1 PE=1 SV=5 - [F16P1_HUMAN]	52.0255	30.77	2	8	9	36.8188	6.99072
	A2	Sequence	Protein Group Accessions	Modifications	XCorr	Charge	MH+ [Da]	m/z [Da]
	High	APVILGSPDDVLEFLK	P09467		4.58823	2	1712.94	856.972
	High	EAVLDVIPTDIHQR	P09467		4.15197	2	1605.86	803.433
	High	LLYEcNPMAYVMEK	P09467	C5(Carbamidomethyl)	3.52698	2	1760.81	880.909
	High	TLVYGGIFLYPANK	P09467		3.50565	2	1555.85	778.428
	High	DFDPAVTEYIQR	P09467		3.19391	2	1453.69	727.349
	High	STDEPSEKDALQPGR	P09467		3.18418	3	1629.77	543.929
	High	KSTDEPSEKDALQPGR	P09467		3.10258	3	1757.86	586.626
	High	YVGSMVADVHR	P09467;O00757		2.15144	2	1233.61	617.307
	High	FVMEEGR	P09467		1.74786	2	867.406	434.206
P01610	Ig kappa chain V-I region WEA OS=Homo sapiens PE=1 SV=1 - [KV118_HUMAN]	51.8693	30.56	1	2	2	11.8328	8.90967
	A2	Sequence	Protein Group Accessions	Modifications	XCorr	Charge	MH+ [Da]	m/z [Da]
	High	DIQmTQSPSSLSASVGDR	P01610	M4(Oxidation)	5.53509	2	1894.88	947.945
	High	DIQMTQSPSSLSASVGDR	P01610		4.83755	2	1878.89	939.947
	High	LIYGATSLQSGVPSR	P01610		2.14537	2	1548.84	774.923
P01036	Cystatin-S OS=Homo sapiens GN=CST4 PE=1 SV=3 - [CYTS_HUMAN]	51.8366	46.1	2	6	6	16.204	5.021
	A2	Sequence	Protein Group Accessions	Modifications	XCorr	Charge	MH+ [Da]	m/z [Da]
	High	QLcSFEIYEVPWEDR	P01036	C3(Carbamidomethyl)	4.42234	2	1970.89	985.95
	High	EQTFGGVNYFFDVEVGR	P01036		3.85073	2	1963.93	982.469
	High	ALHFAISEYNK	P01036		3.118	2	1292.66	646.834
	High	RPLQVLR	P01036		2.6307	2	881.57	441.289
	High	MSLVNSR	P01036		2.22403	2	806.419	403.713
	High	ATEDEYYR	P01036		2.13348	2	1046.45	523.726
	High	mSLVNSR	P01036	M1(Oxidation)	1.92543	2	822.417	411.712
Q96KP4	Cytosolic non-specific dipeptidase OS=Homo sapiens GN=CNDP2 PE=1 SV=2 - [CNDP2_HUMAN]	51.6472	24.84	12	10	10	52.8449	5.97314
	A2	Sequence	Protein Group Accessions	Modifications	XCorr	Charge	MH+ [Da]	m/z [Da]
	High	LPDGSEIPLPPILLGR	Q96KP4		3.50391	2	1686.98	843.992
	High	QKLPDGSEIPLPPILLGR	Q96KP4		3.49582	3	1943.14	648.385
	High	EGGSIPVTLTFQEATGK	Q96KP4		3.1258	2	1734.89	867.947
	High	QLGGSVELVDIGK	Q96KP4		2.50113	2	1314.72	657.866
	High	YPSLSLHGIEGAFSGSGAK	Q96KP4		2.49308	3	1877.95	626.653
	High	TVFGVEPDLTR	Q96KP4		2.49106	2	1233.65	617.329
	High	MLAAYLYEVSQLKD	Q96KP4		2.45495	2	1643.84	822.425
	High	TGQEIPVNVR	Q96KP4		2.38688	2	1112.6	556.806
	High	YNYIEGTK	Q96KP4		2.04981	2	987.482	494.245
	High	YIDENQDR	Q96KP4		1.61302	2	1052.46	526.736
P08758	Annexin A5 OS=Homo sapiens GN=ANXA5 PE=1 SV=2 - [ANXA5_HUMAN]	51.4113	31.25	4	11	11	35.9144	5.04639
	A2	Sequence	Protein Group Accessions	Modifications	XCorr	Charge	MH+ [Da]	m/z [Da]
	High	GLGTDEESILTLLTSR	P08758		4.74097	2	1704.9	852.953
	High	WGTDEEKFITIFGTR	P08758		3.17326	3	1799.89	600.636
	High	VLTEIIASR	P08758		3.06355	2	1001.6	501.303
	High	NFATSLYSMIK	P08758		3.0087	2	1274.64	637.824
	High	GTVTDFPGFDER	P08758		2.7688	2	1340.61	670.811
	High	GAGTDDHTLIR	P08758		2.5585	2	1155.58	578.293
	High	LYDAYELK	P08758		2.29767	2	1014.51	507.76
	High	ALLLLcGEDD	P08758	C6(Carbamidomethyl)	2.26513	2	1118.54	559.775
	High	FITIFGTR	P08758		2.24456	2	954.541	477.774
	High	WGTDEEK	P08758		1.87478	2	864.379	432.693
	High	QEISAAFK	P08758		1.76428	2	893.473	447.24
P09525	Annexin A4 OS=Homo sapiens GN=ANXA4 PE=1 SV=4 - [ANXA4_HUMAN]	51.3439	34.48	3	9	9	35.8601	6.12549
	A2	Sequence	Protein Group Accessions	Modifications	XCorr	Charge	MH+ [Da]	m/z [Da]
	High	GLGTDEDAIISVLAYR	P09525		4.99269	2	1692.88	846.941
	High	SETSGSFEDALLAIVK	P09525		4.82504	2	1666.85	833.931
	High	AASGFNAMEDAQTLR	P09525		4.54076	2	1581.73	791.37
	High	GAGTDEGcLIEILASR	P09525	C8(Carbamidomethyl)	4.49629	2	1661.82	831.412
	High	AASGFNAmEDAQTLR	P09525	M8(Oxidation)	3.55752	2	1597.72	799.362
	High	VLVSLSAGGR	P09525		2.71158	2	958.567	479.787
	High	SDTSFMFQR	P09525		2.65584	2	1118.49	559.751
	High	AEIDMLDIR	P09525		2.60704	2	1075.55	538.277
	High	GLGTDDNTLIR	P09525		2.30843	2	1174.61	587.809
	High	FLTVLcSR	P09525	C6(Carbamidomethyl)	2.08047	2	995.537	498.272
B4DVE7	Annexin OS=Homo sapiens GN=ANXA11 PE=2 SV=1 - [B4DVE7_HUMAN]	51.0195	29.03	3	12	12	51.2096	7.66455
	A2	Sequence	Protein Group Accessions	Modifications	XCorr	Charge	MH+ [Da]	m/z [Da]
	High	EMSGDLEEGMLAVVK	B4DVE7		4.21216	2	1607.77	804.387
	High	GFGTDEQAIIDcLGSR	B4DVE7	C12(Carbamidomethyl)	4.19866	2	1738.81	869.91
	High	GVGTDEAcLIEILASR	B4DVE7	C8(Carbamidomethyl)	4.05142	2	1703.86	852.432
	High	SLYHDISGDTSGDYRK	B4DVE7		3.62187	3	1813.84	605.285
	High	AHLVAVFNEYQR	B4DVE7		3.57793	2	1446.75	723.88
	High	TPVLFDIYEIK	B4DVE7		3.05702	2	1337.73	669.37
	High	SLYHDISGDTSGDYR	B4DVE7		2.98065	2	1685.74	843.375
	High	GTITDAPGFDPLR	B4DVE7		2.87251	2	1359.69	680.349
	High	SETDLLDIR	B4DVE7		2.70158	2	1061.55	531.277
	High	FNAVLcSR	B4DVE7	C6(Carbamidomethyl)	2.57184	2	966.48	483.744
	High	DAQELYAAGENR	B4DVE7		2.35226	2	1336.61	668.81
	High	NTPAFFAER	B4DVE7		1.10496	2	1052.52	526.762
P09960	Leukotriene A-4 hydrolase OS=Homo sapiens GN=LTA4H PE=1 SV=2 - [LKHA4_HUMAN]	50.3343	20.62	4	10	10	69.2412	6.17627
	A2	Sequence	Protein Group Accessions	Modifications	XCorr	Charge	MH+ [Da]	m/z [Da]
	High	MQEVYNFNAINNSEIR	P09960		4.98237	2	1941.92	971.463
	High	TLTGTAALTVQSQEDNLR	P09960		4.41843	2	1917.99	959.497
	High	SAYEFSETESMLK	P09960		3.54181	2	1521.67	761.341
	High	EDDLNSFNATDLK	P09960		3.33238	2	1481.67	741.34
	High	SSALQWLTPEQTSGK	P09960		2.92532	2	1632.83	816.918
	High	ELVALMSAIR	P09960		2.91133	2	1102.63	551.82
	High	WEDAIPLALK	P09960		2.62932	2	1155.64	578.325
	High	GSPMEISLPIALSK	P09960		2.53158	2	1442.79	721.899
	High	TFGETHPFTK	P09960		2.52591	2	1164.57	582.788
	High	TLVWSEK	P09960		1.61862	2	862.468	431.738
P36952	Serpin B5 OS=Homo sapiens GN=SERPINB5 PE=1 SV=2 - [SPB5_HUMAN]	50.295	31.2	3	10	10	42.0734	6.04932
	A2	Sequence	Protein Group Accessions	Modifications	XCorr	Charge	MH+ [Da]	m/z [Da]
	High	HIFSEDTSDFSGMSETK	P36952		4.40363	2	1917.82	959.415
	High	GDTANEIGQVLHFENVK	P36952		4.22916	2	1870.93	935.969
	High	ILVVNAAYFVGK	P36952		4.13374	2	1293.75	647.381
	High	IIELPFQNK	P36952		2.65586	2	1101.63	551.319
	High	GVALSNVIHK	P36952		2.64359	2	1037.61	519.31
	High	DVPFGFQTVTSDVNK	P36952		2.62947	2	1653.81	827.407
	High	AcLENLGLK	P36952	C2(Carbamidomethyl)	2.54659	2	1017.54	509.275
	High	DVEDESTGLEK	P36952		2.33749	2	1221.55	611.28
	High	HLSMFILLPK	P36952		2.0277	2	1198.7	599.855
	High	NIIFFGK	P36952		1.34722	2	838.482	419.745
P18669	Phosphoglycerate mutase 1 OS=Homo sapiens GN=PGAM1 PE=1 SV=2 - [PGAM1_HUMAN]	50.102	35.83	3	8	8	28.7858	7.18115
	A2	Sequence	Protein Group Accessions	Modifications	XCorr	Charge	MH+ [Da]	m/z [Da]
	High	FSGWYDADLSPAGHEEAK	P18669		3.94631	2	1979.88	990.442
	High	YADLTEDQLPScESLK	P18669	C12(Carbamidomethyl)	3.72472	2	1868.86	934.935
	High	ALPFWNEEIVPQIK	P18669		3.48184	2	1683.92	842.463
	High	KAMEAVAAQGK	P18669		3.16746	2	1103.59	552.298
	High	VLIAAHGNSLR	P18669		3.01126	2	1150.67	575.839
	High	HGESAWNLENR	P18669		2.94515	2	1312.61	656.806
	High	AMEAVAAQGK	P18669		2.18138	2	975.495	488.251
	High	HYGGLTGLNK	P18669		1.7713	2	1059.56	530.283
P01597	Ig kappa chain V-I region DEE OS=Homo sapiens PE=1 SV=1 - [KV105_HUMAN]	50.0228	26.85	1	1	2	11.6538	9.36377
	A2	Sequence	Protein Group Accessions	Modifications	XCorr	Charge	MH+ [Da]	m/z [Da]
	High	BIZmTQSPSSLSASVGDR	P01597	M4(Oxidation)	4.27587	2	1894.89	947.951
	High	BIZMTQSPSSLSASVGDR	P01597		4.00949	2	1878.89	939.95
	High	YLNWYQQKPGK	P01597		1.93399	3	1424.73	475.583
P27348	14-3-3 protein theta OS=Homo sapiens GN=YWHAQ PE=1 SV=1 - [1433T_HUMAN]	49.9607	26.94	2	2	8	27.7468	4.77979
	A2	Sequence	Protein Group Accessions	Modifications	XCorr	Charge	MH+ [Da]	m/z [Da]
	High	AVTEQGAELSNEER	P27348		4.10232	2	1532.72	766.865
	High	DSTLIMQLLR	P31946-2;P62258;Q04917;P61981;P27348;P63104;P31947-2		3.48964	2	1189.66	595.333
	High	KEMQPTHPIR	P31946-2;P27348;P63104		2.94713	3	1236.66	412.891
	High	DSTLImQLLR	P31946-2;P62258;Q04917;P61981;P27348;P63104;P31947-2	M6(Oxidation)	2.8239	2	1205.66	603.334
	High	VISSIEQK	P31946-2;Q04917;P61981;P27348;P31947-2		2.58883	2	903.517	452.262
	High	NLLSVAYK	P31946-2;P62258;Q04917;P61981;P27348;P63104;P31947-2		2.23739	2	907.523	454.265
	High	YDDMATcMK	P27348	C7(Carbamidomethyl)	2.19489	2	1134.43	567.717
	High	EMQPTHPIR	P31946-2;P27348;P63104		2.07341	2	1108.56	554.782
	High	LAEQAER	P31946-2;P62258;Q04917;P61981;P27348;P63104;P31947-2		2.0304	2	816.425	408.716
K7ERE3	Keratin, type I cytoskeletal 13 OS=Homo sapiens GN=KRT13 PE=2 SV=1 - [K7ERE3_HUMAN]	49.7964	20	7	3	10	45.2322	4.80518
	A2	Sequence	Protein Group Accessions	Modifications	XCorr	Charge	MH+ [Da]	m/z [Da]
	High	EVSTNTAMIQTSK	K7ERE3		3.98855	2	1409.68	705.345
	High	TRLEQEIATYR	K7ERE3;P02533;P08779;Q04695		3.5269	2	1379.73	690.368
	High	ALEEANADLEVK	K7ERE3;P02533;P08779		3.41397	2	1301.66	651.334
	High	QSVEADINGLR	P13645;K7ERE3		2.79286	2	1201.62	601.313
	High	LKYENELALR	K7ERE3		2.76497	3	1248.7	416.904
	High	VILEIDNAR	K7ERE3		2.68237	2	1042.59	521.797
	High	LEQEIATYR	K7ERE3;P02533;P08779;Q04695;P08727		2.61681	2	1122.58	561.793
	High	ITMQNLNDR	K7ERE3;P08727		2.35321	2	1104.55	552.777
	High	QSVEADINGLRR	P13645;K7ERE3		2.19418	2	1357.72	679.363
	High	LAADDFR	P13645;K7ERE3;P02533;P08779;Q04695;P08727		1.87205	2	807.4	404.204
P14550	Alcohol dehydrogenase [NADP(+)] OS=Homo sapiens GN=AKR1A1 PE=1 SV=3 - [AK1A1_HUMAN]	48.8052	42.15	2	13	13	36.5499	6.78564
	A2	Sequence	Protein Group Accessions	Modifications	XCorr	Charge	MH+ [Da]	m/z [Da]
	High	GLVQALGLSNFNSR	P14550		4.21848	2	1475.8	738.402
	High	GLEVTAYSPLGSSDR	P14550		3.49707	2	1551.77	776.388
	High	NADGTIcYDSTHYK	P14550	C7(Carbamidomethyl)	3.43515	2	1644.69	822.851
	High	QIDDILSVASVR	P14550		2.90482	2	1315.72	658.365
	High	YALSVGYR	P14550		2.84772	2	928.49	464.748
	High	VFDFTFSPEEMK	P14550		2.69091	2	1476.67	738.84
	High	AVPREELFVTSK	P14550		2.66252	2	1375.76	688.382
	High	DAGHPLYPFNDPY	P14550		2.44664	2	1505.67	753.337
	High	MPLIGLGTWK	P14550		2.30974	2	1115.63	558.319
	High	SPAQILLR	P14550		2.24263	2	897.553	449.28
	High	YIVPMLTVDGK	P14550		2.1311	2	1235.67	618.34
	High	ALEALVAK	P14550		1.95931	2	814.503	407.755
	High	EELFVTSK	P14550		1.60933	2	952.498	476.753
P02675	Fibrinogen beta chain OS=Homo sapiens GN=FGB PE=1 SV=2 - [FIBB_HUMAN]	48.6582	22.2	2	8	8	55.8923	8.26514
	A2	Sequence	Protein Group Accessions	Modifications	XCorr	Charge	MH+ [Da]	m/z [Da]
	High	DNENVVNEYSSELEK	P02675		4.2895	2	1768.78	884.896
	High	TPcTVScNIPVVSGK	P02675	C3(Carbamidomethyl); C7(Carbamidomethyl)	4.23908	2	1618.79	809.9
	High	MGPTELLIEMEDWK	P02675		4.06909	2	1691.81	846.409
	High	AHYGGFTVQNEANK	P02675		3.9763	2	1535.73	768.366
	High	NYcGLPGEYWLGNDK	P02675	C3(Carbamidomethyl)	3.49643	2	1785.79	893.399
	High	EEAPSLRPAPPPISGGGYR	P02675		2.79232	3	1951	651.006
	High	EDGGGWWYNR	P02675		2.01885	2	1239.52	620.263
	High	YQISVNK	P02675		1.88515	2	851.465	426.236
P50395	Rab GDP dissociation inhibitor beta OS=Homo sapiens GN=GDI2 PE=1 SV=2 - [GDIB_HUMAN]	48.4647	30.11	7	9	11	50.6309	6.46826
	A2	Sequence	Protein Group Accessions	Modifications	XCorr	Charge	MH+ [Da]	m/z [Da]
	High	TDDYLDQPcYETINR	P50395	C9(Carbamidomethyl)	4.92291	2	1902.82	951.912
	High	VPSTEAEALASSLMGLFEK	P50395		4.47886	2	1980	990.505
	High	TYDATTHFETTcDDIK	P50395	C12(Carbamidomethyl)	3.84597	2	1917.82	959.413
	High	YIAIVSTTVETK	P50395		3.36267	2	1324.74	662.873
	High	FVSISDLLVPK	P50395		3.34863	2	1217.71	609.361
	High	MLLYTEVTR	P31150;P50395		2.30358	2	1125.6	563.304
	High	FKIPGSPPESMGR	P50395		2.27335	3	1402.72	468.244
	High	FLVYVANFDEKDPR	P50395		2.20149	3	1712.87	571.627
	High	TFEGIDPK	P50395		1.81508	2	906.457	453.732
	High	VTEGSFVYK	P50395		1.7947	2	1029.53	515.267
	High	LYSESLAR	P31150;P50395		1.53791	2	938.497	469.752
P08727	Keratin, type I cytoskeletal 19 OS=Homo sapiens GN=KRT19 PE=1 SV=4 - [K1C19_HUMAN]	48.2336	23.75	4	4	11	44.0791	5.13525
	A2	Sequence	Protein Group Accessions	Modifications	XCorr	Charge	MH+ [Da]	m/z [Da]
	High	TKFETEQALR	Q04695;P08727		3.23891	2	1222.64	611.824
	High	SRLEQEIATYR	P08727		3.14003	2	1365.71	683.36
	High	VLDELTLAR	P02533;P08779;Q04695;P08727		3.03643	2	1029.6	515.301
	High	AALEDTLAETEAR	P08727		2.73977	2	1389.69	695.349
	High	LEQEIATYR	K7ERE3;P02533;P08779;Q04695;P08727		2.61681	2	1122.58	561.793
	High	NHEEEISTLR	P08727		2.57749	2	1227.6	614.303
	High	LASYLDKVR	P13645;P02533;P08779;Q04695;P08727		2.54424	2	1064.61	532.808
	High	QSSATSSFGGLGGGSVR	P08727		2.48419	2	1554.75	777.879
	High	LTMQNLNDR	K7ERE3;P08727		2.35321	2	1104.55	552.777
	High	LASYLDK	P13645;P02533;P08779;Q04695;P08727;P35527		2.07872	2	809.443	405.225
	High	LAADDFR	P13645;K7ERE3;P02533;P08779;Q04695;P08727		1.87205	2	807.4	404.204
Q14624-4	Isoform 4 of Inter-alpha-trypsin inhibitor heavy chain H4 OS=Homo sapiens GN=ITIH4 - [ITIH4_HUMAN]	47.9285	16.33	7	13	13	93.793	6.50732
	A2	Sequence	Protein Group Accessions	Modifications	XCorr	Charge	MH+ [Da]	m/z [Da]
	High	AEAQAQYSAAVAK	Q14624-4		4.64238	2	1307.66	654.332
	High	NPLVWVHASPEHVVVTR	Q14624-4		4.29162	3	1940.05	647.355
	High	EKAEAQAQYSAAVAK	Q14624-4		4.10557	2	1564.8	782.903
	High	ANTVQEATFQMELPK	Q14624-4		3.83204	2	1706.84	853.924
	High	FKPTLSQQQK	Q14624-4		3.30285	3	1204.67	402.228
	High	GPDVLTATVSGK	Q14624-4		3.01384	2	1144.62	572.816
	High	LGVYELLLK	Q14624-4		2.97485	2	1047.65	524.327
	High	NMEQFQVSVSVAPNAK	Q14624-4		2.6913	2	1748.86	874.936
	High	GSEMVVAGK	Q14624-4		2.396	2	877.447	439.227
	High	LALDNGGLAR	Q14624-4		2.01888	2	999.559	500.283
	High	ILDDLSPR	Q14624-4		1.91708	2	928.512	464.76
	High	YIFHNFMER	Q14624-4		1.6554	3	1256.59	419.534
	High	NVVFVIDK	Q14624-4		1.57035	2	933.542	467.275
P00966	Argininosuccinate synthase OS=Homo sapiens GN=ASS1 PE=1 SV=2 - [ASSY_HUMAN]	46.6049	24.76	4	13	13	46.501	8.01611
	A2	Sequence	Protein Group Accessions	Modifications	XCorr	Charge	MH+ [Da]	m/z [Da]
	High	FELScYSLAPQIK	P00966	C5(Carbamidomethyl)	4.22188	2	1555.78	778.395
	High	APNTPDILEIEFKK	P00966		3.48685	3	1614.88	538.964
	High	APNTPDILEIEFK	P00966		3.16077	2	1486.78	743.893
	High	YLLGTSLAR	P00966		2.80709	2	993.574	497.291
	High	GRNDLMEYAK	P00966		2.47165	2	1196.57	598.79
	High	KQVEIAQR	P00966		2.37471	2	971.567	486.287
	High	VFIEDVSR	P00966		2.19867	2	964.512	482.76
	High	MPEFYNR	P00966		2.08161	2	956.431	478.719
	High	QHGIPIPVTPK	P00966		2.0662	2	1186.69	593.85
	High	GQVYILGR	P00966		1.8792	2	905.523	453.265
	High	IDIVENR	P00966		1.83913	2	858.47	429.739
	High	EDFEEAR	P00966		1.62295	2	895.379	448.193
	High	NDLMEYAK	P00966		1.60684	2	983.453	492.23
P02749	Beta-2-glycoprotein 1 OS=Homo sapiens GN=APOH PE=1 SV=3 - [APOH_HUMAN]	46.5291	25.51	4	8	8	38.2727	7.97217
	A2	Sequence	Protein Group Accessions	Modifications	XCorr	Charge	MH+ [Da]	m/z [Da]
	High	FIcPLTGLWPINTLK	P02749	C3(Carbamidomethyl)	3.63855	2	1772.99	887
	High	TFYEPGEEITYScK	P02749	C13(Carbamidomethyl)	3.51869	2	1723.75	862.38
	High	VcPFAGILENGAVR	P02749	C2(Carbamidomethyl)	3.43834	2	1502.78	751.892
	High	TcPKPDDLPFSTVVPLK	P02749	C2(Carbamidomethyl)	3.13493	2	1914	957.505
	High	KATVVYQGER	P02749		2.95588	2	1150.62	575.815
	High	ATVVYQGER	P02749		2.9185	2	1022.53	511.769
	High	TDASDVKPc	P02749	C9(Carbamidomethyl)	2.79031	2	992.439	496.723
	High	EHSSLAFWK	P02749		1.98464	2	1104.55	552.778
P16152	Carbonyl reductase [NADPH] 1 OS=Homo sapiens GN=CBR1 PE=1 SV=3 - [CBR1_HUMAN]	46.1083	28.16	4	5	6	30.3559	8.32373
	A2	Sequence	Protein Group Accessions	Modifications	XCorr	Charge	MH+ [Da]	m/z [Da]
	High	GQAAVQQLQAEGLSPR	P16152;O75828		5.45805	2	1652.87	826.938
	High	SETITEEELVGLMNK	P16152		3.96733	2	1692.84	846.925
	High	LFSGDVVLTAR	P16152		3.18258	2	1177.66	589.334
	High	DVcTELLPLIKPQGR	P16152	C3(Carbamidomethyl)	2.77454	3	1738.96	580.323
	High	ILLNAccPGWVR	P16152	C6(Carbamidomethyl); C7(Carbamidomethyl)	2.32689	2	1458.73	729.868
	High	ScSPELQQK	P16152	C2(Carbamidomethyl)	1.96335	2	1076.51	538.757
P08238	Heat shock protein HSP 90-beta OS=Homo sapiens GN=HSP90AB1 PE=1 SV=4 - [HS90B_HUMAN]	45.8155	19.34	5	5	12	83.2121	5.03369
	A2	Sequence	Protein Group Accessions	Modifications	XCorr	Charge	MH+ [Da]	m/z [Da]
	High	GVVDSEDLPLNISR	P07900;P08238		4.53682	2	1513.79	757.397
	High	NPDDITQEEYGEFYK	P08238		4.48587	2	1847.8	924.402
	High	TLTLVDTGIGMTK	P07900;P08238		3.47032	2	1349.73	675.37
	High	SLTNDWEDHLAVK	P07900;P08238		3.43581	2	1527.74	764.376
	High	ADLINNLGTIAK	P08238;P07900		3.19333	2	1242.71	621.857
	High	YIDQEELNK	P08238;P07900		3.02113	2	1151.56	576.284
	High	HSQFIGYPITLYLEK	P08238		2.58998	3	1808.96	603.658
	High	EDQTEYLEER	P08238;P07900		2.45246	2	1311.57	656.289
	High	HFSVEGQLEFR	P08238;P07900		2.2009	3	1348.67	450.227
	High	SIYYITGESK	P08238		2.19469	2	1160.58	580.795
	High	ALLFIPR	P08238		1.70674	2	829.531	415.269
	High	EQVANSAFVER	P08238		1.41224	2	1249.62	625.312
E9PLK3	Puromycin-sensitive aminopeptidase OS=Homo sapiens GN=NPEPPS PE=2 SV=1 - [E9PLK3_HUMAN]	45.3555	14.75	11	11	11	102.922	5.60498
	A2	Sequence	Protein Group Accessions	Modifications	XCorr	Charge	MH+ [Da]	m/z [Da]
	High	VTLSFPSTLQTGTGTLK	E9PLK3		3.71839	2	1750.96	875.984
	High	KPYPDDENLVEVK	E9PLK3		3.56133	2	1545.78	773.393
	High	LGWDPKPGEGHLDALLR	E9PLK3		3.47062	3	1874	625.337
	High	YAAVTQFEATDAR	E9PLK3		3.06778	2	1442.69	721.849
	High	VALSNMNVIDR	E9PLK3		2.8658	2	1231.65	616.326
	High	SKYTTPSGEVR	E9PLK3		2.66654	2	1224.62	612.815
	High	LNLGTVGFYR	E9PLK3		2.6017	2	1139.62	570.314
	High	SPVYLTVLK	E9PLK3		2.52782	2	1019.61	510.31
	High	TQYSSAMLESLLPGIR	E9PLK3		2.43644	2	1765.92	883.463
	High	FALEVAAK	E9PLK3		2.07546	2	848.489	424.748
	High	LSVEGFAVDK	E9PLK3		1.72457	2	1064.56	532.785
P06331	Ig heavy chain V-II region ARH-77 OS=Homo sapiens PE=4 SV=1 - [HV209_HUMAN]	45.2917	17.12	1	2	2	16.2181	8.27979
[truncated: 1,819 more rows]

## Sheet: ALZ_14_Orbi_Homo_Sheet1
Accession	Description	Score	Coverage	# Proteins	# Unique Peptides	# Peptides	MW [kDa]	calc. pI
P04264	Keratin, type II cytoskeletal 1 OS=Homo sapiens GN=KRT1 PE=1 SV=6 - [K2C1_HUMAN]	481.182	41.46	2	25	31	65.999	8.11865
	A2	Sequence	Protein Group Accessions	Modifications	XCorr	Charge	MH+ [Da]	m/z [Da]
	High	FSScGGGGGSFGAGGGFGSR	P04264	C4(Carbamidomethyl)	4.85277	2	1765.75	883.379
	High	NKLNDLEDALQQAK	P04264		4.51246	3	1599.84	533.953
	High	SGGGFSSGSAGIINYQR	P04264		4.4968	2	1657.8	829.406
	High	FLEQQNQVLQTK	P35908;Q7Z794;P04264		4.29193	2	1475.79	738.401
	High	SKAEAESLYQSK	P04264		4.26187	2	1340.68	670.843
	High	QISNLQQSISDAEQR	P04264		4.24321	2	1716.86	858.935
	High	LNDLEDALQQAK	P04264		4.22497	2	1357.7	679.356
	High	SLDLDSIIAEVK	P04264		4.07801	2	1302.72	651.866
	High	YEELQITAGR	P04264		3.91568	2	1179.61	590.308
	High	TNAENEFVTIKK	P04264		3.77244	2	1393.73	697.371
	High	SLNNQFASFIDK	P04264		3.68647	2	1383.7	692.353
	High	NMQDMVEDYR	P04264		3.56273	2	1300.54	650.773
	High	TNAENEFVTIK	P04264		3.51325	2	1265.65	633.327
	High	WELLQQVDTSTR	P04264		3.51122	2	1475.76	738.383
	High	AEAESLYQSK	P04264		3.38702	2	1125.55	563.278
	High	KDVDGAYMTK	P04264		3.28472	2	1127.55	564.277
	High	NKYEDEINKR	P04264;P13647;P02538;P48668		3.27944	3	1308.66	436.892
	High	NMQDmVEDYR	P04264	M5(Oxidation)	3.25335	2	1316.53	658.77
	High	DYQELMNTK	P04264		3.06224	2	1141.53	571.268
	High	GSGGGSSGGSIGGR	P04264		3.00581	2	1092.51	546.758
	High	IEISELNR	P35908;P04264		2.9995	2	973.538	487.273
	High	TLLEGEESR	P04264		2.89381	2	1033.52	517.265
	High	AQYEDIAQK	P04264		2.88701	2	1065.53	533.267
	High	DYQELmNTK	P04264	M6(Oxidation)	2.88356	2	1157.52	579.264
	High	NmQDmVEDYR	P04264	M2(Oxidation); M5(Oxidation)	2.86426	2	1332.53	666.768
	High	LRSEIDNVKK	P04264		2.83147	3	1201.7	401.237
	High	LALDLEIATYR	P04264;F5H8K9;Q6KB66-2		2.79543	2	1277.71	639.36
	High	DVDGAYmTK	P04264	M7(Oxidation)	2.7001	2	1015.45	508.227
	High	DVDGAYMTK	P04264		2.60493	2	999.452	500.23
	High	NKYEDEINK	P04264;P13647;P02538;P48668		2.54107	2	1152.56	576.782
	High	SLVNLGGSK	P04264		2.43335	2	874.505	437.756
	High	LLRDYQELMNTK	P04264		2.36998	3	1523.8	508.605
	High	LLRDYQELmNTK	P04264	M9(Oxidation)	2.32052	3	1539.79	513.936
	High	SEIDNVKK	P04264		2.10729	2	932.51	466.759
	High	YEDEINKR	P35908;Q7Z794;P04264;P13647;P02538;P48668		2.03113	2	1066.52	533.764
	High	SISISVAR	P04264		1.8417	2	832.493	416.75
E7EQB2	Kaliocin-1 (Fragment) OS=Homo sapiens GN=LTF PE=2 SV=1 - [E7EQB2_HUMAN]	427.224	49.71	6	35	35	76.5769	8.01611
	A2	Sequence	Protein Group Accessions	Modifications	XCorr	Charge	MH+ [Da]	m/z [Da]
	High	YLGPQYVAGITNLK	E7EQB2		4.51486	2	1536.85	768.93
	High	GEADAMSLDGGYVYTAGK	E7EQB2		4.47766	2	1804.81	902.91
	High	KGGSFQLNELQGLK	E7EQB2		4.44532	2	1518.84	759.923
	High	SVQWcAVSQPEATK	E7EQB2	C5(Carbamidomethyl)	4.24831	2	1590.77	795.888
	High	ScHLAmAPNHAVVSR	E7EQB2	C2(Carbamidomethyl); M6(Oxidation)	4.2078	4	1665.81	417.207
	High	SNLcALcIGDEQGENK	E7EQB2	C4(Carbamidomethyl); C7(Carbamidomethyl)	4.18898	2	1807.81	904.409
	High	LADFALLcLDGK	E7EQB2	C8(Carbamidomethyl)	4.18402	2	1335.71	668.357
	High	LRPVAAEVYGTER	E7EQB2		4.09233	2	1460.79	730.899
	High	ScHLAMAPNHAVVSR	E7EQB2	C2(Carbamidomethyl)	4.08772	3	1649.81	550.609
	High	RSVQWcAVSQPEATK	E7EQB2	C6(Carbamidomethyl)	4.05193	3	1746.87	582.961
	High	FDEYFSQScAPGSDPR	E7EQB2	C9(Carbamidomethyl)	4.05146	2	1862.78	931.892
	High	YLGPQYVAGITNLKK	E7EQB2		4.02823	2	1664.95	832.977
	High	cLAENAGDVAFVK	E7EQB2	C1(Carbamidomethyl)	3.9576	2	1393.69	697.347
	High	NLLFNDNTEcLAR	E7EQB2	C10(Carbamidomethyl)	3.92214	2	1579.76	790.383
	High	LKQVLLHQQAK	E7EQB2		3.71911	2	1305.81	653.408
	High	cSTSPLLEAcEFLR	E7EQB2	C1(Carbamidomethyl); C10(Carbamidomethyl)	3.66732	2	1682.8	841.902
	High	DGAGDVAFIR	E7EQB2		3.37891	2	1020.52	510.762
	High	SDTSLTWNSVK	E7EQB2		3.36594	2	1237.61	619.311
	High	VVWcAVGEQELR	E7EQB2	C4(Carbamidomethyl)	3.31902	2	1445.73	723.369
	High	FFSAScVPGADK	E7EQB2	C6(Carbamidomethyl)	3.27752	2	1285.6	643.302
	High	GEADAmSLDGGYVYTAGK	E7EQB2	M6(Oxidation)	3.20827	2	1820.81	910.908
	High	DSPIQcIQAIAENR	E7EQB2	C6(Carbamidomethyl)	3.20136	2	1614.8	807.904
	High	KcSTSPLLEAcEFLR	E7EQB2	C2(Carbamidomethyl); C11(Carbamidomethyl)	3.13903	3	1810.89	604.303
	High	RSDTSLTWNSVK	E7EQB2		3.12628	2	1393.72	697.362
	High	GGSFQLNELQGLK	E7EQB2		2.98774	2	1390.74	695.874
	High	cGLVPVLAENYK	E7EQB2	C1(Carbamidomethyl)	2.90999	2	1362.72	681.863
	High	FQLFGSPSGQK	E7EQB2		2.90093	2	1195.62	598.313
	High	FcLFQSETK	E7EQB2	C2(Carbamidomethyl)	2.84255	2	1159.55	580.28
	High	QVLLHQQAK	E7EQB2		2.7923	2	1064.63	532.817
	High	THYYAVAVVK	E7EQB2		2.71161	2	1150.63	575.818
	High	VPSHAVVAR	E7EQB2		2.56029	2	935.547	468.277
	High	VRGPPVScIK	E7EQB2	C8(Carbamidomethyl)	2.30745	2	1112.63	556.819
	High	cFQWQR	E7EQB2	C1(Carbamidomethyl)	2.25517	2	924.421	462.714
	High	YYGYTGAFR	E7EQB2		2.09617	2	1097.51	549.26
	High	LcAGTGENK	E7EQB2	C2(Carbamidomethyl)	2.0564	2	949.447	475.227
	High	GQFPNLcR	E7EQB2	C7(Carbamidomethyl)	1.66155	2	991.484	496.246
	High	cVPNSNER	E7EQB2	C1(Carbamidomethyl)	1.50065	2	975.436	488.222
P35908	Keratin, type II cytoskeletal 2 epidermal OS=Homo sapiens GN=KRT2 PE=1 SV=2 - [K22E_HUMAN]	390.723	51.49	4	25	34	65.3932	8.00146
	A2	Sequence	Protein Group Accessions	Modifications	XCorr	Charge	MH+ [Da]	m/z [Da]
	High	GFSSGSAVVSGGSR	P35908		4.78492	2	1254.62	627.811
	High	GGSGGGGSISGGGYGSGGGSGGR	P35908		4.70031	2	1741.76	871.383
	High	SISISVAGGGGGFGAAGGFGGR	P35908		4.69315	2	1838.93	919.968
	High	HGGGGGGFGGGGFGSR	P35908		4.49206	2	1320.59	660.799
	High	LNDLEEALQQAK	P35908		4.47662	2	1371.72	686.364
	High	FLEQQNQVLQTK	P35908;Q7Z794;P04264		4.29193	2	1475.79	738.401
	High	VDLLNQEIEFLK	P35908		4.25893	2	1460.81	730.908
	High	GSSSGGGYSSGSSSYGSGGR	P35908		4.13224	2	1740.71	870.859
	High	NKLNDLEEALQQAK	P35908		4.06784	2	1613.86	807.433
	High	GGSSSGGGYGSGGGGSSSVK	P35908		4.04161	2	1588.69	794.85
	High	NLDLDSIIAEVK	P35908;P13647;P02538;P48668		4.02882	2	1329.73	665.371
	High	YEELQVTVGR	P35908		4.02345	2	1193.63	597.316
	High	SKEEAEALYHSK	P35908		3.81058	3	1391.69	464.568
	High	NVQDAIADAEQR	P35908		3.53187	2	1329.65	665.328
	High	TAAENDFVTLKK	P35908		3.29405	2	1336.71	668.861
	High	TAAENDFVTLK	P35908		3.2609	2	1208.62	604.815
	High	KLLEGEEcR	P35908;P13647;P02538;P48668;Q7RTS7	C8(Carbamidomethyl)	3.15977	2	1133.57	567.288
	High	GGSISGGGYGSGGGK	P35908		3.12915	2	1197.56	599.282
	High	DYQELMNVK	P35908		3.12476	2	1139.55	570.277
	High	DVDNAYmIK	P35908	M7(Oxidation)	3.07376	2	1084.5	542.752
	High	AQYEEIAQR	P35908;F5H8K9;P02538;P48668		3.06793	2	1107.55	554.279
	High	IEISELNR	P35908;P04264		2.9995	2	973.538	487.273
	High	DYQELmNVK	P35908	M6(Oxidation)	2.91518	2	1155.54	578.275
	High	LLEGEEcR	P35908;P13647;P02538;P48668;Q7RTS7;Q8N1N4-2	C7(Carbamidomethyl)	2.71865	2	1005.47	503.24
	High	RSTSSFScLSR	P35908	C8(Carbamidomethyl)	2.68367	2	1287.62	644.313
	High	LLRDYQELmNVK	P35908	M9(Oxidation)	2.62251	3	1537.82	513.277
	High	STSSFScLSR	P35908	C7(Carbamidomethyl)	2.59805	2	1131.52	566.263
	High	KDVDNAYMIK	P35908		2.57986	2	1196.6	598.806
	High	LQGEIAHVK	P35908		2.52531	2	994.574	497.79
	High	KDVDNAYmIK	P35908	M8(Oxidation)	2.49247	2	1212.6	606.804
	High	SLVGLGGTK	P35908		2.47478	2	831.494	416.251
	High	LQGEIAHVKK	P35908		2.38189	2	1122.67	561.837
	High	DVDNAYMIK	P35908		2.36045	2	1068.51	534.759
	High	VDPEIQNVK	P35908		2.05917	2	1041.57	521.286
	High	YEDEINKR	P35908;Q7Z794;P04264;P13647;P02538;P48668		2.03113	2	1066.52	533.764
[truncated: 1,855 more rows]

## Sheet: ALZ_18_Orbi_Homo_Sheet1
Accession	Description	Score	Coverage	# Proteins	# Unique Peptides	# Peptides	MW [kDa]	calc. pI
[truncated: 4,490 more rows]

[truncated: 27 more sheets: ALZ_21_Orbi_Homo_Sheet1, ALZ_24_Orbi_Homo_Sheet1, ALZ_29_Orbi_Homo_Sheet1, ALZ_34_Orbi_Homo_Sheet1, CON_03_Orbi_Homo_Sheet1, CON_04_Orbi_Homo_Sheet1, CON_06_Orbi_Homo_Sheet1, CON_08_Orbi_Homo_Sheet1, CON_12_Orbi_Homo_Sheet1, CON_15_Orbi_Homo_Sheet1, CON_16_Orbi_Homo_Sheet1, CON_17_Orbi_Homo_Sheet1, CON_19_Orbi_Homo_Sheet1, CON_20_Orbi_Homo_Sheet1, CON_22_Orbi_Homo_Sheet1, CON_25_Orbi_Homo_Sheet1, CON_26_Orbi_Homo_Sheet1, CON_27_Orbi_Homo_Sheet1, CON_31_Orbi_Homo_Sheet1, MCI_02_Orbi_Homo_Sheet1 …]
